# Supplementary material for: Development of a whole-exome sequencing kit to facilitate porcine biomedical research
Source: Genome Biol. 2025 May 8;26:118. doi: 10.1186/s13059-025-03589-4 (PMC12060350; doi:10.1186/s13059-025-03589-4)
Supplement: Supplementary file 1 — Additional file 1. Supplementary tables (Tables S1-S8) with results from analyses performed in this study. [file 13059_2025_3589_MOESM1_ESM.xlsx]

## Sheet: Table S1
Table S1: Average gene depth across different multigene families.
Gene Family	Gene/Category	Average depth in gene
Cell Differentiation	Average	99.2145
Cell Differentiation	Std Dev	29.5232
Cell Differentiation	Min	39.3813
Cell Differentiation	Max	243.86
Cytokine	Average	103.017
Cytokine	Std Dev	69.8809
Cytokine	Min	19.5451
Cytokine	Max	992.765
Homeodomain	Average	122.366
Homeodomain	Std Dev	54.4643
Homeodomain	Min	41.2635
Homeodomain	Max	545.565
Oncogene	Average	101.322
Oncogene	Std Dev	43.5902
Oncogene	Min	36.1526
Oncogene	Max	533.525
Protein Kinase	Average	98.4025
Protein Kinase	Std Dev	36.0568
Protein Kinase	Min	40.5704
Protein Kinase	Max	533.525
Transcription Factor	Average	110.162
Transcription Factor	Std Dev	61.5274
Transcription Factor	Min	20.4263
Transcription Factor	Max	1265.13
Translocation	Average	101.319
Translocation	Std Dev	45.0156
Translocation	Min	36.1526
Translocation	Max	533.525
Tumor Suppressor	Average	94.8043
Tumor Suppressor	Std Dev	25.4836
Tumor Suppressor	Min	45.0139
Tumor Suppressor	Max	164.002
Cell Differentiation	ABCG2	145.412
Cell Differentiation	ACE	113.689
Cell Differentiation	ACKR1	126.331
Cell Differentiation	ADAM10	82.6676
Cell Differentiation	ADAM17	69.3425
Cell Differentiation	ADGRE5	190.97
Cell Differentiation	ALCAM	72.1884
Cell Differentiation	ALK	87.4766
Cell Differentiation	ANPEP	167.126
Cell Differentiation	ART1	67.8946
Cell Differentiation	ART4	64.9753
Cell Differentiation	B3GAT1	159.995
Cell Differentiation	BCAM	83.2243
Cell Differentiation	BMPR1A	65.6515
Cell Differentiation	BMPR1B	84.8647
Cell Differentiation	BST1	89.9488
Cell Differentiation	BST2	95.8572
Cell Differentiation	C5AR1	129.823
Cell Differentiation	CCR1	101.96
Cell Differentiation	CCR2	126.675
Cell Differentiation	CCR3	97.1113
Cell Differentiation	CCR4	100.734
Cell Differentiation	CCR5	121.617
Cell Differentiation	CCR6	100.983
Cell Differentiation	CCR7	94.0649
Cell Differentiation	CCR8	102.474
Cell Differentiation	CCR9	91.414
Cell Differentiation	CD101	192.388
Cell Differentiation	CD109	64.5607
Cell Differentiation	CD14	107.105
Cell Differentiation	CD151	139.201
Cell Differentiation	CD163	85.3292
Cell Differentiation	CD164	72.7479
Cell Differentiation	CD180	103.935
Cell Differentiation	CD19	83.2687
Cell Differentiation	CD1D	82.9904
Cell Differentiation	CD1E	89.3825
Cell Differentiation	CD2	104.397
Cell Differentiation	CD200	80.3465
Cell Differentiation	CD207	70.5664
Cell Differentiation	CD209	97.1346
Cell Differentiation	CD22	140.225
Cell Differentiation	CD226	67.5578
Cell Differentiation	CD244	72.8924
Cell Differentiation	CD247	104.859
Cell Differentiation	CD248	170.893
Cell Differentiation	CD27	98.2491
Cell Differentiation	CD274	58.6151
Cell Differentiation	CD276	141.392
Cell Differentiation	CD28	75.0052
Cell Differentiation	CD300C	111.017
Cell Differentiation	CD302	64.9732
Cell Differentiation	CD320	85.2813
Cell Differentiation	CD34	120.285
Cell Differentiation	CD37	158.409
Cell Differentiation	CD38	88.059
Cell Differentiation	CD3D	146.237
Cell Differentiation	CD3E	107.818
Cell Differentiation	CD3G	118.418
Cell Differentiation	CD4	97.4546
Cell Differentiation	CD40	146.697
Cell Differentiation	CD40LG	78.7778
Cell Differentiation	CD44	95.8556
Cell Differentiation	CD47	100.988
Cell Differentiation	CD48	110.874
Cell Differentiation	CD5	96.2002
Cell Differentiation	CD52	137.036
Cell Differentiation	CD53	56.8136
Cell Differentiation	CD58	57.2058
Cell Differentiation	CD6	113.541
Cell Differentiation	CD63	90.1697
Cell Differentiation	CD68	209.282
Cell Differentiation	CD69	75.5994
Cell Differentiation	CD70	56.9937
Cell Differentiation	CD72	89.9325
Cell Differentiation	CD74	146.578
Cell Differentiation	CD79A	141.613
Cell Differentiation	CD79B	128.194
Cell Differentiation	CD81	147.441
Cell Differentiation	CD82	114.896
Cell Differentiation	CD83	125.317
Cell Differentiation	CD84	95.4234
Cell Differentiation	CD86	64.7323
Cell Differentiation	CD8A	82.7721
Cell Differentiation	CD8B	77.8765
Cell Differentiation	CD9	63.8773
Cell Differentiation	CD93	112.91
Cell Differentiation	CD96	121.531
Cell Differentiation	CD99	91.0236
Cell Differentiation	CDCP1	92.8684
Cell Differentiation	CDH1	113.853
Cell Differentiation	CDH2	86.1461
Cell Differentiation	CDH5	93.3892
Cell Differentiation	CR2	93.7705
Cell Differentiation	CSF1R	117.279
Cell Differentiation	CSF2RB	92.0402
Cell Differentiation	CSF3R	107.941
Cell Differentiation	CTLA4	92.3276
Cell Differentiation	CXCR3	67.7743
Cell Differentiation	CXCR4	174.979
Cell Differentiation	CXCR5	98.6101
Cell Differentiation	CXCR6	149.531
Cell Differentiation	DDR1	113.428
Cell Differentiation	DDR2	83.8302
Cell Differentiation	DPP4	73.3806
Cell Differentiation	ENG	116.052
Cell Differentiation	ENPEP	75.6318
Cell Differentiation	EPCAM	65.9365
Cell Differentiation	ERBB2	108.507
Cell Differentiation	F11R	102.393
Cell Differentiation	F3	179.703
Cell Differentiation	FAS	86.3959
Cell Differentiation	FASLG	106.301
Cell Differentiation	FCAR	88.8228
Cell Differentiation	FCER2	145.841
Cell Differentiation	FCGR1A	77.1098
Cell Differentiation	FGFR1	107.685
Cell Differentiation	FGFR2	106.663
Cell Differentiation	FGFR3	125.477
Cell Differentiation	FGFR4	94.4901
Cell Differentiation	FLT3	94.3608
Cell Differentiation	FUT4	105.568
Cell Differentiation	FZD10	131.976
Cell Differentiation	FZD4	118.899
Cell Differentiation	FZD9	100.967
Cell Differentiation	GP1BA	243.86
Cell Differentiation	GP5	71.3612
Cell Differentiation	GP9	116.632
Cell Differentiation	HMMR	73.1626
Cell Differentiation	ICAM1	111.24
Cell Differentiation	ICAM2	126.182
Cell Differentiation	ICAM3	99.209
Cell Differentiation	ICOS	95.9044
Cell Differentiation	IFNGR1	112.98
Cell Differentiation	IGF2R	134.655
Cell Differentiation	IGSF8	127.844
Cell Differentiation	IL10RA	117.967
Cell Differentiation	IL10RB	79.0754
Cell Differentiation	IL12RB1	109.46
Cell Differentiation	IL13RA1	65.6497
Cell Differentiation	IL13RA2	45.3032
Cell Differentiation	IL17RA	94.3728
Cell Differentiation	IL18R1	78.502
Cell Differentiation	IL18RAP	82.7927
Cell Differentiation	IL1R1	84.3883
Cell Differentiation	IL1R2	81.903
Cell Differentiation	IL2RA	101.729
Cell Differentiation	IL2RB	112.511
Cell Differentiation	IL4R	93.2946
Cell Differentiation	IL5RA	80.1186
Cell Differentiation	IL6R	91.4861
Cell Differentiation	IL6ST	69.7826
Cell Differentiation	IL7R	83.8807
Cell Differentiation	IL9R	113.136
Cell Differentiation	INSR	93.8941
Cell Differentiation	ITGA1	57.7037
Cell Differentiation	ITGA2	57.693
Cell Differentiation	ITGA2B	134.483
Cell Differentiation	ITGA3	110.735
Cell Differentiation	ITGA4	64.9499
Cell Differentiation	ITGA5	121.756
Cell Differentiation	ITGA6	67.2104
Cell Differentiation	ITGAE	104.494
Cell Differentiation	ITGAL	88.9759
Cell Differentiation	ITGAV	70.3038
Cell Differentiation	ITGAX	88.4324
Cell Differentiation	ITGB1	70.262
Cell Differentiation	ITGB2	110.671
Cell Differentiation	ITGB3	68.673
Cell Differentiation	ITGB4	110.842
Cell Differentiation	JAG1	96.3737
Cell Differentiation	JAM2	83.5984
Cell Differentiation	KDR	80.0266
Cell Differentiation	KEL	83.1727
Cell Differentiation	KIT	123.908
Cell Differentiation	KLRB1	63.3174
Cell Differentiation	KLRK1	62.4803
Cell Differentiation	L1CAM	85.4675
Cell Differentiation	LAG3	108.944
Cell Differentiation	LAMP1	112.958
Cell Differentiation	LAMP2	39.3813
Cell Differentiation	LAMP3	119.866
Cell Differentiation	LEPR	54.7917
Cell Differentiation	LIFR	62.9003
Cell Differentiation	LRP1	102.448
Cell Differentiation	LY75	53.4622
Cell Differentiation	LY9	91.822
Cell Differentiation	MCAM	121.018
Cell Differentiation	MELTF	129.617
Cell Differentiation	MME	65.9887
Cell Differentiation	MPL	113.646
Cell Differentiation	MRC1	75.5272
Cell Differentiation	MRC2	85.4977
Cell Differentiation	MS4A1	78.9474
Cell Differentiation	MSR1	50.7619
Cell Differentiation	MST1R	135.656
Cell Differentiation	NCAM1	116.732
Cell Differentiation	NCR1	123.513
Cell Differentiation	NECTIN1	114.477
Cell Differentiation	NECTIN2	119.104
Cell Differentiation	NECTIN3	63.6334
Cell Differentiation	NGFR	99.6069
Cell Differentiation	NRP1	98.2989
Cell Differentiation	NT5E	73.7771
Cell Differentiation	PDCD1	134.319
Cell Differentiation	PDCD1LG2	75.0146
Cell Differentiation	PDGFRA	114.268
Cell Differentiation	PDGFRB	137.864
Cell Differentiation	PECAM1	98.4581
Cell Differentiation	PLAUR	76.0137
Cell Differentiation	PLXNC1	80.8514
Cell Differentiation	PRNP	86.8324
Cell Differentiation	PROCR	84.7686
Cell Differentiation	PROM1	77.9208
Cell Differentiation	PTGDR2	143.312
Cell Differentiation	PTGFRN	117.748
Cell Differentiation	PTPRC	70.5071
Cell Differentiation	PTPRJ	83.1564
Cell Differentiation	RHAG	56.4319
Cell Differentiation	RHCE	63.6694
Cell Differentiation	SDC1	163.17
Cell Differentiation	SEC23B	81.2355
Cell Differentiation	SELL	71.7672
Cell Differentiation	SELP	84.2373
Cell Differentiation	SEMA4D	113.137
Cell Differentiation	SEMA7A	116.585
Cell Differentiation	SIGLEC1	125.253
Cell Differentiation	SLAMF1	73.1054
Cell Differentiation	SLAMF7	103.189
Cell Differentiation	SLC3A2	80.5734
Cell Differentiation	SLC44A1	82.5263
Cell Differentiation	SLC4A1	68.7575
Cell Differentiation	TEK	78.4509
Cell Differentiation	TFRC	94.6098
Cell Differentiation	THBD	99.8137
Cell Differentiation	THY1	105.932
Cell Differentiation	TLR1	104.244
Cell Differentiation	TLR10	78.5013
Cell Differentiation	TLR2	77.9025
Cell Differentiation	TLR3	95.7111
Cell Differentiation	TLR4	97.9849
Cell Differentiation	TLR6	98.2905
Cell Differentiation	TLR8	73.073
Cell Differentiation	TNFRSF11A	87.4589
Cell Differentiation	TNFRSF12A	93.1369
Cell Differentiation	TNFRSF13B	119.968
Cell Differentiation	TNFRSF13C	130.968
Cell Differentiation	TNFRSF17	60.1376
Cell Differentiation	TNFRSF1A	151.213
Cell Differentiation	TNFRSF1B	119.77
Cell Differentiation	TNFRSF4	91.7476
Cell Differentiation	TNFRSF8	106.338
Cell Differentiation	TNFRSF9	80.7203
Cell Differentiation	TNFSF10	61.0433
Cell Differentiation	TNFSF11	79.0378
Cell Differentiation	TNFSF13B	75.2465
Cell Differentiation	TNFSF14	115.199
Cell Differentiation	TNFSF8	104.257
Cell Differentiation	VCAM1	85.3894
Cytokine	ADA2	57.0417
Cytokine	ADIPOQ	82.1538
Cytokine	ADM	137.323
Cytokine	AGRP	67.5442
Cytokine	AGT	110.394
Cytokine	AIMP1	67.3657
Cytokine	AMBN	86.853
Cytokine	ANGPTL5	42.6841
Cytokine	ANGPTL7	74.8512
Cytokine	APLN	52.7312
Cytokine	AREG	62.0894
Cytokine	ARTN	19.5451
Cytokine	AVP	89.4955
Cytokine	AZU1	77.4311
Cytokine	BDNF	145.019
Cytokine	BMP1	80.9976
Cytokine	BMP10	99.1373
Cytokine	BMP15	81.9912
Cytokine	BMP2	111.409
Cytokine	BMP3	85.9906
Cytokine	BMP4	190.672
Cytokine	BMP5	99.3913
Cytokine	BMP6	111.265
Cytokine	BMP7	117.091
Cytokine	C3	100.712
Cytokine	C5	62.2213
Cytokine	CAT	83.8721
Cytokine	CCK	91.7486
Cytokine	CCL1	145.337
Cytokine	CCL11	71.0647
Cytokine	CCL14	90.3881
Cytokine	CCL16	83.0128
Cytokine	CCL17	105.764
Cytokine	CCL19	84.5278
Cytokine	CCL2	90.5098
Cytokine	CCL20	77.5698
Cytokine	CCL21	91.6358
Cytokine	CCL22	551.284
Cytokine	CCL26	79.8884
Cytokine	CCL28	58.6745
Cytokine	CCL4	93.5033
Cytokine	CCL5	245.145
Cytokine	CD320	85.2813
Cytokine	CD40LG	78.7778
Cytokine	CD70	56.9937
Cytokine	CDNF	60.9908
Cytokine	CER1	116.037
Cytokine	CGA	59.0271
Cytokine	CHGA	95.3133
Cytokine	CHGB	110.017
Cytokine	CKLF	91.9334
Cytokine	CLCF1	134.347
Cytokine	CLEC11A	193.736
Cytokine	CMTM2	84.2163
Cytokine	CMTM3	82.9098
Cytokine	CMTM4	76.2554
Cytokine	CMTM5	91.8672
Cytokine	CMTM6	64.5869
Cytokine	CMTM8	78.1611
Cytokine	CORT	89.0745
Cytokine	CRH	86.8785
Cytokine	CSF1	115.797
Cytokine	CSF2	104.883
Cytokine	CSF3	77.9409
Cytokine	CSPG5	120.153
Cytokine	CTF1	87.889
Cytokine	CX3CL1	149.9
Cytokine	CXCL10	40.1977
Cytokine	CXCL11	51.5328
Cytokine	CXCL12	116.509
Cytokine	CXCL14	93.6741
Cytokine	CXCL2	107.523
Cytokine	CXCL8	63.1089
Cytokine	CXCL9	74.4362
Cytokine	DEFB1	168.696
Cytokine	DKK1	87.9266
Cytokine	EBI3	88.0048
Cytokine	EDN1	97.0226
Cytokine	EDN2	62.4175
Cytokine	EGF	73.1252
Cytokine	ENDOU	98.8166
Cytokine	EPGN	67.1553
Cytokine	EPO	109.235
Cytokine	EREG	60.9868
Cytokine	ESM1	72.5861
Cytokine	FAM3B	111.847
Cytokine	FAM3C	82.2369
Cytokine	FAM3D	87.2028
Cytokine	FASLG	106.301
Cytokine	FGF1	106.868
Cytokine	FGF10	94.3555
Cytokine	FGF11	171.621
Cytokine	FGF12	100.151
Cytokine	FGF13	69.4539
Cytokine	FGF14	103.772
Cytokine	FGF16	88.5323
Cytokine	FGF17	77.9938
Cytokine	FGF18	98.2966
Cytokine	FGF19	117.318
Cytokine	FGF2	72.7621
Cytokine	FGF20	69.916
Cytokine	FGF21	85.4279
Cytokine	FGF22	112.972
Cytokine	FGF23	77.7228
Cytokine	FGF3	53.8773
Cytokine	FGF4	85.4072
Cytokine	FGF5	100.694
Cytokine	FGF6	122.398
Cytokine	FGF8	178.571
Cytokine	FGF9	115.613
Cytokine	FIGNL2	90.3719
Cytokine	FLT3LG	113.089
Cytokine	FSHB	88.191
Cytokine	GAL	259.053
Cytokine	GALP	74.1433
Cytokine	GAST	84.5797
Cytokine	GCG	62.0994
Cytokine	GDF10	88.9298
Cytokine	GDF11	117.954
Cytokine	GDF15	85.9157
Cytokine	GDF2	134.007
Cytokine	GDF3	85.6767
Cytokine	GDF5	112.188
Cytokine	GDF6	101.743
Cytokine	GDF7	453.073
Cytokine	GDF9	111.613
Cytokine	GDNF	101.544
Cytokine	GH1	65.5053
Cytokine	GHRH	50.2805
Cytokine	GHRL	91.1449
Cytokine	GIP	48.9593
Cytokine	GKN1	51.1675
Cytokine	GMFB	58.0067
Cytokine	GMFG	100.196
Cytokine	GNRH1	74.3311
Cytokine	GPHB5	83.5244
Cytokine	GPI	112.131
Cytokine	GREM1	107.801
Cytokine	GREM2	69.0759
Cytokine	GRN	104.038
Cytokine	GRP	78.1523
Cytokine	GUCA2A	191.544
Cytokine	HBEGF	98.6345
Cytokine	HDGF	123.157
Cytokine	HGF	70.9281
Cytokine	IAPP	50.4307
Cytokine	IFNA1	992.765
Cytokine	IFNB1	91.9101
Cytokine	IFNE	73.5631
Cytokine	IFNG	91.4146
Cytokine	IFNK	98.4664
Cytokine	IGF1	104.193
Cytokine	IL10	97.7319
Cytokine	IL11	63.0272
Cytokine	IL12A	66.6636
Cytokine	IL12B	121.894
Cytokine	IL13	124.049
Cytokine	IL15	42.3044
Cytokine	IL16	97.2714
Cytokine	IL17A	92.6226
Cytokine	IL17B	172.487
Cytokine	IL17C	114.993
Cytokine	IL17D	154.014
Cytokine	IL17F	102.066
Cytokine	IL18	49.6877
Cytokine	IL19	83.2388
Cytokine	IL1A	54.6403
Cytokine	IL2	70.9306
Cytokine	IL20	99.5115
Cytokine	IL21	61.9514
Cytokine	IL22	80.4014
Cytokine	IL23A	34.4592
Cytokine	IL24	65.2201
Cytokine	IL25	115.238
Cytokine	IL26	58.9489
Cytokine	IL27	86.4058
Cytokine	IL33	69.0332
Cytokine	IL34	130.762
Cytokine	IL4	69.4055
Cytokine	IL5	83.0856
Cytokine	IL6	111.568
Cytokine	IL6ST	69.7826
Cytokine	IL7	101.691
Cytokine	IL9	85.7424
Cytokine	INHA	138.472
Cytokine	INHBA	88.9545
Cytokine	INHBB	133.791
Cytokine	INHBC	97.6582
Cytokine	INHBE	123.066
Cytokine	INS	86.9414
Cytokine	INSL3	179.864
Cytokine	INSL5	86.3511
Cytokine	INSL6	81.9742
Cytokine	JAG1	96.3737
Cytokine	JAG2	99.5835
Cytokine	KITLG	79.8686
Cytokine	LECT2	78.5008
Cytokine	LEFTY2	85.5878
Cytokine	LEP	105.183
Cytokine	LIF	110.656
Cytokine	LRSAM1	67.7757
Cytokine	LTA	207.166
Cytokine	LTB	132.025
Cytokine	LTBP1	132.682
Cytokine	LTBP2	90.8976
Cytokine	LTBP3	88.5007
Cytokine	LTBP4	113.116
Cytokine	MANF	162.901
Cytokine	MDK	117.059
Cytokine	MIF	111.469
Cytokine	MLN	101.489
Cytokine	MSTN	74.8188
Cytokine	MYDGF	117.179
Cytokine	NAMPT	69.8011
Cytokine	NDP	65.6041
Cytokine	NENF	104.221
Cytokine	NGF	115.738
Cytokine	NMB	64.8422
Cytokine	NODAL	90.5375
Cytokine	NPFF	67.9917
Cytokine	NPPA	87.9869
Cytokine	NPPB	106.915
Cytokine	NPPC	117.901
Cytokine	NPY	142.454
Cytokine	NRG2	120.52
Cytokine	NRG4	31.111
Cytokine	NRTN	105.74
Cytokine	NTF3	98.4319
Cytokine	NTF4	91.4753
Cytokine	NTS	59.8785
Cytokine	NUDT6	115.524
Cytokine	OGN	59.0449
Cytokine	OSGIN1	128.648
Cytokine	OSM	126.259
Cytokine	OSTN	62.6099
Cytokine	OXT	124.744
Cytokine	PDGFA	131.282
Cytokine	PDGFB	127.936
Cytokine	PDGFC	89.3398
Cytokine	PDGFD	69.5895
Cytokine	PDGFRA	114.268
Cytokine	PDGFRB	137.864
Cytokine	PDGFRL	203.782
Cytokine	PDYN	89.0917
Cytokine	PENK	111.442
Cytokine	PGF	430.389
Cytokine	PLAU	87.9033
Cytokine	PMCH	71.8122
Cytokine	PNOC	99.9997
Cytokine	POMC	126.895
Cytokine	PPBP	60.5239
Cytokine	PPY	92.6316
Cytokine	PRL	96.04
Cytokine	PRLH	52.2333
Cytokine	PROK1	58.2014
Cytokine	PROK2	54.5732
Cytokine	PTH	48.3423
Cytokine	PTH2	70.5138
Cytokine	PTHLH	91.2965
Cytokine	PTN	61.8885
Cytokine	PYY	126.051
Cytokine	QRFP	88.4178
Cytokine	RABEP1	92.5685
Cytokine	RABEP2	106.604
Cytokine	RETN	117.839
Cytokine	RETNLB	112.61
Cytokine	RLN3	91.8057
Cytokine	S100A6	92.7586
Cytokine	SBDS	76.0117
Cytokine	SCG2	115.251
Cytokine	SCGB3A1	95.0438
Cytokine	SCT	75.8087
Cytokine	SEMA3A	57.312
Cytokine	SEMA3B	135.227
Cytokine	SEMA3C	63.0063
Cytokine	SEMA3D	75.8523
Cytokine	SEMA3E	77.7806
Cytokine	SEMA3F	94.9177
Cytokine	SEMA3G	121.45
Cytokine	SEMA4A	129.726
Cytokine	SEMA4B	122.842
Cytokine	SEMA4C	243.328
Cytokine	SEMA4D	113.137
Cytokine	SEMA4F	93.3606
Cytokine	SEMA4G	112.29
Cytokine	SEMA5A	95.0182
Cytokine	SEMA5B	99.0981
Cytokine	SEMA6A	142.053
Cytokine	SEMA6B	99.9335
Cytokine	SEMA6C	109.949
Cytokine	SEMA6D	86.2651
Cytokine	SEMA7A	116.585
Cytokine	SLIT1	94.5768
Cytokine	SLIT2	67.3382
Cytokine	SPP1	105.05
Cytokine	SST	76.8488
Cytokine	STC1	97.3606
Cytokine	STC2	102.433
Cytokine	TAC1	66.6203
Cytokine	TG	108.752
Cytokine	TGFA	81.0261
Cytokine	TGFB1	156.165
Cytokine	TGFB2	91.1374
Cytokine	TGFB3	129.353
Cytokine	THPO	106.047
Cytokine	TNC	114.414
Cytokine	TNF	99.8065
Cytokine	TNFRSF11B	68.6486
Cytokine	TNFSF10	61.0433
Cytokine	TNFSF11	79.0378
Cytokine	TNFSF12	196.856
Cytokine	TNFSF13B	75.2465
Cytokine	TNFSF14	115.199
Cytokine	TNFSF15	120.867
Cytokine	TNFSF18	59.4814
Cytokine	TNFSF8	104.257
Cytokine	TNFSF9	68.233
Cytokine	TOR2A	193.794
Cytokine	TRH	143.931
Cytokine	TSHB	38.9958
Cytokine	TXLNA	108.61
Cytokine	UCN	117.397
Cytokine	UCN2	57.9487
Cytokine	UCN3	152.348
Cytokine	VEGFA	125.652
Cytokine	VEGFB	103.556
Cytokine	VEGFC	83.9387
Cytokine	VEGFD	52.5655
Cytokine	VGF	157.476
Cytokine	VIP	65.5553
Cytokine	XCL1	94.4001
Homeodomain	ADNP	84.6302
Homeodomain	ADNP2	95.0398
Homeodomain	ALX1	74.7821
Homeodomain	ALX3	88.489
Homeodomain	ALX4	174.433
Homeodomain	ARX	86.7282
Homeodomain	BARHL1	81.6428
Homeodomain	BARHL2	142.156
Homeodomain	BARX1	96.1896
Homeodomain	BARX2	92.9367
Homeodomain	BSX	156.052
Homeodomain	CDX1	209.544
Homeodomain	CDX2	148.32
Homeodomain	CDX4	149.915
Homeodomain	CERS2	104.809
Homeodomain	CERS3	72.9559
Homeodomain	CERS4	66.6258
Homeodomain	CERS5	116.808
Homeodomain	CERS6	85.7477
Homeodomain	CRX	126.847
Homeodomain	CUX1	100.894
Homeodomain	CUX2	91.2704
Homeodomain	DBX1	256.588
Homeodomain	DBX2	78.9595
Homeodomain	DLX1	118.018
Homeodomain	DLX2	163.236
Homeodomain	DLX3	181.304
Homeodomain	DLX4	132.017
Homeodomain	DLX5	151.586
Homeodomain	DLX6	108.384
Homeodomain	DMBX1	107.48
Homeodomain	DRGX	118.297
Homeodomain	EMX1	148.968
Homeodomain	EMX2	113.717
Homeodomain	EN1	122.167
Homeodomain	EN2	98.6008
Homeodomain	EVX1	120.212
Homeodomain	EVX2	73.842
Homeodomain	GBX1	160.759
Homeodomain	GBX2	121.322
Homeodomain	GSC	122.49
Homeodomain	GSC2	57.3759
Homeodomain	GSX1	102.467
Homeodomain	GSX2	149.582
Homeodomain	HDX	76.4539
Homeodomain	HESX1	68.5865
Homeodomain	HHEX	113.617
Homeodomain	HLX	129.261
Homeodomain	HMBOX1	112.981
Homeodomain	HMX1	41.2635
Homeodomain	HMX2	113.568
Homeodomain	HMX3	131.915
Homeodomain	HNF1A	164.002
Homeodomain	HNF1B	148.183
Homeodomain	HOMEZ	123.186
Homeodomain	HOXA1	149.228
Homeodomain	HOXA10	184.087
Homeodomain	HOXA11	124.581
Homeodomain	HOXA13	83.739
Homeodomain	HOXA2	84.708
Homeodomain	HOXA3	105.482
Homeodomain	HOXA4	114.651
Homeodomain	HOXA5	139.134
Homeodomain	HOXA7	155.867
Homeodomain	HOXB1	103.037
Homeodomain	HOXB13	181.623
Homeodomain	HOXB2	132.6
Homeodomain	HOXB3	152.068
Homeodomain	HOXB4	111.465
Homeodomain	HOXB5	129.076
Homeodomain	HOXB6	108.769
Homeodomain	HOXB7	147.242
Homeodomain	HOXB8	98.2943
Homeodomain	HOXB9	137.769
Homeodomain	HOXC10	127.912
Homeodomain	HOXC11	220.529
Homeodomain	HOXC12	82.5073
Homeodomain	HOXC13	88.2362
Homeodomain	HOXC4	115.11
Homeodomain	HOXC5	143.426
Homeodomain	HOXC6	106.62
Homeodomain	HOXC8	105.956
Homeodomain	HOXC9	117.619
Homeodomain	HOXD1	190.076
Homeodomain	HOXD10	90.766
Homeodomain	HOXD11	57.3819
Homeodomain	HOXD12	101.192
Homeodomain	HOXD13	119.429
Homeodomain	HOXD3	116.645
Homeodomain	HOXD4	153.476
Homeodomain	HOXD8	108.225
Homeodomain	HOXD9	82.1003
Homeodomain	IRX1	144.506
Homeodomain	IRX2	110.634
Homeodomain	IRX3	120.998
Homeodomain	IRX4	129.299
Homeodomain	IRX5	176.951
Homeodomain	IRX6	156.415
Homeodomain	ISL1	90.3784
Homeodomain	ISL2	82.6489
Homeodomain	ISX	118.979
Homeodomain	LBX1	141.825
Homeodomain	LBX2	48.7396
Homeodomain	LHX1	102.992
Homeodomain	LHX2	376.242
Homeodomain	LHX3	92.0082
Homeodomain	LHX4	87.5176
Homeodomain	LHX5	116.363
Homeodomain	LHX6	99.1201
Homeodomain	LHX8	88.1729
Homeodomain	LHX9	278.268
Homeodomain	LMX1A	92.5926
Homeodomain	LMX1B	114.15
Homeodomain	MEIS1	85.446
Homeodomain	MEIS2	106.121
Homeodomain	MEIS3	96.4889
Homeodomain	MEOX1	112.096
Homeodomain	MEOX2	90.9628
Homeodomain	MIXL1	72.8998
Homeodomain	MKX	101.559
Homeodomain	MNX1	52.2928
Homeodomain	MSX1	100.112
Homeodomain	MSX2	119.749
Homeodomain	NKX1-2	83.69
Homeodomain	NKX2-1	113.157
Homeodomain	NKX2-2	174.91
Homeodomain	NKX2-3	121.059
Homeodomain	NKX2-4	79.7466
Homeodomain	NKX2-5	111.448
Homeodomain	NKX2-6	92.8657
Homeodomain	NKX2-8	545.565
Homeodomain	NKX3-1	88.5306
Homeodomain	NKX3-2	89.6398
Homeodomain	NKX6-1	118.041
Homeodomain	NOBOX	96.6922
Homeodomain	NOTO	91.1358
Homeodomain	ONECUT1	128.114
Homeodomain	ONECUT2	137.479
Homeodomain	ONECUT3	66.7059
Homeodomain	OTP	111.922
Homeodomain	OTX1	132.382
Homeodomain	PAX2	143.908
Homeodomain	PAX3	120.089
Homeodomain	PAX4	106.513
Homeodomain	PAX5	119.27
Homeodomain	PAX6	280.157
Homeodomain	PAX7	107.158
Homeodomain	PBX1	88.3791
Homeodomain	PBX2	122.718
Homeodomain	PBX3	85.532
Homeodomain	PBX4	89.2032
Homeodomain	PDX1	92.0545
Homeodomain	PHOX2A	73.1557
Homeodomain	PHOX2B	128.599
Homeodomain	PITX2	132.799
Homeodomain	PITX3	187.241
Homeodomain	PKNOX1	105.984
Homeodomain	PKNOX2	101.81
Homeodomain	POU1F1	54.9033
Homeodomain	POU2F1	115.942
Homeodomain	POU2F2	109.046
Homeodomain	POU2F3	79.1448
Homeodomain	POU3F1	120.641
Homeodomain	POU3F2	154.929
Homeodomain	POU3F3	132.107
Homeodomain	POU3F4	89.9634
Homeodomain	POU4F1	105.555
Homeodomain	POU4F2	159.938
Homeodomain	POU4F3	138.106
Homeodomain	POU5F2	133.927
Homeodomain	POU6F2	96.4041
Homeodomain	PROP1	119.634
Homeodomain	PROX1	152.304
Homeodomain	PROX2	92.3265
Homeodomain	PRRX1	93.0483
Homeodomain	PRRX2	45.666
Homeodomain	RAX	130.725
Homeodomain	RAX2	123.014
Homeodomain	SATB1	93.7092
Homeodomain	SATB2	113.798
Homeodomain	SEBOX	102.361
Homeodomain	SHOX2	132.286
Homeodomain	SIX1	87.455
Homeodomain	SIX2	72.2458
Homeodomain	SIX3	147.199
Homeodomain	SIX4	86.316
Homeodomain	SIX5	161.52
Homeodomain	SIX6	93.0399
Homeodomain	TGIF1	132.274
Homeodomain	TGIF2	122.732
Homeodomain	TLX1	103.999
Homeodomain	TLX3	264.422
Homeodomain	TSHZ1	138.308
Homeodomain	TSHZ3	165.859
Homeodomain	UNCX	69.7019
Homeodomain	VAX1	189.681
Homeodomain	VAX2	152.345
Homeodomain	VSX1	93.2092
Homeodomain	VSX2	85.1557
Homeodomain	ZEB1	91.1932
Homeodomain	ZEB2	78.3444
Homeodomain	ZFHX2	360.051
Homeodomain	ZFHX3	143.269
Homeodomain	ZFHX4	132.178
Homeodomain	ZHX1	86.0422
Homeodomain	ZHX2	225.332
Homeodomain	ZHX3	136.396
Oncogene	ABI1	88.502
Oncogene	ABL1	107.526
Oncogene	ABL2	106.574
Oncogene	ACKR3	117.583
Oncogene	ACSL3	76.3006
Oncogene	AFDN	85.5144
Oncogene	AFF1	93.348
Oncogene	AFF4	104.899
Oncogene	AKAP9	45.6445
Oncogene	AKT2	92.0849
Oncogene	ALK	87.4766
Oncogene	ARHGAP26	98.8148
Oncogene	ARHGEF12	83.6593
Oncogene	ARNT	76.9546
Oncogene	ASPSCR1	67.7212
Oncogene	ATF1	36.1526
Oncogene	ATIC	56.7783
Oncogene	BCL10	99.2106
Oncogene	BCL11A	123.406
Oncogene	BCL11B	84.0369
Oncogene	BCL3	94.8789
Oncogene	BCL6	103.591
Oncogene	BCL7A	95.5372
Oncogene	BCL9	126.906
Oncogene	BCR	106.224
Oncogene	BIRC3	83.4224
Oncogene	BRAF	83.3806
Oncogene	BRD3	136.499
Oncogene	BRD4	533.525
Oncogene	BTG1	99.0174
Oncogene	CANT1	138.558
Oncogene	CARD11	112.706
Oncogene	CBFA2T3	78.8075
Oncogene	CBFB	91.9763
Oncogene	CCDC6	98.3426
Oncogene	CCNB1IP1	82.4455
Oncogene	CCND1	150.76
Oncogene	CCND2	94.1521
Oncogene	CCND3	82.0846
Oncogene	CD74	146.578
Oncogene	CD79A	141.613
Oncogene	CD79B	128.194
Oncogene	CDH11	140.752
Oncogene	CDK4	111.512
Oncogene	CDK6	87.7214
Oncogene	CDX2	148.32
Oncogene	CEBPA	158.91
Oncogene	CHIC2	58.0478
Oncogene	CIC	109.685
Oncogene	CIITA	100.613
Oncogene	CLP1	82.0226
Oncogene	CNBP	96.916
Oncogene	COL1A1	113.069
Oncogene	COX6C	88.3506
Oncogene	CREB1	82.6812
Oncogene	CREB3L2	121.903
Oncogene	CREBBP	94.704
Oncogene	CRTC1	83.9932
Oncogene	CRTC3	100.294
Oncogene	CTNNB1	84.6114
Oncogene	DDIT3	121.752
Oncogene	DDX10	71.6061
Oncogene	DDX5	100.736
Oncogene	DDX6	69.546
Oncogene	EGFR	99.5848
Oncogene	ELF4	74.899
Oncogene	ELK4	87.6964
Oncogene	ELL	153.598
Oncogene	ELN	235.684
Oncogene	EML4	67.02
Oncogene	EPS15	77.457
Oncogene	ERBB2	108.507
Oncogene	ERC1	105.135
Oncogene	ERG	120.126
Oncogene	ETV1	74.6332
Oncogene	ETV4	90.0476
Oncogene	ETV5	85.0126
Oncogene	ETV6	104.599
Oncogene	EWSR1	108.592
Oncogene	FCRL4	85.7487
Oncogene	FEV	85.8573
Oncogene	FGFR1	107.685
Oncogene	FGFR2	106.663
Oncogene	FGFR3	125.477
Oncogene	FIP1L1	75.9144
Oncogene	FLI1	101.939
Oncogene	FLT3	94.3608
Oncogene	FNBP1	87.6689
Oncogene	FOXL2	102.623
Oncogene	FOXO1	119.471
Oncogene	FOXO3	120.006
Oncogene	FOXO4	99.8595
Oncogene	FSTL3	92.0026
Oncogene	FUS	195.678
Oncogene	GAS7	111.459
Oncogene	GATA1	79.8044
Oncogene	GATA2	123.781
Oncogene	GMPS	81.4413
Oncogene	GNAQ	69.0545
Oncogene	GNAS	75.4779
Oncogene	GOLGA5	53.2907
Oncogene	GPHN	79.1421
Oncogene	HERPUD1	108.759
Oncogene	HIP1	59.3439
Oncogene	HLF	113.291
Oncogene	HNRNPA2B1	127.407
Oncogene	HOXA11	124.581
Oncogene	HOXA13	83.739
Oncogene	HOXC11	220.529
Oncogene	HOXC13	88.2362
Oncogene	HOXD11	57.3819
Oncogene	HOXD13	119.429
Oncogene	HRAS	104.615
Oncogene	HSP90AB1	96.4286
Oncogene	IDH2	87.24
Oncogene	IKZF1	100.067
Oncogene	IL2	70.9306
Oncogene	IL21R	102.516
Oncogene	IL6ST	69.7826
Oncogene	IRF4	122.801
Oncogene	ITK	88.0201
Oncogene	JAK1	80.8779
Oncogene	JAK2	57.1337
Oncogene	JAK3	221.207
Oncogene	JAZF1	96.3179
Oncogene	KAT6A	123.416
Oncogene	KAT6B	107.44
Oncogene	KDM5A	75.7508
Oncogene	KDR	80.0266
Oncogene	KDSR	93.7894
Oncogene	KIAA1549	134.791
Oncogene	KIT	123.908
Oncogene	KMT2A	105.287
Oncogene	KRAS	95.4871
Oncogene	KTN1	42.2672
Oncogene	LASP1	114.892
Oncogene	LCK	104.203
Oncogene	LCP1	89.0816
Oncogene	LHFPL6	98.9366
Oncogene	LIFR	62.9003
Oncogene	LMO1	98.0286
Oncogene	LMO2	62.7706
Oncogene	LPP	121.126
Oncogene	LYL1	188.278
Oncogene	MAF	71.5306
Oncogene	MAFB	161.612
Oncogene	MALT1	60.59
Oncogene	MAML2	111.04
Oncogene	MDM2	80.83
Oncogene	MDM4	90.2382
Oncogene	MECOM	112.788
Oncogene	MET	77.2081
Oncogene	MITF	85.7953
Oncogene	MLF1	44.0329
Oncogene	MLLT1	113.458
Oncogene	MLLT10	67.4853
Oncogene	MLLT11	149.448
Oncogene	MLLT3	72.0526
Oncogene	MLLT6	107.636
Oncogene	MN1	143.288
Oncogene	MNX1	52.2928
Oncogene	MPL	113.646
Oncogene	MSI2	84.3249
Oncogene	MSN	84.9532
Oncogene	MTCP1	87.7082
Oncogene	MYB	90.0396
Oncogene	MYC	143.349
Oncogene	MYCL	107.693
Oncogene	MYCN	89.6008
Oncogene	MYH11	74.0759
Oncogene	MYH9	98.9097
Oncogene	NCKIPSD	73.1426
Oncogene	NCOA1	84.1029
Oncogene	NCOA2	105.564
Oncogene	NCOA4	69.7319
Oncogene	NFIB	117.1
Oncogene	NFKB2	109.229
Oncogene	NIN	84.1542
Oncogene	NONO	69.5053
Oncogene	NOTCH2	113.071
Oncogene	NPM1	74.1288
Oncogene	NR4A3	80.0849
Oncogene	NRAS	76.3728
Oncogene	NSD1	102.388
Oncogene	NSD2	108.709
Oncogene	NSD3	99.4646
Oncogene	NTRK1	98.8579
Oncogene	NTRK3	85.8521
Oncogene	NUMA1	113.61
Oncogene	NUP214	109.037
Oncogene	NUP98	95.8767
Oncogene	NUTM1	132.219
Oncogene	OLIG2	84.9576
Oncogene	OMD	68.6624
Oncogene	PAFAH1B2	113.371
Oncogene	PATZ1	106.255
Oncogene	PAX3	120.089
Oncogene	PAX5	119.27
Oncogene	PAX7	107.158
Oncogene	PBX1	88.3791
Oncogene	PCM1	52.7708
Oncogene	PCSK7	128.667
Oncogene	PDGFB	127.936
Oncogene	PDGFRA	114.268
Oncogene	PDGFRB	137.864
Oncogene	PER1	99.2209
Oncogene	PICALM	70.3603
Oncogene	PIK3CA	69.2127
Oncogene	PIM1	129.806
Oncogene	PLAG1	91.0199
Oncogene	PML	107.298
Oncogene	POU2AF1	127.781
Oncogene	PPARG	65.3539
Oncogene	PRCC	115.186
Oncogene	PRDM16	90.9583
Oncogene	PRRX1	93.0483
Oncogene	PSIP1	61.9611
Oncogene	PTPN11	83.8454
Oncogene	RABEP1	92.5685
Oncogene	RAD51B	93.8341
Oncogene	RAF1	72.0338
Oncogene	RANBP17	85.3734
Oncogene	RAP1GDS1	65.0547
Oncogene	RARA	105.046
Oncogene	RBM15	89.3664
Oncogene	REL	39.4408
Oncogene	RET	85.1799
Oncogene	RHOH	98.1541
Oncogene	RNF213	95.1118
Oncogene	ROS1	77.7826
Oncogene	RPL22	84.2726
Oncogene	RPN1	84.0265
Oncogene	RUNX1	95.6901
Oncogene	RUNX1T1	93.6453
Oncogene	SFPQ	83.7369
Oncogene	SH3GL1	85.5647
Oncogene	SLC45A3	84.1912
Oncogene	SMO	117.406
Oncogene	SRGAP3	86.884
Oncogene	SRSF3	82.4157
Oncogene	SS18	64.3828
Oncogene	SS18L1	108.442
Oncogene	STIL	83.2466
Oncogene	SUZ12	64.14
Oncogene	SYK	80.9986
Oncogene	TAF15	317.589
Oncogene	TAL1	322.503
Oncogene	TAL2	73.7544
Oncogene	TCEA1	78.1763
Oncogene	TCF12	79.888
Oncogene	TCF3	95.8838
Oncogene	TCL1A	84.0934
Oncogene	TET1	75.5509
Oncogene	TFE3	82.5955
Oncogene	TFEB	131.34
Oncogene	TFG	72.9537
Oncogene	TFPT	110.046
Oncogene	TFRC	94.6098
Oncogene	THRAP3	75.3451
Oncogene	TLX1	103.999
Oncogene	TLX3	264.422
Oncogene	TNFRSF17	60.1376
Oncogene	TOP1	75.4839
Oncogene	TPM3	102.901
Oncogene	TPM4	104.463
Oncogene	TPR	85.2971
Oncogene	TRIM24	70.5988
Oncogene	TRIM27	121.13
Oncogene	TRIM33	76.4016
Oncogene	TRIP11	94.5051
Oncogene	TSHR	85.094
Oncogene	TTL	89.3269
Oncogene	ZBTB16	140.756
Oncogene	ZMYM2	135.576
Oncogene	ZNF331	84.7981
Oncogene	ZNF384	146.71
Oncogene	ZNF521	120.668
Protein Kinase	AAK1	62.4769
Protein Kinase	AATK	99.2546
Protein Kinase	ABL1	107.526
Protein Kinase	ABL2	106.574
Protein Kinase	ACVR1	80.5891
Protein Kinase	ACVR1B	139.173
Protein Kinase	ACVR1C	63.9744
Protein Kinase	ACVR2A	85.1254
Protein Kinase	ACVR2B	94.732
Protein Kinase	ACVRL1	118.002
Protein Kinase	ADCK1	110.183
Protein Kinase	ADCK2	84.686
Protein Kinase	ADCK5	89.766
Protein Kinase	AKT2	92.0849
Protein Kinase	AKT3	89.0622
Protein Kinase	ALK	87.4766
Protein Kinase	ALPK2	96.32
Protein Kinase	ALPK3	110.883
Protein Kinase	AMHR2	77.5049
Protein Kinase	ARAF	106.818
Protein Kinase	ATM	73.1134
Protein Kinase	ATR	57.765
Protein Kinase	AURKB	92.3106
Protein Kinase	AURKC	169.561
Protein Kinase	AXL	101.855
Protein Kinase	BCKDK	106.451
Protein Kinase	BCR	106.224
Protein Kinase	BLK	104.589
Protein Kinase	BMP2K	70.5192
Protein Kinase	BMPR1A	65.6515
Protein Kinase	BMPR1B	84.8647
Protein Kinase	BMPR2	89.8109
Protein Kinase	BMX	67.6288
Protein Kinase	BRAF	83.3806
Protein Kinase	BRD2	120.42
Protein Kinase	BRD3	136.499
Protein Kinase	BRD4	533.525
Protein Kinase	BRDT	75.0593
Protein Kinase	BRSK1	112.143
Protein Kinase	BRSK2	189.601
Protein Kinase	BTK	66.9623
Protein Kinase	BUB1B	76.042
Protein Kinase	CAMK1	137.812
Protein Kinase	CAMK1D	93.722
Protein Kinase	CAMK1G	108.108
Protein Kinase	CAMK2A	132.402
Protein Kinase	CAMK2B	112.66
Protein Kinase	CAMK2D	61.8952
Protein Kinase	CAMK2G	85.7127
Protein Kinase	CAMK4	86.1051
Protein Kinase	CAMKK1	91.9936
Protein Kinase	CAMKK2	101.663
Protein Kinase	CAMKV	99.9965
Protein Kinase	CASK	56.3211
Protein Kinase	CDC42BPA	83.4696
Protein Kinase	CDC42BPB	80.345
Protein Kinase	CDC42BPG	76.1845
Protein Kinase	CDC7	85.7641
Protein Kinase	CDK10	126.139
Protein Kinase	CDK12	100.203
Protein Kinase	CDK13	93.2828
Protein Kinase	CDK14	89.0402
Protein Kinase	CDK15	72.7
Protein Kinase	CDK16	117.636
Protein Kinase	CDK17	221.332
Protein Kinase	CDK18	121.089
Protein Kinase	CDK19	85.0872
Protein Kinase	CDK2	184.159
Protein Kinase	CDK3	134.157
Protein Kinase	CDK4	111.512
Protein Kinase	CDK5	108.438
Protein Kinase	CDK6	87.7214
Protein Kinase	CDK7	60.9874
Protein Kinase	CDK8	82.3746
Protein Kinase	CDK9	135.498
Protein Kinase	CDKL1	55.7306
Protein Kinase	CDKL2	75.792
Protein Kinase	CDKL3	89.8321
Protein Kinase	CDKL5	61.3428
Protein Kinase	CHEK2	88.0261
Protein Kinase	CHUK	49.4414
Protein Kinase	CLK1	52.5327
Protein Kinase	CLK2	76.8249
Protein Kinase	CLK3	136.706
Protein Kinase	CLK4	65.729
Protein Kinase	CLUL1	71.7706
Protein Kinase	COQ8A	114.363
Protein Kinase	CSF1R	117.279
Protein Kinase	CSK	111.484
Protein Kinase	CSNK1A1	75.4309
Protein Kinase	CSNK1D	163.033
Protein Kinase	CSNK1G1	97.5805
Protein Kinase	CSNK1G2	100.703
Protein Kinase	CSNK1G3	96.0598
Protein Kinase	CSNK2A2	95.2657
Protein Kinase	DAPK1	87.3422
Protein Kinase	DAPK2	107.116
Protein Kinase	DAPK3	115.137
Protein Kinase	DCLK1	87.0101
Protein Kinase	DCLK2	100.825
Protein Kinase	DCLK3	106.303
Protein Kinase	DDR1	113.428
Protein Kinase	DDR2	83.8302
Protein Kinase	DMPK	101.141
Protein Kinase	DSTYK	236.241
Protein Kinase	DYRK1A	173.489
Protein Kinase	DYRK1B	114.725
Protein Kinase	DYRK2	103.751
Protein Kinase	DYRK3	108.551
Protein Kinase	DYRK4	102.9
Protein Kinase	EEF2K	80.7186
Protein Kinase	EGFR	99.5848
Protein Kinase	EIF2AK1	70.3767
Protein Kinase	EIF2AK2	64.1916
Protein Kinase	EIF2AK3	79.33
Protein Kinase	EIF2AK4	70.8112
Protein Kinase	EPHA2	117.388
Protein Kinase	EPHA3	74.6172
Protein Kinase	EPHA4	107.583
Protein Kinase	EPHA5	76.7262
Protein Kinase	EPHA7	78.9422
Protein Kinase	EPHA8	73.4718
Protein Kinase	EPHB1	90.2841
Protein Kinase	EPHB2	143.084
Protein Kinase	EPHB3	108.169
Protein Kinase	EPHB4	124.895
Protein Kinase	EPHB6	124.011
Protein Kinase	ERBB2	108.507
Protein Kinase	ERBB4	67.4697
Protein Kinase	ERN1	83.7093
Protein Kinase	ERN2	73.1463
Protein Kinase	FES	86.7854
Protein Kinase	FGFR1	107.685
Protein Kinase	FGFR2	106.663
Protein Kinase	FGFR3	125.477
Protein Kinase	FGFR4	94.4901
Protein Kinase	FGR	123.042
Protein Kinase	FLT1	89.7492
Protein Kinase	FLT3	94.3608
Protein Kinase	FLT4	90.856
Protein Kinase	FRK	66.0381
Protein Kinase	FYN	87.0063
Protein Kinase	GAK	107.697
Protein Kinase	GRK1	129.522
Protein Kinase	GRK2	89.4029
Protein Kinase	GRK3	127.01
Protein Kinase	GRK4	84.2757
Protein Kinase	GRK5	103.522
Protein Kinase	GRK6	104.164
Protein Kinase	GRK7	84.0716
Protein Kinase	GSK3A	102.803
Protein Kinase	GSK3B	100.84
Protein Kinase	GUCY2D	97.1175
Protein Kinase	GUCY2F	61.6687
Protein Kinase	HASPIN	90.3145
Protein Kinase	HCK	101.718
Protein Kinase	HIPK1	95.415
Protein Kinase	HIPK2	220.682
Protein Kinase	HIPK3	78.4438
Protein Kinase	HIPK4	150.404
Protein Kinase	HSPB8	110.131
Protein Kinase	HUNK	75.5546
Protein Kinase	IKBKB	105.709
Protein Kinase	IKBKE	110.93
Protein Kinase	ILK	154.103
Protein Kinase	IMPG1	62.7072
Protein Kinase	INSR	93.8941
Protein Kinase	INSRR	303.429
Protein Kinase	IRAK1	70.3686
Protein Kinase	IRAK2	90.7281
Protein Kinase	IRAK3	65.7548
Protein Kinase	IRAK4	162.392
Protein Kinase	ITK	88.0201
Protein Kinase	KDR	80.0266
Protein Kinase	KIT	123.908
Protein Kinase	KSR1	205.928
Protein Kinase	KSR2	113.061
Protein Kinase	LATS1	72.4868
Protein Kinase	LATS2	105.016
Protein Kinase	LCK	104.203
Protein Kinase	LIMK1	109.865
Protein Kinase	LIMK2	173.639
Protein Kinase	LMTK2	144.179
Protein Kinase	LMTK3	120.427
Protein Kinase	LRRK1	102.877
Protein Kinase	LRRK2	62.0227
Protein Kinase	LYN	91.8987
Protein Kinase	MAK	87.0912
Protein Kinase	MAP2K1	96.3396
Protein Kinase	MAP2K2	113.527
Protein Kinase	MAP2K3	129.808
Protein Kinase	MAP2K4	115.623
Protein Kinase	MAP2K5	116.034
Protein Kinase	MAP2K6	74.7498
Protein Kinase	MAP2K7	157.064
Protein Kinase	MAP3K1	73.7837
Protein Kinase	MAP3K10	119.797
Protein Kinase	MAP3K11	116.627
Protein Kinase	MAP3K12	111.78
Protein Kinase	MAP3K13	90.5848
Protein Kinase	MAP3K14	115.024
Protein Kinase	MAP3K15	52.3649
Protein Kinase	MAP3K19	66.4385
Protein Kinase	MAP3K2	48.2238
Protein Kinase	MAP3K20	101.87
Protein Kinase	MAP3K21	76.7964
Protein Kinase	MAP3K3	98.3345
Protein Kinase	MAP3K4	103.19
Protein Kinase	MAP3K5	73.5779
Protein Kinase	MAP3K6	127.344
Protein Kinase	MAP3K7	72.3964
Protein Kinase	MAP3K8	68.646
Protein Kinase	MAP3K9	109.265
Protein Kinase	MAP4K1	99.3661
Protein Kinase	MAP4K2	113.283
Protein Kinase	MAP4K3	62.932
Protein Kinase	MAP4K4	99.1738
Protein Kinase	MAP4K5	61.0461
Protein Kinase	MAPK1	112.23
Protein Kinase	MAPK10	89.4876
Protein Kinase	MAPK11	101.078
Protein Kinase	MAPK12	138.356
Protein Kinase	MAPK13	77.0375
Protein Kinase	MAPK14	96.357
Protein Kinase	MAPK15	84.4045
Protein Kinase	MAPK3	101.925
Protein Kinase	MAPK4	98.2424
Protein Kinase	MAPK7	85.4502
Protein Kinase	MAPK8	88.6585
Protein Kinase	MAPK9	83.1869
Protein Kinase	MAPKAPK2	115.684
Protein Kinase	MAPKAPK3	99.5234
Protein Kinase	MAPKAPK5	61.201
Protein Kinase	MARK1	73.603
Protein Kinase	MARK2	93.0231
Protein Kinase	MARK3	79.1012
Protein Kinase	MARK4	112.246
Protein Kinase	MAST1	97.0727
Protein Kinase	MAST2	110.476
Protein Kinase	MAST3	112.67
Protein Kinase	MAST4	99.0123
Protein Kinase	MASTL	59.3301
Protein Kinase	MATK	121.357
Protein Kinase	MELK	73.5014
Protein Kinase	MERTK	70.9624
Protein Kinase	MET	77.2081
Protein Kinase	MINK1	138.272
Protein Kinase	MKNK1	90.3871
Protein Kinase	MKNK2	124.791
Protein Kinase	MLKL	64.9987
Protein Kinase	MOK	91.6753
Protein Kinase	MOS	98.2201
Protein Kinase	MST1R	135.656
Protein Kinase	MTOR	85.7204
Protein Kinase	MUSK	86.0728
Protein Kinase	MYLK	99.4288
Protein Kinase	MYLK2	89.7729
Protein Kinase	MYLK3	92.4771
Protein Kinase	MYLK4	68.997
Protein Kinase	MYO3A	77.5713
Protein Kinase	MYO3B	65.6159
Protein Kinase	NEK1	66.8797
Protein Kinase	NEK10	58.3195
Protein Kinase	NEK11	78.5543
Protein Kinase	NEK2	98.6932
Protein Kinase	NEK3	84.2134
Protein Kinase	NEK4	91.3375
Protein Kinase	NEK5	55.4667
Protein Kinase	NEK6	96.3134
Protein Kinase	NEK7	86.1371
Protein Kinase	NEK8	107.86
Protein Kinase	NEK9	110.569
Protein Kinase	NIM1K	98.6006
Protein Kinase	NLK	127.621
Protein Kinase	NPR1	112.195
Protein Kinase	NPR2	100.146
Protein Kinase	NRBP1	110.792
Protein Kinase	NRBP2	127.924
Protein Kinase	NRK	55.6907
Protein Kinase	NTRK1	98.8579
Protein Kinase	NTRK2	160.795
Protein Kinase	NTRK3	85.8521
Protein Kinase	NUAK1	117.13
Protein Kinase	NUAK2	104.655
Protein Kinase	NUMBL	95.2621
Protein Kinase	OXSR1	102.097
Protein Kinase	PAK1	78.288
Protein Kinase	PAK2	53.9429
Protein Kinase	PAK3	63.8602
Protein Kinase	PAK4	103.733
Protein Kinase	PAK5	92.1138
Protein Kinase	PASK	184.042
Protein Kinase	PBK	50.5844
Protein Kinase	PDGFRA	114.268
Protein Kinase	PDGFRB	137.864
Protein Kinase	PDIK1L	90.4411
Protein Kinase	PDK2	104.584
Protein Kinase	PDK3	99.1156
Protein Kinase	PDK4	77.6886
Protein Kinase	PDPK1	93.7656
Protein Kinase	PEAK1	118.693
Protein Kinase	PHKG1	86.998
Protein Kinase	PHKG2	96.3804
Protein Kinase	PIK3R4	97.4375
Protein Kinase	PIM1	129.806
Protein Kinase	PIM2	70.1021
Protein Kinase	PIM3	94.772
Protein Kinase	PINK1	105.193
Protein Kinase	PKDCC	94.7636
Protein Kinase	PKMYT1	111.67
Protein Kinase	PKN1	81.9755
Protein Kinase	PKN2	83.4903
Protein Kinase	PKN3	90.4768
Protein Kinase	PLK1	99.6402
Protein Kinase	PLK2	89.9232
Protein Kinase	PLK3	80.688
Protein Kinase	PNCK	73.3972
Protein Kinase	PRKAA1	56.8156
Protein Kinase	PRKAA2	75.1215
Protein Kinase	PRKACA	116.68
Protein Kinase	PRKACB	62.1614
Protein Kinase	PRKCA	115.053
Protein Kinase	PRKCB	105.619
Protein Kinase	PRKCD	112.06
Protein Kinase	PRKCE	90.8098
Protein Kinase	PRKCG	149.954
Protein Kinase	PRKCH	146.76
Protein Kinase	PRKCI	77.757
Protein Kinase	PRKCQ	79.9222
Protein Kinase	PRKCZ	81.7799
Protein Kinase	PRKD1	87.0368
Protein Kinase	PRKD2	117.557
Protein Kinase	PRKD3	72.7974
Protein Kinase	PRKDC	70.2555
Protein Kinase	PRKG1	92.1665
Protein Kinase	PRPF4B	110.921
Protein Kinase	PSKH1	120.587
Protein Kinase	PTK2	84.8167
Protein Kinase	PTK2B	117.409
Protein Kinase	PTK6	136.904
Protein Kinase	PTK7	80.5184
Protein Kinase	PXK	62.9869
Protein Kinase	RAF1	72.0338
Protein Kinase	RET	85.1799
Protein Kinase	RIOK1	107.139
Protein Kinase	RIOK3	79.0599
Protein Kinase	RIPK1	97.3864
Protein Kinase	RIPK2	69.1302
Protein Kinase	RIPK3	125.93
Protein Kinase	RIPK4	86.3253
Protein Kinase	RNASEL	84.4763
Protein Kinase	ROCK1	73.0633
Protein Kinase	ROCK2	44.1455
Protein Kinase	ROR1	112.113
Protein Kinase	ROR2	146.619
Protein Kinase	ROS1	77.7826
Protein Kinase	RPS6KA1	97.0027
Protein Kinase	RPS6KA2	139.203
Protein Kinase	RPS6KA3	45.6078
Protein Kinase	RPS6KA4	87.7378
Protein Kinase	RPS6KA5	93.18
Protein Kinase	RPS6KA6	40.5704
Protein Kinase	RPS6KB1	76.4919
Protein Kinase	RPS6KB2	127.664
Protein Kinase	RPS6KC1	80.8176
Protein Kinase	RPS6KL1	116.478
Protein Kinase	RYK	47.868
Protein Kinase	SBK2	93.0972
Protein Kinase	SCYL2	69.5704
Protein Kinase	SCYL3	98.9692
Protein Kinase	SGK1	124.382
Protein Kinase	SGK2	94.1714
Protein Kinase	SGK3	144.08
Protein Kinase	SIK2	110.823
Protein Kinase	SIK3	96.9645
Protein Kinase	SLC22A18	204.932
Protein Kinase	SLK	75.7319
Protein Kinase	SMG1	69.544
Protein Kinase	SNRK	84.017
Protein Kinase	SRC	119.654
Protein Kinase	SRMS	116.023
Protein Kinase	SRPK1	83.0887
Protein Kinase	SRPK2	78.4697
Protein Kinase	SRPK3	108.143
Protein Kinase	STK10	115.74
Protein Kinase	STK11	123.295
Protein Kinase	STK16	144.771
Protein Kinase	STK17B	68.0112
Protein Kinase	STK19	108.61
Protein Kinase	STK24	119.368
Protein Kinase	STK25	108.002
Protein Kinase	STK26	69.3825
Protein Kinase	STK3	66.9902
Protein Kinase	STK31	53.9482
Protein Kinase	STK32A	56.5992
Protein Kinase	STK32B	107.088
Protein Kinase	STK32C	97.1818
Protein Kinase	STK33	97.0942
Protein Kinase	STK35	113.3
Protein Kinase	STK36	83.6816
Protein Kinase	STK38	74.2977
Protein Kinase	STK38L	54.5203
Protein Kinase	STK39	78.8278
Protein Kinase	STK4	114.396
Protein Kinase	STK40	118.302
Protein Kinase	STKLD1	82.8336
Protein Kinase	STRADA	110.137
Protein Kinase	STRADB	95.4043
Protein Kinase	STYK1	69.855
Protein Kinase	SYK	80.9986
Protein Kinase	TAOK1	92.8138
Protein Kinase	TAOK2	138.577
Protein Kinase	TAOK3	67.7222
Protein Kinase	TBCK	64.8207
Protein Kinase	TBK1	60.104
Protein Kinase	TEC	86.8416
Protein Kinase	TEK	78.4509
Protein Kinase	TESK1	102.696
Protein Kinase	TESK2	122.648
Protein Kinase	TEX14	84.1355
Protein Kinase	TGFBR1	87.7718
Protein Kinase	TGFBR2	80.4366
Protein Kinase	TIE1	91.123
Protein Kinase	TLK1	69.7949
Protein Kinase	TLK2	90.9137
Protein Kinase	TNIK	83.7002
Protein Kinase	TNK1	116.121
Protein Kinase	TNK2	117.899
Protein Kinase	TP53RK	83.8519
Protein Kinase	TRIB1	165.897
Protein Kinase	TRIB2	109.465
Protein Kinase	TRIB3	94.3341
Protein Kinase	TRIM24	70.5988
Protein Kinase	TRIM28	159.603
Protein Kinase	TRIM33	76.4016
Protein Kinase	TRIO	81.205
Protein Kinase	TRPM6	78.8815
Protein Kinase	TRPM7	68.0798
Protein Kinase	TRRAP	86.5365
Protein Kinase	TSSK1B	93.1977
Protein Kinase	TSSK2	105.126
Protein Kinase	TSSK4	107.094
Protein Kinase	TTBK1	95.353
Protein Kinase	TTBK2	79.8216
Protein Kinase	TTK	63.5483
Protein Kinase	TWF1	54.819
Protein Kinase	TWF2	75.0276
Protein Kinase	TXK	47.3816
Protein Kinase	TYK2	80.2441
Protein Kinase	TYRO3	120.866
Protein Kinase	UHMK1	56.5238
Protein Kinase	ULK1	75.0826
Protein Kinase	ULK2	102.607
Protein Kinase	ULK3	109.002
Protein Kinase	ULK4	202.842
Protein Kinase	VRK1	81.4322
Protein Kinase	VRK2	88.5686
Protein Kinase	VRK3	104.833
Protein Kinase	WEE2	86.2522
Protein Kinase	WNK2	94.0646
Protein Kinase	WNK3	70.3361
Protein Kinase	WNK4	108.692
Protein Kinase	ZAP70	98.7587
Transcription Factor	AATF	99.5555
Transcription Factor	ABT1	91.5395
Transcription Factor	ACVR2A	85.1254
Transcription Factor	ADNP	84.6302
Transcription Factor	ADNP2	95.0398
Transcription Factor	ADPGK	98.7256
Transcription Factor	AFDN	85.5144
Transcription Factor	AFF1	93.348
Transcription Factor	AFF2	86.3699
Transcription Factor	AFF4	104.899
Transcription Factor	AHR	66.4702
Transcription Factor	AIRE	65.5258
Transcription Factor	ALX1	74.7821
Transcription Factor	ALX3	88.489
Transcription Factor	ALX4	174.433
Transcription Factor	AR	84.624
Transcription Factor	ARC	102.064
Transcription Factor	ARFGAP2	142.879
Transcription Factor	ARHGAP35	141.552
Transcription Factor	ARID1B	106.431
Transcription Factor	ARID3A	102.588
Transcription Factor	ARID3B	106.258
Transcription Factor	ARID5A	104.185
Transcription Factor	ARID5B	96.2594
Transcription Factor	ARIH2	96.4258
Transcription Factor	ARNT	76.9546
Transcription Factor	ARNT2	115.568
Transcription Factor	ARX	86.7282
Transcription Factor	ASCL1	92.6696
Transcription Factor	ASCL2	61.0667
Transcription Factor	ASCL3	128.392
Transcription Factor	ASH1L	85.6427
Transcription Factor	ASH2L	83.1294
Transcription Factor	ATF1	36.1526
Transcription Factor	ATF2	72.4072
Transcription Factor	ATF3	89.4748
Transcription Factor	ATF4	158.694
Transcription Factor	ATF5	100.698
Transcription Factor	ATF6	85.7934
Transcription Factor	ATF6B	107.048
Transcription Factor	ATF7IP	73.0276
Transcription Factor	ATG4B	101.993
Transcription Factor	ATN1	129.381
Transcription Factor	ATOH1	176.576
Transcription Factor	ATOH7	97.2392
Transcription Factor	ATRX	62.7775
Transcription Factor	ATXN2	86.8727
Transcription Factor	BACH1	86.9118
Transcription Factor	BACH2	103.247
Transcription Factor	BANP	127.632
Transcription Factor	BARHL1	81.6428
Transcription Factor	BARHL2	142.156
Transcription Factor	BARX1	96.1896
Transcription Factor	BARX2	92.9367
Transcription Factor	BATF	91.4719
Transcription Factor	BATF3	121.757
Transcription Factor	BAZ1A	53.0821
Transcription Factor	BAZ1B	91.9264
Transcription Factor	BAZ2A	121.397
Transcription Factor	BAZ2B	90.3539
Transcription Factor	BCL11A	123.406
Transcription Factor	BCL11B	84.0369
Transcription Factor	BCL3	94.8789
Transcription Factor	BCL6	103.591
Transcription Factor	BCLAF1	69.6921
Transcription Factor	BHLHE22	98.1264
Transcription Factor	BHLHE40	130.413
Transcription Factor	BHLHE41	465.71
Transcription Factor	BLZF1	85.378
Transcription Factor	BNC1	83.0325
Transcription Factor	BNC2	91.7366
Transcription Factor	BRD1	111.743
Transcription Factor	BRD2	120.42
Transcription Factor	BRD3	136.499
Transcription Factor	BRD4	533.525
Transcription Factor	BRD7	48.9252
Transcription Factor	BRDT	75.0593
Transcription Factor	BRPF1	107.221
Transcription Factor	BRPF3	120.165
Transcription Factor	BSX	156.052
Transcription Factor	BTAF1	56.4247
Transcription Factor	BTBD3	111.823
Transcription Factor	C22orf31	117.075
Transcription Factor	CAND1	86.3673
Transcription Factor	CASK	56.3211
Transcription Factor	CASZ1	124.414
Transcription Factor	CBFA2T3	78.8075
Transcription Factor	CBX2	108.303
Transcription Factor	CBX4	212.438
Transcription Factor	CBX5	101.63
Transcription Factor	CBX6	129.891
Transcription Factor	CBX7	120.397
Transcription Factor	CBX8	167.88
Transcription Factor	CCT4	76.6284
Transcription Factor	CDK7	60.9874
Transcription Factor	CDK8	82.3746
Transcription Factor	CDX1	209.544
Transcription Factor	CDX2	148.32
Transcription Factor	CDX4	149.915
Transcription Factor	CEBPA	158.91
Transcription Factor	CEBPB	126.509
Transcription Factor	CEBPD	94.4068
Transcription Factor	CEBPE	100.22
Transcription Factor	CEBPG	94.4497
Transcription Factor	CEBPZ	62.4215
Transcription Factor	CELF3	124.021
Transcription Factor	CERS2	104.809
Transcription Factor	CERS3	72.9559
Transcription Factor	CERS4	66.6258
Transcription Factor	CERS5	116.808
Transcription Factor	CERS6	85.7477
Transcription Factor	CFAP20	82.8228
Transcription Factor	CHD1	59.179
Transcription Factor	CHD1L	82.9208
Transcription Factor	CHD2	96.6119
Transcription Factor	CHD3	116.26
Transcription Factor	CHD4	91.6601
Transcription Factor	CHD5	101.989
Transcription Factor	CHD6	106.055
Transcription Factor	CIAO1	146.665
Transcription Factor	CIC	109.685
Transcription Factor	CIITA	100.613
Transcription Factor	CIR1	100.114
Transcription Factor	CITED1	91.6716
Transcription Factor	CITED2	88.7085
Transcription Factor	CLOCK	73.3043
Transcription Factor	CNBP	96.916
Transcription Factor	CNOT3	124.141
Transcription Factor	CNOT4	109.038
Transcription Factor	CNOT8	109.058
Transcription Factor	CNPY3	86.6027
Transcription Factor	COPS2	64.0134
Transcription Factor	COPS5	86.475
Transcription Factor	CORO1A	98.3449
Transcription Factor	CREB1	82.6812
Transcription Factor	CREB3	144.492
Transcription Factor	CREB3L1	128.258
Transcription Factor	CREB5	133.378
Transcription Factor	CREBBP	94.704
Transcription Factor	CREBL2	69.8401
Transcription Factor	CREBZF	74.9094
Transcription Factor	CREG1	72.0261
Transcription Factor	CREM	83.0702
Transcription Factor	CRX	126.847
Transcription Factor	CSRP1	160.299
Transcription Factor	CSRP2	100.484
Transcription Factor	CSRP3	78.2143
Transcription Factor	CTCF	100.349
Transcription Factor	CTNNB1	84.6114
Transcription Factor	CUX1	100.894
Transcription Factor	CUX2	91.2704
Transcription Factor	DACH1	77.2601
Transcription Factor	DBP	655.343
Transcription Factor	DBX1	256.588
Transcription Factor	DBX2	78.9595
Transcription Factor	DCP1A	78.1144
Transcription Factor	DDIT3	121.752
Transcription Factor	DEAF1	117.18
Transcription Factor	DENND4A	61.1378
Transcription Factor	DIDO1	105.379
Transcription Factor	DLX1	118.018
Transcription Factor	DLX2	163.236
Transcription Factor	DLX3	181.304
Transcription Factor	DLX4	132.017
Transcription Factor	DLX5	151.586
Transcription Factor	DLX6	108.384
Transcription Factor	DMBX1	107.48
Transcription Factor	DMRT1	78.9619
Transcription Factor	DMRT2	120.162
Transcription Factor	DMRTA2	98.7603
Transcription Factor	DMTF1	63.9882
Transcription Factor	DPF1	117.853
Transcription Factor	DPF2	71.5338
Transcription Factor	DPF3	95.5748
Transcription Factor	DR1	67.043
Transcription Factor	DRAP1	72.9816
Transcription Factor	DRGX	118.297
Transcription Factor	DTX2	118.42
Transcription Factor	E2F1	81.2517
Transcription Factor	E2F2	99.174
Transcription Factor	E2F3	114.972
Transcription Factor	E2F4	115.656
Transcription Factor	E2F5	93.2928
Transcription Factor	E2F6	103.768
Transcription Factor	E4F1	125.736
Transcription Factor	EBF1	94.9872
Transcription Factor	EBF4	82.7688
Transcription Factor	ECD	79.3184
Transcription Factor	EED	78.7832
Transcription Factor	EGLN2	148.258
Transcription Factor	EGR1	150.305
Transcription Factor	EGR2	224.887
Transcription Factor	EGR3	176.727
Transcription Factor	EGR4	110.431
Transcription Factor	EHF	119.78
Transcription Factor	ELF1	81.617
Transcription Factor	ELF2	61.3791
Transcription Factor	ELF3	178.381
Transcription Factor	ELF4	74.899
Transcription Factor	ELF5	62.5885
Transcription Factor	ELK1	89.451
Transcription Factor	ELK3	81.1838
Transcription Factor	ELK4	87.6964
Transcription Factor	EMX1	148.968
Transcription Factor	EMX2	113.717
Transcription Factor	EN1	122.167
Transcription Factor	EN2	98.6008
Transcription Factor	ENO1	99.1617
Transcription Factor	EOMES	117.338
Transcription Factor	EP300	102.749
Transcription Factor	EPAS1	141.088
Transcription Factor	ERCC2	125.853
Transcription Factor	ERCC3	118.719
Transcription Factor	ERCC6	97.8552
Transcription Factor	ERF	166.085
Transcription Factor	ERG	120.126
Transcription Factor	ERGIC2	61.1097
Transcription Factor	ERMP1	95.0602
Transcription Factor	ESR1	98.2309
Transcription Factor	ESR2	83.2368
Transcription Factor	ESRRA	94.7313
Transcription Factor	ESRRB	123.939
Transcription Factor	ESRRG	73.8215
Transcription Factor	ETS1	98.7539
Transcription Factor	ETS2	111.457
Transcription Factor	ETV1	74.6332
Transcription Factor	ETV2	91.8945
Transcription Factor	ETV3	122.605
Transcription Factor	ETV4	90.0476
Transcription Factor	ETV5	85.0126
Transcription Factor	ETV6	104.599
Transcription Factor	ETV7	114.86
Transcription Factor	EVX1	120.212
Transcription Factor	EVX2	73.842
Transcription Factor	EYA1	100.911
Transcription Factor	EYA2	104.93
Transcription Factor	EYA3	80.8909
Transcription Factor	EYA4	73.7044
Transcription Factor	EZH1	70.6039
Transcription Factor	EZH2	70.7456
Transcription Factor	FAM20C	110.731
Transcription Factor	FEM1A	165.593
Transcription Factor	FEZF2	138.529
Transcription Factor	FHL2	74.9751
Transcription Factor	FHL5	64.5138
Transcription Factor	FLI1	101.939
Transcription Factor	FOS	106.715
Transcription Factor	FOSB	1265.13
Transcription Factor	FOSL1	121.196
Transcription Factor	FOSL2	107.371
Transcription Factor	FOXA1	110.141
Transcription Factor	FOXA2	122.322
Transcription Factor	FOXA3	147.863
Transcription Factor	FOXB1	151.76
Transcription Factor	FOXC1	139.728
Transcription Factor	FOXC2	190.778
Transcription Factor	FOXD1	160.65
Transcription Factor	FOXD2	130.43
Transcription Factor	FOXD3	112.856
Transcription Factor	FOXE1	130.197
Transcription Factor	FOXE3	100.363
Transcription Factor	FOXF1	128.727
Transcription Factor	FOXF2	271.215
Transcription Factor	FOXG1	194.382
Transcription Factor	FOXH1	132.165
Transcription Factor	FOXI1	152.511
Transcription Factor	FOXJ1	106.875
Transcription Factor	FOXJ2	126.807
Transcription Factor	FOXJ3	140.275
Transcription Factor	FOXK2	98.2527
Transcription Factor	FOXL1	210.104
Transcription Factor	FOXL2	102.623
Transcription Factor	FOXM1	281.972
Transcription Factor	FOXN1	99.7718
Transcription Factor	FOXN2	68.9763
Transcription Factor	FOXN3	101.026
Transcription Factor	FOXO1	119.471
Transcription Factor	FOXO3	120.006
Transcription Factor	FOXO4	99.8595
Transcription Factor	FOXP2	81.5866
Transcription Factor	FOXP3	75.1471
Transcription Factor	FOXQ1	195.479
Transcription Factor	FOXS1	91.3023
Transcription Factor	FUBP1	83.7102
Transcription Factor	GABPA	74.0871
Transcription Factor	GABPB1	80.2203
Transcription Factor	GATA1	79.8044
Transcription Factor	GATA2	123.781
Transcription Factor	GATA3	123.863
Transcription Factor	GATA4	132.643
Transcription Factor	GATA5	93.9608
Transcription Factor	GATA6	109.078
Transcription Factor	GBX1	160.759
Transcription Factor	GBX2	121.322
Transcription Factor	GCM1	91.9124
Transcription Factor	GCM2	143.879
Transcription Factor	GFI1	86.4651
Transcription Factor	GFI1B	92.9162
Transcription Factor	GLI1	97.1786
Transcription Factor	GLI2	120.498
Transcription Factor	GLI3	108.744
Transcription Factor	GLIS1	101.643
Transcription Factor	GLIS2	119.347
Transcription Factor	GRHL1	94.1218
Transcription Factor	GSC	122.49
Transcription Factor	GSC2	57.3759
Transcription Factor	GSX1	102.467
Transcription Factor	GSX2	149.582
Transcription Factor	GTF2A1	233.896
Transcription Factor	GTF2B	66.9161
Transcription Factor	GTF2E2	88.3583
Transcription Factor	GTF2F1	119.185
Transcription Factor	GTF2F2	65.9739
Transcription Factor	GTF2H1	117.182
Transcription Factor	GTF2H3	42.0194
Transcription Factor	GTF2H4	95.4095
Transcription Factor	GTF2I	84.3951
Transcription Factor	GTF3A	62.614
Transcription Factor	GTF3C1	112.143
Transcription Factor	GTF3C2	98.7257
Transcription Factor	GTF3C3	50.2169
Transcription Factor	GTF3C4	115.527
Transcription Factor	GTF3C5	80.8183
Transcription Factor	GTPBP1	119.165
Transcription Factor	HAND1	139.442
Transcription Factor	HAND2	114.351
Transcription Factor	HCFC2	65.7194
Transcription Factor	HDAC1	104.233
Transcription Factor	HDAC2	64.4445
Transcription Factor	HDAC4	92.9649
Transcription Factor	HDX	76.4539
Transcription Factor	HES1	97.5327
Transcription Factor	HES2	161.954
Transcription Factor	HES4	81.6491
Transcription Factor	HES5	95.8155
Transcription Factor	HES6	77.4131
Transcription Factor	HES7	71.311
Transcription Factor	HESX1	68.5865
Transcription Factor	HEY1	94.8909
Transcription Factor	HEY2	86.4396
Transcription Factor	HEYL	65.9754
Transcription Factor	HHEX	113.617
Transcription Factor	HIC1	95.603
Transcription Factor	HIC2	100.404
Transcription Factor	HIF1A	86.1339
Transcription Factor	HIF3A	77.437
Transcription Factor	HIRA	82.2839
Transcription Factor	HIVEP1	87.1402
Transcription Factor	HIVEP2	96.4638
Transcription Factor	HLF	113.291
Transcription Factor	HLTF	60.7956
Transcription Factor	HLX	129.261
Transcription Factor	HMBOX1	112.981
Transcription Factor	HMG20B	126.819
Transcription Factor	HMGB1	88.912
Transcription Factor	HMGB2	87.5931
Transcription Factor	HMGN2	103.625
Transcription Factor	HMGXB3	74.0539
Transcription Factor	HMX1	41.2635
Transcription Factor	HMX2	113.568
Transcription Factor	HMX3	131.915
Transcription Factor	HNF1A	164.002
Transcription Factor	HNF1B	148.183
Transcription Factor	HNF4A	133.512
Transcription Factor	HNF4G	69.2492
Transcription Factor	HOMEZ	123.186
Transcription Factor	HOXA1	149.228
Transcription Factor	HOXA10	184.087
Transcription Factor	HOXA11	124.581
Transcription Factor	HOXA13	83.739
Transcription Factor	HOXA2	84.708
Transcription Factor	HOXA3	105.482
Transcription Factor	HOXA4	114.651
Transcription Factor	HOXA5	139.134
Transcription Factor	HOXA7	155.867
Transcription Factor	HOXB1	103.037
Transcription Factor	HOXB13	181.623
Transcription Factor	HOXB2	132.6
Transcription Factor	HOXB3	152.068
Transcription Factor	HOXB4	111.465
Transcription Factor	HOXB5	129.076
Transcription Factor	HOXB6	108.769
Transcription Factor	HOXB7	147.242
Transcription Factor	HOXB8	98.2943
Transcription Factor	HOXB9	137.769
Transcription Factor	HOXC10	127.912
Transcription Factor	HOXC11	220.529
Transcription Factor	HOXC12	82.5073
Transcription Factor	HOXC13	88.2362
Transcription Factor	HOXC4	115.11
Transcription Factor	HOXC5	143.426
Transcription Factor	HOXC6	106.62
Transcription Factor	HOXC8	105.956
Transcription Factor	HOXC9	117.619
Transcription Factor	HOXD1	190.076
Transcription Factor	HOXD10	90.766
Transcription Factor	HOXD11	57.3819
Transcription Factor	HOXD12	101.192
Transcription Factor	HOXD13	119.429
Transcription Factor	HOXD3	116.645
Transcription Factor	HOXD4	153.476
Transcription Factor	HOXD8	108.225
Transcription Factor	HOXD9	82.1003
Transcription Factor	HR	102.114
Transcription Factor	HSF1	121.977
Transcription Factor	HSF2	58.6966
Transcription Factor	HSF4	66.4728
Transcription Factor	ID2	121.429
Transcription Factor	ID3	89.3548
Transcription Factor	ID4	88.6082
Transcription Factor	IER2	110.653
Transcription Factor	IFT172	69.4111
Transcription Factor	IGHMBP2	77.8178
Transcription Factor	IKZF1	100.067
Transcription Factor	IKZF2	90.4959
Transcription Factor	IKZF3	123.824
Transcription Factor	IKZF5	124.517
Transcription Factor	ILF2	122.007
Transcription Factor	ILF3	102.881
Transcription Factor	INSM1	70.4767
Transcription Factor	INSM2	111.581
Transcription Factor	IRF1	92.5582
Transcription Factor	IRF2	78.8753
Transcription Factor	IRF3	116.876
Transcription Factor	IRF4	122.801
Transcription Factor	IRF5	99.4564
Transcription Factor	IRF6	197.622
Transcription Factor	IRF7	125.23
Transcription Factor	IRF8	100.397
[truncated: 1,145 more rows]

## Sheet: Table S2
Table S2: Pathways enriched for unique breed variants.
Breed	Ingenuity Canonical Pathways	p-value	Ratio	Molecules
Duroc	Role of CHK Proteins in Cell Cycle Checkpoint Control	0.00355	0.069	CDK1,E2F5,RAD9A,RFC3
Duroc	Role Of Osteoclasts In Rheumatoid Arthritis Signaling Pathway	0.00646	0.0291	ADAM12,ADAM2,ADAM32,CREB3L2,GSN,MMP19,PTK2B,RHOU,TNFRSF11A
Duroc	Retinol Biosynthesis	0.0141	0.0638	DDHD2,PLB1,RDH11
Duroc	Cell Cycle Control of Chromosomal Replication	0.0224	0.0536	CDK1,CDK3,DNA2
Duroc	Estrogen-mediated S-phase Entry	0.0316	0.0769	CDK1,E2F5
Duroc	Methylmalonyl Pathway	0.0427	0.25	MCEE
Duroc	Osteoarthritis Pathway	0.0427	0.0254	CNMD,CREB3L2,FGFR1,NOTCH1,S1PR2,TCF7L2
Duroc	AMPK Signaling	0.0479	0.0248	ADRB3,CHRNA2,CPT1A,CREB3L2,INSR,STRADA
Gottingen	RHOGDI Signaling	2.82e-07	0.295	ARHGAP12,ARHGAP4,ARHGAP8/PRR5-ARHGAP8,ARHGAP9,ARHGDIB,ARHGEF12,ARHGEF15,ARHGEF17,ARHGEF18,ARHGEF19,ARHGEF2,ARHGEF6,ARHGEF9,ARPC1A,ARPC1B,CD44,CDH11,CDH13,CDH15,CDH18,CDH22,CDH3,CDH5,CDH6,CDH7,EP300,EZR,GNAI1,GNB2,GNB3,GNG2,GNG3,GRIP1,ITGA11,ITGA3,ITGA7,ITGA9,ITGAL,ITGAM,ITGB2,ITGB7,MSN,MYH13,MYH14,MYH3,MYH6,MYH7B,MYH8,MYL11,MYL2,MYL4,MYL6,MYL9,MYO10,MYO18A,MYO1H,PAK1,PAK5,PIP4K2C,PIP5K1B,PPP1R12A…
Gottingen	Molecular Mechanisms of Cancer	5.75e-07	0.249	ACVR1,ACVR2A,ACVR2B,ADCY3,ADCY4,ADCY7,APC2,APH1B,ARHGEF12,ARHGEF15,ARHGEF17,ARHGEF18,ARHGEF19,ARHGEF2,ARHGEF6,ARHGEF9,BAK1,BMP6,BMP8A,CASP9,CBL,CCND3,CCNE1,CDC25A,CDK10,CDK14,CDK16,CDK18,CDK2,CDK4,CDKN1B,CTNNA1,DHH,E2F2,E2F6,EP300,FANCD2,FOS,FZD5,GLI1,GNAI1,GNB2,GNB3,GNG2,GNG3,GRB2,HDAC10,HDAC3,HDAC7,HHAT,HIF1A,IRS1,ITGA11,ITGA3,ITGA7,ITGA9,ITGAL,ITGAM,ITGB2,ITGB7,LEF1,LRP5,MAP2K1,MAP2K3,MAPK10,M…
Gottingen	Myelination Signaling Pathway	1.07e-06	0.263	ACVR1,ACVR2A,ACVR2B,ADAM17,ADAM22,ADGRG6,APH1B,ARAF,ARHGAP12,ARHGAP4,ARHGAP8/PRR5-ARHGAP8,ARHGAP9,BACE1,BMP6,BMP8A,CHD8,CNTN6,CREB1,CREB3L2,EIF4EBP1,EP300,ERBB3,ERBB4,FGFR1,FOS,FZD5,GLI1,GLI2,GRB2,HCK,HDAC10,HDAC3,HDAC7,ID4,ILK,IRS1,ITGA3,ITGB2,ITGB7,LAMA1,LAMA3,LAMB1,LAMB2,LAMB3,LAMC1,LAMC2,LINGO1,MAG,MAP2K1,MBP,mir-219,MTHFD2,MTOR,MYRF,NFATC1,NFATC2,NFATC3,NGF,NOTCH2,NTRK2,PIK3C2A,PIK3C2B,PIK3C…
Gottingen	Actin Cytoskeleton Signaling	1.58e-06	0.279	ACTN3,APC2,ARHGAP24,ARHGEF12,ARHGEF6,ARPC1A,ARPC1B,BRK1,DIAPH1,DIAPH2,EZR,F2,FGD1,FGF10,FGF11,GRB2,INS,IQGAP2,ITGA11,ITGA3,ITGA7,ITGA9,ITGAL,ITGAM,ITGB2,ITGB7,LBP,MAP2K1,MPRIP,MSN,MYH13,MYH14,MYH3,MYH6,MYH7B,MYH8,MYL11,MYL2,MYL4,MYL6,MYL9,MYLK3,MYO10,MYO18A,MYO1H,NCKAP1L,PAK1,PAK5,PIK3C2A,PIK3C2B,PIK3C2G,PIK3CD,PIK3CG,PIK3R6,PIP5K1B,PPP1R12A,PTK2,PXN,RAP1A,RASD1,RASD2,SHC1,SOS1,SSH1,SSH3,TIAM1,TL…
Gottingen	Senescence Pathway	8.71e-06	0.258	ACVR1,ACVR1C,ACVR2A,ACVR2B,ANAPC13,ANAPC5,ARAF,ASXL1,ATF3,CACNB1,CACNG6,CACNG7,CACNG8,CAPN1,CAPN2,CAPN6,CAPN7,CAPN8,CAT,CCND3,CCNE1,CDC25A,CDK2,CDK4,CDKN1B,DHCR24,DMTF1,E2F2,E2F6,EIF4EBP1,ELF5,ELK3,EP300,ETS1,ETS2,FOXO3,FOXO4,IKBKE,ITPR2,ITSN2,MAP2K1,MAP2K3,MAPK12,MAPK7,MAPKAPK5,MRE11,MTOR,NBN,NF1,NFATC1,NFATC2,NFATC3,PDHA1,PDK2,PDK3,PIK3C2A,PIK3C2B,PIK3C2G,PIK3CD,PIK3CG,PIK3R6,PML,PPM1J,PPP2CB,P…
Gottingen	HGF Signaling	1.12e-05	0.311	CDK2,ELF5,ELK3,ETS1,ETS2,FOS,GRB2,ITGA11,ITGA3,ITGA7,ITGA9,ITGAL,ITGAM,ITGB2,ITGB7,MAP2K1,MAP3K1,MAP3K12,MAP3K15,MAP3K8,MAP3K9,MAPK10,MAPK12,PAK1,PIK3C2A,PIK3C2B,PIK3C2G,PIK3CD,PIK3CG,PIK3R6,PRKCA,PRKCE,PRKCG,PRKCQ,PRKD1,PTK2,PXN,RAP1A,RASD1,RASD2,SOS1
Gottingen	Signaling by Rho Family GTPases	1.15e-05	0.262	ARFIP2,ARHGEF12,ARHGEF15,ARHGEF17,ARHGEF18,ARHGEF19,ARHGEF2,ARHGEF6,ARHGEF9,ARPC1A,ARPC1B,CDC42EP1,CDC42EP3,CDH11,CDH13,CDH15,CDH18,CDH22,CDH3,CDH5,CDH6,CDH7,EZR,FOS,GNAI1,GNB2,GNB3,GNG2,GNG3,ITGA11,ITGA3,ITGA7,ITGA9,ITGAL,ITGAM,ITGB2,ITGB7,MAP2K1,MAP3K12,MAP3K9,MAPK10,MAPK12,MSN,MYL11,MYL2,MYL4,MYL6,MYL9,NEDD4,PAK1,PAK5,PARD3,PARD6A,PIK3C2A,PIK3C2B,PIK3C2G,PIK3CD,PIK3CG,PIK3R6,PIP4K2C,PIP5K1B,PP…
Gottingen	Amyloid Processing	1.48e-05	0.412	APH1B,APP,BACE1,CAPN1,CAPN2,CAPN6,CAPN7,CAPN8,CSNK1A1,CSNK1E,CSNK2A1,CSNK2A2,MAPK11,MAPK12,MAPT,MARK1,PRKACA,PRKAG2,PRKCE,PSEN1,PSEN2
Gottingen	ERK/MAPK Signaling	2.57e-05	0.27	ARAF,CREB1,CREB3L2,DUSP2,DUSP6,DUSP9,EIF4EBP1,ELF5,ELK3,ETS1,ETS2,FOS,GRB2,HSPB7,ITGA11,ITGA3,ITGA7,ITGA9,ITGAL,ITGAM,ITGB2,ITGB7,KSR1,MAP2K1,MAPKAPK5,NFATC1,PAK1,PAK5,PIK3C2A,PIK3C2B,PIK3C2G,PIK3CD,PIK3CG,PIK3R6,PLA2G6,PPM1J,PPP1R12A,PPP1R14C,PPP2CB,PPP2R2C,PPP2R3A,PPP2R5A,PPP2R5D,PRKACA,PRKAG2,PRKCA,PRKCE,PRKCG,PTK2,PXN,RAP1A,RAPGEF3,RASD1,RASD2,SHC1,SOS1,TLN1,TLN2
Gottingen	Reelin Signaling in Neurons	3.55e-05	0.297	APBB1,APP,ARHGEF10L,ARHGEF12,ARHGEF15,ARHGEF17,ARHGEF18,ARHGEF19,ARHGEF2,ARHGEF25,ARHGEF37,ARHGEF39,ARHGEF6,ARHGEF9,ARPC1A,ARPC1B,DCX,DNAH1,DNAH3,GRIN2B,GRIN2C,GRIN2D,GRINA,HCK,ITGA3,MAP2K1,MAP2K3,MAP3K9,MAPK10,MAPK12,MAPT,MTOR,PDK2,PDK3,PIK3C2A,PIK3C2B,PIK3C2G,PIK3CD,PIK3CG,PIK3R6,RAP1A
Gottingen	Thrombin Signaling	5.37e-05	0.262	ADCY3,ADCY4,ADCY7,ARHGEF10L,ARHGEF12,ARHGEF15,ARHGEF17,ARHGEF18,ARHGEF19,ARHGEF2,ARHGEF25,ARHGEF37,ARHGEF39,ARHGEF6,ARHGEF9,CREB1,F2,GNAI1,GNB2,GNB3,GNG2,GNG3,GRB2,ITPR2,MAP2K1,MAPK11,MAPK12,MPRIP,MYL11,MYL2,MYL4,MYL6,MYL9,PIK3C2A,PIK3C2B,PIK3C2G,PIK3CD,PIK3CG,PIK3R6,PLCB1,PLCB3,PLCD1,PLCD4,PPP1R12A,PRKCA,PRKCE,PRKCG,PRKCQ,PRKD1,PTK2,RAP1A,RASD1,RASD2,RELA,RHOB,RHOC,RND1,SHC1,SOS1
Gottingen	Synaptogenesis Signaling Pathway	6.03e-05	0.244	ADCY3,ADCY4,ADCY7,AP2B1,ARPC1A,ARPC1B,CACNB1,CDH11,CDH13,CDH15,CDH18,CDH22,CDH3,CDH5,CDH6,CDH7,CREB1,CREB3L2,EFNA4,EFNB1,EFNB3,EIF4EBP1,EPHA1,EPHA2,EPHA4,FARP1,GOSR1,GOSR2,GRB2,GRIN2B,GRIN2C,GRIN2D,GRINA,GRM2,GRM4,HCK,ITSN1,ITSN2,LRRTM2,MAPT,MTOR,NECTIN1,NTRK2,PAK1,PIK3C2A,PIK3C2B,PIK3C2G,PIK3CD,PIK3CG,PIK3R6,PRKACA,PRKAG2,PRKCE,RAP1A,RASD1,RASD2,RASGRP2,RPS6KB2,SHC1,SNCA,SOS1,STX1B,STXBP5,SYN1,S…
Gottingen	ERBB Signaling	7.41e-05	0.323	ERBB3,ERBB4,FOS,GRB2,MAP2K1,MAP2K3,MAPK10,MAPK11,MAPK12,MTOR,NCK2,PAK1,PAK5,PIK3C2A,PIK3C2B,PIK3C2G,PIK3CD,PIK3CG,PIK3R6,PRKCA,PRKCE,PRKCG,PRKCQ,PRKD1,RAP1A,RASD1,RASD2,SHC1,SOS1,TGFA
Gottingen	UVB-Induced MAPK Signaling	7.59e-05	0.385	EIF4EBP1,FOS,MAP2K1,MAPK10,MAPK11,MAPK12,MTOR,PIK3C2A,PIK3C2B,PIK3C2G,PIK3CD,PIK3CG,PIK3R6,PRKCA,PRKCE,PRKCG,PRKCQ,PRKD1,RPS6KA3,TP53
Gottingen	Axonal Guidance Signaling	7.76e-05	0.224	ABLIM2,ADAM15,ADAM17,ADAM2,ADAM22,ADAMTS1,ADAMTS12,ADAMTS13,ADAMTS15,ADAMTS5,ADAMTS9,ARHGEF12,ARHGEF15,ARHGEF6,ARPC1A,ARPC1B,BMP6,BMP8A,CHMP1A,CXCL12,DPYSL2,DPYSL5,ECEL1,EFNA4,EFNB1,EFNB3,EPHA1,EPHA2,EPHA4,ERAP2,FZD5,GDF7,GLI1,GLI2,GNAI1,GNB2,GNB3,GNG2,GNG3,GRB2,ITGA11,ITGA3,ITGA7,ITGA9,ITGAL,ITGAM,ITGB2,ITGB7,ITSN1,KEL,LINGO1,LNPEP,MAG,MAP2K1,MMP24,MMP28,MYL11,MYL2,MYL4,MYL6,MYL9,NCK2,NFATC1,NFA…
Gottingen	Paxillin Signaling	8.91e-05	0.308	ACTN3,ARFIP2,ARHGEF6,GIT2,GRB2,ITGA11,ITGA3,ITGA7,ITGA9,ITGAL,ITGAM,ITGB2,ITGB7,MAPK10,MAPK11,MAPK12,NCK2,PAK1,PAK5,PIK3C2A,PIK3C2B,PIK3C2G,PIK3CD,PIK3CG,PIK3R6,PTK2,PXN,RAP1A,RASD1,RASD2,SOS1,TLN1,TLN2
Gottingen	Regulation of eIF4 and p70S6K Signaling	9.55e-05	0.271	AGO2,EIF1,EIF1AX,EIF2B2,EIF2B4,EIF3D,EIF3L,EIF3M,EIF4EBP1,EIF4G2,FAU,GRB2,IRS1,ITGA11,ITGA3,ITGA7,ITGA9,ITGAL,ITGAM,ITGB2,ITGB7,MAP2K1,MAPK11,MAPK12,MTOR,PAIP1,PAIP2,PIK3C2A,PIK3C2B,PIK3C2G,PIK3CD,PIK3CG,PIK3R6,PPM1J,PPP2CB,PPP2R2C,PPP2R3A,PPP2R5A,PPP2R5D,RAP1A,RASD1,RASD2,RPS11,RPS15,RPS17,RPS29,RPS3A,SHC1,SOS1
Gottingen	Type II Diabetes Mellitus Signaling	9.77e-05	0.281	ABCC8,ACSL1,ACSL5,ACSL6,CACNB1,CACNG6,CACNG7,CACNG8,CATSPER2,CATSPER4,IKBKE,INS,IRS1,ITPR2,KCNJ11,MAP3K1,MAPK10,MAPK12,MTOR,NFKBIE,NSMAF,PIK3C2A,PIK3C2B,PIK3C2G,PIK3CD,PIK3CG,PIK3R6,PKM,PRKAA1,PRKAG2,PRKCA,PRKCE,PRKCG,PRKCQ,PRKD1,RELA,SLC27A5,SLC27A6,SLC2A4,SMPD1,SMPD3,SMPD4,SOCS4
Gottingen	Regulation of Cellular Mechanics by Calpain Protease	9.77e-05	0.322	ACTN3,CAPN1,CAPN2,CAPN6,CAPN7,CAPN8,CCNA1,CCND3,CCNE1,CDK2,CDK4,CDKN1B,EZR,GRB2,ITGA11,ITGA3,ITGA7,ITGA9,ITGAL,ITGAM,ITGB2,ITGB7,PTK2,PXN,RAP1A,RASD1,RASD2,TLN1,TLN2
Gottingen	Mitochondrial Dysfunction	0.0001	0.238	ACADL,ADRB3,APH1B,APP,ARG2,ATP1A1,ATP1A2,ATP1B1,ATP1B3,ATP5F1A,ATP5F1B,ATP5PB,ATP5PF,BACE1,CACNB1,CACNG6,CACNG7,CACNG8,CAPN1,CAPN2,CAPN6,CAPN7,CAPN8,CASP9,CATSPER2,CATSPER4,COX4I1,COX6A2,CREB1,CREB3L2,CYB5A,DMAC2L,FIS1,FUS,GPD2,GPX2,GSR,GSTK1,GSTZ1,HTRA2,ITPR2,LRRK2,MAOB,MAPK10,MAPK12,MAPK7,MAPT,MFN2,MGST1,MGST3,MTOR,NDUFA4L2,NDUFB9,NDUFS3,NDUFS7,NDUFS8,NDUFV1,PARK7,PDHA1,PIK3C2A,PIK3C2B,PIK3C2G,…
Gottingen	Telomerase Signaling	0.00011	0.306	ELF5,ELK3,ETS1,ETS2,GRB2,HDAC10,HDAC3,HDAC7,HSP90AA1,HSP90AB1,IL2,IL2RG,MAP2K1,PIK3C2A,PIK3C2B,PIK3C2G,PIK3CD,PIK3CG,PIK3R6,PPM1J,PPP2CB,PPP2R2C,PPP2R3A,PPP2R5A,PPP2R5D,RAP1A,RASD1,RASD2,SHC1,SOS1,TEP1,TP53,TPP1
Gottingen	Ceramide Signaling	0.000123	0.319	CNKSR1,CTSD,FOS,KSR1,MAP2K1,MAP3K1,NSMAF,PIK3C2A,PIK3C2B,PIK3C2G,PIK3CD,PIK3CG,PIK3R6,PPM1J,PPP2CB,PPP2R2C,PPP2R3A,PPP2R5A,PPP2R5D,RAP1A,RASD1,RASD2,RELA,S1PR1,S1PR5,SMPD1,SMPD3,SMPD4,SPHK1
Gottingen	AMPK Signaling	0.000135	0.252	ADRA1A,ADRA2B,ADRA2C,ADRB3,AK8,BRD7,CAB39,CFTR,CHRNA6,CHRNA7,CHRNB2,CHRNB3,CPT1C,CREB1,CREB3L2,EIF4EBP1,ELAVL1,EP300,FOXO3,FOXO4,GNAI1,GNB2,GNB3,GNG2,GNG3,GYS1,GYS2,ILKAP,INS,IRS1,LIPE,MAP2K3,MAPK11,MAPK12,MTOR,PFKFB1,PFKFB2,PFKFB3,PHLPP1,PIK3C2A,PIK3C2B,PIK3C2G,PIK3CD,PIK3CG,PIK3R6,PPM1G,PPM1J,PPM1K,PPM1M,PPP2CB,PPP2R2C,PPP2R3A,PPP2R5A,PPP2R5D,PRKAA1,PRKACA,PRKAG2,RAB6A,SLC2A4,SMARCA4,TSC1
Gottingen	Tight Junction Signaling	0.000141	0.268	ARHGEF2,CDK4,CLDN10,CLDN15,CLDN24,CLDN7,CLDN8,CNKSR3,CPSF3,CSTF3,CTNNA1,FOS,GOSR1,GOSR2,JAM2,LLGL1,MYH13,MYH14,MYH3,MYH6,MYH7B,MYH8,MYL2,MYL4,MYL6,MYL9,MYO10,MYO18A,MYO1H,NECTIN1,PARD6A,PPM1J,PPP2CB,PPP2R2C,PPP2R3A,PPP2R5A,PPP2R5D,PRKACA,PRKAG2,RELA,SMURF1,STX1B,STX4,TIAM1,TJP2,VTI1A,VTI1B,YBX3
Gottingen	Superpathway of Inositol Phosphate Compounds	0.00017	0.252	ACP6,ALPL,ATP1A1,ATP1A2,CA3,CDC25A,DUSP11,DUSP16,DUSP2,DUSP6,DUSP9,ILKAP,IP6K3,IPMK,MTMR4,NUDT15,NUDT3,PAWR,PDXP,PGAM5,PIK3C2A,PIK3C2B,PIK3C2G,PIK3CD,PIK3CG,PIK3R6,PIP4K2C,PIP5K1B,PLCB1,PLCB3,PLCD1,PLCD4,PLPP7,PP2D1,PPFIA2,PPFIA3,PPM1J,PPM1K,PPP1R12A,PPP1R14C,PPP2CB,PPP2R2C,PPP2R3A,PPP2R5A,PPP2R5D,PTPN1,PTPN13,PTPRC,PTPRJ,PTPRO,PXYLP1,SGPP2,SIRPA,SSH1,SSH3,SYNJ1,SYNJ2,THTPA,TPTE
Gottingen	3-phosphoinositide Biosynthesis	0.000182	0.259	ACP6,ALPL,ATP1A1,ATP1A2,CA3,CDC25A,DUSP11,DUSP16,DUSP2,DUSP6,DUSP9,ILKAP,IPMK,MTMR4,NUDT15,NUDT3,PAWR,PDXP,PGAM5,PIK3C2A,PIK3C2B,PIK3C2G,PIK3CD,PIK3CG,PIK3R6,PIP4K2C,PIP5K1B,PLPP7,PP2D1,PPFIA2,PPFIA3,PPM1J,PPM1K,PPP1R12A,PPP1R14C,PPP2CB,PPP2R2C,PPP2R3A,PPP2R5A,PPP2R5D,PTPN1,PTPN13,PTPRC,PTPRJ,PTPRO,PXYLP1,SGPP2,SIRPA,SSH1,SSH3,SYNJ1,THTPA,TPTE
Gottingen	UVA-Induced MAPK Signaling	0.000214	0.306	CASP9,FOS,MAPK10,MAPK11,MAPK12,MTOR,PARP16,PARP2,PARP3,PIK3C2A,PIK3C2B,PIK3C2G,PIK3CD,PIK3CG,PIK3R6,PLCB1,PLCB3,PLCD1,PLCD4,PRKCA,RAP1A,RASD1,RASD2,RPS6KA2,RPS6KA3,RPS6KB2,SMPD1,SMPD3,SMPD4,TP53
Gottingen	ERBB4 Signaling	0.000224	0.338	ADAM17,APH1B,ERBB4,GRB2,MAP2K1,PIK3C2A,PIK3C2B,PIK3C2G,PIK3CD,PIK3CG,PIK3R6,PRKCA,PRKCE,PRKCG,PRKCQ,PRKD1,PSEN1,PSEN2,RAP1A,RASD1,RASD2,SHC1,SOS1
Gottingen	Non-Small Cell Lung Cancer Signaling	0.000229	0.309	CASP9,CCND3,CDK4,E2F2,E2F6,FOXO3,GRB2,HDAC10,HDAC3,HDAC7,ITPR2,MAP2K1,PA2G4,PIK3C2A,PIK3C2B,PIK3C2G,PIK3CD,PIK3CG,PIK3R6,PRKCA,RAP1A,RASD1,RASD2,RASSF5,RXRB,RXRG,SOS1,TGFA,TP53
Gottingen	Protein Kinase A Signaling	0.000234	0.226	ADCY3,ADCY4,ADCY7,ADD1,ADD2,AKAP11,ANAPC13,ANAPC5,CDC25A,CREB1,CREB3L2,DHH,DUSP11,DUSP16,DUSP2,DUSP22,DUSP6,DUSP9,EYA2,FLNB,GDE1,GNAI1,GNB2,GNB3,GNG2,GNG3,GRK7,GYS1,GYS2,H1-0,HHAT,HNF1A,ITPR2,KDELR1,LEF1,LIPE,MAP2K1,MAP3K1,MPPED2,MYL11,MYL2,MYL4,MYL6,MYL9,MYLK3,NFATC1,NFATC2,NFATC3,NFKBIE,PDE12,PDE7B,PDE8A,PHKA2,PLCB1,PLCB3,PLCD1,PLCD4,PPP1R12A,PPP1R14C,PRKACA,PRKAG2,PRKCA,PRKCE,PRKCG,PRKCQ,PRKD1…
Gottingen	PAK Signaling	0.000251	0.291	ARHGEF6,GRB2,ITGA11,ITGA3,ITGA7,ITGA9,ITGAL,ITGAM,ITGB2,ITGB7,MAP2K1,MAPK10,MAPK12,MYL11,MYL2,MYL4,MYL6,MYL9,NCK2,PAK1,PAK5,PIK3C2A,PIK3C2B,PIK3C2G,PIK3CD,PIK3CG,PIK3R6,PTK2,PXN,RAP1A,RASD1,RASD2,SHC1,SOS1
Gottingen	Pyridoxal 5'-phosphate Salvage Pathway	0.000302	0.338	ACVR2A,ARAF,CDK18,CDK2,CDK4,CSNK1A1,GRK4,GRK5,MAP2K1,MAP2K3,MAP3K8,MAP3K9,MAPK7,PAK1,PAK5,PIM1,PRKAA1,PRKCE,PRKCQ,PRPF4B,SGK1,TTK
Gottingen	Acute Myeloid Leukemia Signaling	0.000309	0.308	ARAF,CCNA1,CSF2RA,CSF2RB,EIF4EBP1,GRB2,HNF1A,LEF1,MAP2K1,MAP2K3,MTOR,PIK3C2A,PIK3C2B,PIK3C2G,PIK3CD,PIK3CG,PIK3R6,PIM1,PML,RAP1A,RARA,RASD1,RASD2,RELA,RPS6KB2,RUNX1,SOS1,TCF7L1
Gottingen	VDR/RXR Activation	0.000316	0.321	CALB1,CAMP,CDKN1B,CSNK2A1,CYP27B1,EP300,GTF2B,IL1RL1,IL2,LRP5,NCOA1,NCOA3,NCOR1,NCOR2,PRKCA,PRKCE,PRKCG,PRKCQ,PRKD1,RXRB,RXRG,SERPINB1,TRPV6,WT1,YY1
Gottingen	Opioid Signaling Pathway	0.000331	0.239	ADCY3,ADCY4,ADCY7,AP2B1,ARRB1,CACNB1,CACNG6,CACNG7,CACNG8,CATSPER2,CATSPER4,CDKN1B,CLTA,CREB1,CREB3L2,EP300,FOS,GNAI1,GNB2,GNB3,GNG2,GNG3,GRIN2B,GRIN2C,GRIN2D,GRINA,GRK2,GRK4,GRK5,GRK7,HCK,HNF1A,ITPR2,KCNJ5,LEF1,MAP2K1,MAP2K3,MAPK12,MAPK7,PIK3C2G,PIK3CG,PLCB1,PNOC,POMC,PRKACA,PRKAG2,PRKCA,PRKCE,PRKCG,PRKCQ,PRKD1,RAP1A,RASD1,RASD2,RGS1,RGS12,RGS17,RGS3,RGS7,RPS6KA2,RPS6KA3,RPS6KB2,RYR2,SIGMAR1,SOS…
Gottingen	PI3K/AKT Signaling	0.000339	0.255	CDKN1B,CSF2RB,EIF4EBP1,FOXO3,GRB2,GYS1,GYS2,HSP90AA1,HSP90AB1,IKBKE,IL10RA,IL11RA,IL17RD,IL18R1,IL1RL1,IL22RA1,IL22RA2,IL2RG,ILK,ITGA11,ITGA3,ITGA7,ITGA9,ITGAL,ITGAM,ITGB2,ITGB7,MAP2K1,MAP3K8,MCL1,MTOR,NFKBIE,PIK3CD,PIK3CG,PPM1J,PPP2CB,PPP2R2C,PPP2R3A,PPP2R5A,PPP2R5D,RAP1A,RASD1,RASD2,RELA,RPS6KB2,SHC1,SOS1,SYNJ1,SYNJ2,TP53,TSC1
Gottingen	GNRH Signaling	0.00038	0.257	ADCY3,ADCY4,ADCY7,CACNB1,CACNG6,CACNG7,CACNG8,CATSPER2,CATSPER4,CREB1,CREB3L2,FOS,FSHB,GNAI1,GNB2,GNB3,GNG2,GNG3,GRB2,ITPR2,MAP2K1,MAP2K3,MAP3K1,MAP3K12,MAP3K15,MAP3K8,MAP3K9,MAPK10,MAPK11,MAPK12,MAPK7,PAK1,PAK5,PLCB1,PLCB3,PRKACA,PRKAG2,PRKCA,PRKCE,PRKCG,PRKCQ,PRKD1,PTK2,PXN,RAP1A,RASD1,RASD2,RELA,SOS1
Gottingen	CDK5 Signaling	0.000398	0.287	ADCY3,ADCY4,ADCY7,CABLES1,CAPN1,ITGA3,LAMA1,LAMA3,LAMB1,LAMB3,LAMC1,LAMC2,MAP2K1,MAPK10,MAPK11,MAPK12,MAPK7,MAPT,NGF,NTRK2,PPM1J,PPP1R12A,PPP1R14C,PPP2CB,PPP2R2C,PPP2R3A,PPP2R5A,PPP2R5D,PRKACA,PRKAG2,RAP1A,RASD1,RASD2
Gottingen	Oxytocin Signaling Pathway	0.000407	0.238	ARRB1,CACNB1,CACNG6,CACNG7,CACNG8,CCDC51,CREB1,CREB3L2,FOS,GNAI1,GNB2,GNB3,GNG2,GNG3,GRB2,GUCY2C,HSPB7,ITPR2,LIPE,MAPK10,MAPK11,MAPK12,MAPK7,MFN2,MPRIP,MYH13,MYH14,MYH3,MYH6,MYH7B,MYH8,MYL2,MYL4,MYL6,MYL9,MYO10,MYO18A,MYO1H,NFATC1,NPR2,OXT,PIK3C2A,PIK3C2B,PIK3C2G,PIK3CD,PIK3CG,PIK3R6,PLA2G6,PLCB1,PLCB3,PPP1R12A,PRKAA1,PRKACA,PRKAG2,PRKCA,PRKCE,PRKCG,PRKCQ,PRKD1,PRKG1,RAP1A,RASD1,RASD2,RELA,SHC1,S…
Gottingen	NGF Signaling	0.000427	0.283	CREB1,CREB3L2,GRB2,IKBKE,MAP2K1,MAP3K1,MAP3K12,MAP3K15,MAP3K8,MAP3K9,MAPK10,MAPK12,MAPK7,NGF,PIK3C2A,PIK3C2B,PIK3C2G,PIK3CD,PIK3CG,PIK3R6,RAP1A,RASD1,RASD2,RELA,RPS6KA2,RPS6KA3,RPS6KB2,SHC1,SMPD1,SMPD3,SMPD4,SOS1,TP53,TRAF4
Gottingen	TR/RXR Activation	0.000447	0.31	COL6A3,EP300,GPS2,HDAC3,HIF1A,MTOR,NCOA1,NCOA3,NCOA6,NCOR1,NCOR2,NXPH2,PCK1,PIK3C2A,PIK3C2B,PIK3C2G,PIK3CD,PIK3CG,PIK3R6,RCAN2,RXRB,RXRG,SREBF2,SYT12,THRB,UCP2
Gottingen	Huntington's Disease Signaling	0.000457	0.237	ARFIP2,ATP5F1A,ATP5F1B,ATP5PB,ATP5PF,CAPN1,CAPN2,CAPN6,CAPN7,CAPN8,CASP2,CASP9,CLTA,CREB1,CREB3L2,CTSD,EP300,GNB2,GNB3,GNG2,GNG3,GOSR1,GOSR2,GRB2,GRIN2B,HDAC10,HDAC3,HDAC7,HSPA6,MTOR,NCOR1,NCOR2,NGF,PACSIN1,PIK3C2A,PIK3C2B,PIK3C2G,PIK3CD,PIK3CG,PIK3R6,PLCB1,PLCB3,PRKCA,PRKCE,PRKCG,PRKCQ,PRKD1,PSMB10,PSMB8,PSMB9,PSMC1,PSMC2,PSMC3,PSMD1,PSME1,RCOR3,RPH3A,SDHD,SGK1,SHC1,SNCA,SOS1,STX1B,TCERG1,TP53,V…
Gottingen	CXCR4 Signaling	0.000457	0.262	ADCY3,ADCY4,ADCY7,CD4,CXCL12,ELMO3,FOS,GNAI1,GNB2,GNB3,GNG2,GNG3,ITPR2,MAP2K1,MAPK10,MAPK12,MYL11,MYL2,MYL4,MYL6,MYL9,PAK1,PAK5,PIK3C2A,PIK3C2B,PIK3C2G,PIK3CD,PIK3CG,PIK3R6,PLCB1,PLCB3,PRKCA,PRKCE,PRKCG,PRKCQ,PRKD1,PTK2,PXN,RAP1A,RASD1,RASD2,RHOB,RHOC,RND1
Gottingen	Dopamine Receptor Signaling	0.00049	0.312	ADCY3,ADCY4,ADCY7,DRD2,DRD3,DRD4,GCH1,IL4I1,MAOB,PPM1J,PPP1R12A,PPP1R14C,PPP2CB,PPP2R2C,PPP2R3A,PPP2R5A,PPP2R5D,PRKACA,PRKAG2,PRL,SLC18A2,SLC18A3,SLC6A3,SPR,TH
Gottingen	Estrogen Receptor Signaling	0.00049	0.222	ADCY3,ADCY4,ADCY7,ARG2,ATP5F1A,ATP5F1B,ATP5PB,CACNB1,CACNG6,CACNG7,CACNG8,CARM1,CREB1,CREB3L2,EIF2B2,EIF2B4,EIF4EBP1,EP300,FBXO32,FOS,FOXO3,FOXO4,GNAI1,GNB2,GNB3,GNG2,GNG3,GPS2,GRB2,HDAC3,HIF1A,HSP90AA1,HSP90AB1,IGF2,MAP2K1,MED17,MED20,MED4,MMP19,MMP24,MMP28,MPRIP,MTOR,MYL11,MYL2,MYL4,MYL6,MYL9,NCOA1,NCOA3,NCOR1,NCOR2,NDUFA4L2,NDUFB9,NDUFS3,NDUFS7,NDUFS8,NDUFV1,NR0B1,PAK1,PIK3C2A,PIK3C2B,PIK3C2G,…
Gottingen	Leukocyte Extravasation Signaling	0.00049	0.254	ACTN3,ARHGAP12,ARHGAP4,ARHGAP8/PRR5-ARHGAP8,ARHGAP9,CD44,CDH5,CLDN10,CLDN15,CLDN24,CLDN7,CLDN8,CTNNA1,CXCL12,EZR,GNAI1,ITGA3,ITGAL,ITGAM,ITGB2,JAM2,MAPK10,MAPK11,MAPK12,MMP19,MMP24,MMP28,MSN,MYL6,PIK3C2A,PIK3C2B,PIK3C2G,PIK3CD,PIK3CG,PIK3R6,PRKCA,PRKCE,PRKCG,PRKCQ,PRKD1,PTK2,PXN,RAP1A,RAP1GAP,RAPGEF3,RASSF5,SIPA1,SPN,THY1
Gottingen	WNT/Î²-catenin Signaling	0.000537	0.259	ACVR1,ACVR1C,ACVR2A,ACVR2B,APC2,APPL1,BCL9,CD44,CDH3,CDH5,CSNK1A1,CSNK1E,CSNK1G2,CSNK1G3,CSNK2A1,CSNK2A2,DKKL1,DVL2,EP300,FZD5,HNF1A,ILK,LEF1,LRP5,PIN1,PPM1J,PPP2CB,PPP2R2C,PPP2R3A,PPP2R5A,PPP2R5D,RARA,RARG,RUVBL2,SFRP1,SOX13,SOX6,TAB1,TCF7L1,TGFBR3,TP53,WIF1,WNT4,WNT7A,WNT7B
Gottingen	Semaphorin Neuronal Repulsive Signaling Pathway	0.00055	0.267	ARHGEF12,BCAN,CD44,DPYSL2,DPYSL3,DPYSL5,FARP1,ITGA11,ITGA3,ITGA7,ITGA9,ITGAL,ITGAM,ITGB2,ITGB7,MAP2K1,MAP2K3,MAPT,MPRIP,MYL11,MYL2,MYL4,MYL6,MYL9,PAK1,PAK5,PIK3C2A,PIK3C2B,PIK3C2G,PIK3CD,PIK3CG,PIK3R6,PLXNA1,PLXNB1,PPP1R12A,PRKACA,PRKAG2,PRKG1,RND1,TP53
Gottingen	LPS-stimulated MAPK Signaling	0.00055	0.306	CREB1,FOS,IKBKE,LBP,MAP2K1,MAP2K3,MAPK10,MAPK11,MAPK12,NFKBIE,PAK1,PIK3C2A,PIK3C2B,PIK3C2G,PIK3CD,PIK3CG,PIK3R6,PRKCA,PRKCE,PRKCG,PRKCQ,PRKD1,RAP1A,RASD1,RASD2,RELA
Gottingen	SNARE Signaling Pathway	0.000575	0.272	ADCY3,ADCY4,ADCY7,CACNB1,GOSR1,GOSR2,MYH13,MYH14,MYH3,MYH6,MYH7B,MYH8,MYL2,MYL4,MYL6,MYL9,MYO10,MYO18A,MYO1H,PRKACA,PRKAG2,RAB6A,RIMS1,SNAP91,SNCA,STX1B,STXBP5,SYN1,SYN3,SYT11,SYT12,SYT6,SYT7,SYT8,SYT9,VTI1A,VTI1B
Gottingen	UVC-Induced MAPK Signaling	0.000589	0.353	ARAF,FOS,MAP2K1,MAPK10,MAPK11,MAPK12,PRKCA,PRKCE,PRKCG,PRKCQ,PRKD1,RAP1A,RASD1,RASD2,SMPD1,SMPD3,SMPD4,TP53
Gottingen	Apelin Cardiomyocyte Signaling Pathway	0.000603	0.293	ARNT,CAT,GNAI1,HIF1A,MAPK10,MAPK11,MAPK12,MAPK7,MYL11,MYL2,MYL4,MYL6,MYL9,PIK3C2A,PIK3C2B,PIK3C2G,PIK3CD,PIK3CG,PIK3R6,PLCB1,PLCB3,PLCD1,PLCD4,PRKCA,PRKCE,PRKCG,PRKCQ,PRKD1,SLC8A1
Gottingen	D-myo-inositol-5-phosphate Metabolism	0.000631	0.251	ACP6,ALPL,ATP1A1,ATP1A2,CA3,CDC25A,DUSP11,DUSP16,DUSP2,DUSP6,DUSP9,ILKAP,MTMR4,NUDT15,NUDT3,PAWR,PDXP,PGAM5,PIP4K2C,PLCB1,PLCB3,PLCD1,PLCD4,PLPP7,PP2D1,PPFIA2,PPFIA3,PPM1J,PPM1K,PPP1R12A,PPP1R14C,PPP2CB,PPP2R2C,PPP2R3A,PPP2R5A,PPP2R5D,PTPN1,PTPN13,PTPRC,PTPRJ,PTPRO,PXYLP1,SGPP2,SIRPA,SSH1,SSH3,SYNJ1,THTPA,TPTE
Gottingen	Calcium Signaling	0.000631	0.245	ASPH,CACNB1,CACNG6,CACNG7,CACNG8,CATSPER2,CATSPER4,CHRNA6,CHRNA7,CHRNB2,CHRNB3,CREB1,CREB3L2,EP300,GRIN2B,GRIN2C,GRIN2D,GRINA,HDAC10,HDAC3,HDAC7,ITPR2,MEF2D,MYH13,MYH14,MYH3,MYH6,MYH7B,MYH8,MYL2,MYL4,MYL6,MYL9,MYO10,MYO18A,MYO1H,NFATC1,NFATC2,NFATC3,PNCK,PRKACA,PRKAG2,RAP1A,RCAN2,RCAN3,RYR2,SLC8A1,SLC8B1,TNNI2,TNNT3,TPM2,TRPC3,TRPC4,TRPV6
Gottingen	Hepatic Fibrosis Signaling Pathway	0.000646	0.22	ACVR1,ACVR1C,ACVR2A,ACVR2B,APC2,ARAF,BAMBI,CACNB1,CACNG6,CACNG7,CACNG8,CCDC88A,CDKN1B,COL11A2,CREB1,CREB3L2,CSNK1A1,CSNK1E,CSNK1G2,CSNK1G3,DVL2,EDN1,FGFR1,FOS,FOXO4,FTL,FZD5,GLI1,GLI2,GNAI1,HIF1A,HNF1A,IKBKE,IL1RAPL1,IL1RL1,INS,IRAK3,ITGA11,ITGA3,ITGA7,ITGA9,ITGAL,ITGAM,ITGB2,ITGB7,LEF1,LRP5,MAP2K1,MAP2K3,MAPK10,MAPK11,MAPK12,MTOR,MYL11,MYL2,MYL4,MYL6,MYL9,MYLK3,NFKBIE,PIK3C2A,PIK3C2B,PIK3C2G,PIK…
Gottingen	Dopamine-DARPP32 Feedback in cAMP Signaling	0.000708	0.253	ADCY3,ADCY4,ADCY7,CACNB1,CACNG6,CACNG7,CACNG8,CREB1,CREB3L2,CSNK1A1,CSNK1E,CSNK1G2,CSNK1G3,DRD2,DRD3,DRD4,GNAI1,GRIN2B,GRIN2C,GRIN2D,GRINA,ITPR2,KCNJ10,KCNJ11,KCNJ14,KCNJ5,PAWR,PLCB1,PLCB3,PLCD1,PLCD4,PPM1J,PPP1R12A,PPP1R14C,PPP2CB,PPP2R2C,PPP2R3A,PPP2R5A,PPP2R5D,PRKACA,PRKAG2,PRKCA,PRKCE,PRKCG,PRKCQ,PRKD1,PRKG1
Gottingen	ILK Signaling	0.000708	0.249	ACTN3,ARHGEF6,CREB1,CREB3L2,FBLIM1,FLNB,FOS,HIF1A,ILK,ILKAP,IRS1,ITGB2,ITGB7,LEF1,MAPK10,MAPK12,MTOR,MYH13,MYH14,MYH3,MYH6,MYH7B,MYH8,MYL2,MYL4,MYL6,MYL9,MYO10,MYO18A,MYO1H,NCK2,PIK3C2A,PIK3C2B,PIK3C2G,PIK3CD,PIK3CG,PIK3R6,PPM1J,PPP1R12A,PPP2CB,PPP2R2C,PPP2R3A,PPP2R5A,PPP2R5D,PTK2,PXN,RELA,RHOB,RHOC,RND1
Gottingen	Insulin Secretion Signaling Pathway	0.000708	0.235	ABCC8,ADCY3,ADCY4,ADCY7,AGO2,CACNB1,CACNG6,CACNG7,CACNG8,CLCN3,CREB1,CREB3L2,EIF1,EIF2B2,EIF2B4,EIF4EBP1,EIF4G2,GOSR1,GOSR2,HCK,HNF1A,INS,ITPR2,KCNJ11,KLF11,MAPK11,MAPK12,MTOR,NALCN,PAIP1,PC,PDHA1,PIK3C2A,PIK3C2B,PIK3C2G,PIK3CD,PIK3CG,PIK3R6,PLCB1,PLCB3,PLCD1,PLCD4,PRKACA,PRKAG2,PRKCA,PRKCE,PRKCG,PRKCQ,PRKD1,PRL,RAP1A,RPS6KB2,RYR2,SEC61A1,SEC61B,SLC2A4,SLC2A5,SPCS2,SRP68,SSR2,STAT2,STX1B,VTI1A,VT…
Gottingen	EGF Signaling	0.000741	0.339	CSNK2A1,CSNK2A2,FOS,GRB2,ITPR2,MAP2K1,MAP3K1,MAPK11,MAPK12,MTOR,PIK3C2A,PIK3C2B,PIK3C2G,PIK3CD,PIK3CG,PIK3R6,PRKCA,SHC1,SOS1
Gottingen	Prostate Cancer Signaling	0.000741	0.281	AR,CASP9,CCNE1,CDK2,CDKN1B,CREB1,CREB3L2,E2F2,E2F6,GRB2,HDAC10,HDAC3,HDAC7,HSP90AA1,HSP90AB1,LEF1,MAP2K1,MTOR,NFKBIE,PA2G4,PIK3C2A,PIK3C2B,PIK3C2G,PIK3CD,PIK3CG,PIK3R6,RAP1A,RASD1,RASD2,RELA,SOS1,TP53
Gottingen	GÎ±12/13 Signaling	0.000759	0.271	CDH11,CDH13,CDH15,CDH18,CDH22,CDH3,CDH5,CDH6,CDH7,F2,F2RL1,IKBKE,MAP2K1,MAP3K1,MAPK10,MAPK12,MAPK7,MEF2D,MYL11,MYL2,MYL4,MYL6,MYL9,NFKBIE,PIK3C2A,PIK3C2B,PIK3C2G,PIK3CD,PIK3CG,PIK3R6,PTK2,PXN,RAP1A,RASD1,RASD2,RELA
Gottingen	HER-2 Signaling in Breast Cancer	0.000794	0.242	ARAF,CASP9,CCNE1,CDK4,CDKN1B,COX4I1,COX6A2,CYB5A,ELF5,ELK3,ERBB3,ETS1,ETS2,FOS,FOXO3,GLE1,GRB2,HCK,IKBKE,ITGB2,ITGB7,MAP2K1,MTCL1,MTOR,NFKBIE,NUP205,NUP214,NUP37,NUP43,NUP50,NUP62,PARD3,PARD6A,PIK3C2A,PIK3C2B,PIK3C2G,PIK3CD,PIK3CG,PIK3R6,PRKCA,PRKCE,PRKCG,PRKCQ,PRKD1,RAE1,RAP1A,RASD1,RASD2,RELA,RPS6KB2,SOS1,SURF1,TGFA,TP53,TSC1
Gottingen	IL-7 Signaling Pathway	0.000794	0.308	BAK1,CCND3,CDC25A,CDK2,CDKN1B,CXCR5,FOXO3,FOXO4,GRB2,IL2RG,MAPK11,MAPK12,MCL1,NFATC1,PAX5,PIK3C2A,PIK3C2B,PIK3C2G,PIK3CD,PIK3CG,PIK3R6,PTK2,SHC1,SOS1
Gottingen	D-myo-inositol (1,4,5,6)-Tetrakisphosphate Biosynthesis	0.00102	0.251	ACP6,ALPL,ATP1A1,ATP1A2,CA3,CDC25A,DUSP11,DUSP16,DUSP2,DUSP6,DUSP9,ILKAP,IPMK,MTMR4,NUDT15,NUDT3,PAWR,PDXP,PGAM5,PLPP7,PP2D1,PPFIA2,PPFIA3,PPM1J,PPM1K,PPP1R12A,PPP1R14C,PPP2CB,PPP2R2C,PPP2R3A,PPP2R5A,PPP2R5D,PTPN1,PTPN13,PTPRC,PTPRJ,PTPRO,PXYLP1,SGPP2,SIRPA,SSH1,SSH3,SYNJ1,THTPA,TPTE
Gottingen	D-myo-inositol (3,4,5,6)-tetrakisphosphate Biosynthesis	0.00102	0.251	ACP6,ALPL,ATP1A1,ATP1A2,CA3,CDC25A,DUSP11,DUSP16,DUSP2,DUSP6,DUSP9,ILKAP,IPMK,MTMR4,NUDT15,NUDT3,PAWR,PDXP,PGAM5,PLPP7,PP2D1,PPFIA2,PPFIA3,PPM1J,PPM1K,PPP1R12A,PPP1R14C,PPP2CB,PPP2R2C,PPP2R3A,PPP2R5A,PPP2R5D,PTPN1,PTPN13,PTPRC,PTPRJ,PTPRO,PXYLP1,SGPP2,SIRPA,SSH1,SSH3,SYNJ1,THTPA,TPTE
Gottingen	Insulin Receptor Signaling	0.00105	0.264	CBL,EIF2B2,EIF2B4,EIF4EBP1,FOXO3,FOXO4,GRB2,GYS1,GYS2,INS,IRS1,LIPE,MAP2K1,MTOR,PIK3C2A,PIK3C2B,PIK3C2G,PIK3CD,PIK3CG,PIK3R6,PPP1R12A,PPP1R14C,PRKACA,PRKAG2,PTPN1,RAP1A,RASD1,RASD2,RPS6KB2,SGK1,SHC1,SLC2A4,SOS1,STX4,SYNJ1,SYNJ2,TSC1
Gottingen	Renin-Angiotensin Signaling	0.00107	0.273	ADCY3,ADCY4,ADCY7,FOS,GRB2,ITPR2,MAP2K1,MAP3K1,MAPK10,MAPK11,MAPK12,PAK1,PAK5,PIK3C2A,PIK3C2B,PIK3C2G,PIK3CD,PIK3CG,PIK3R6,PRKACA,PRKAG2,PRKCA,PRKCE,PRKCG,PRKCQ,PRKD1,PTK2,RAP1A,RASD1,RASD2,RELA,SHC1,SOS1
Gottingen	Dilated Cardiomyopathy Signaling Pathway	0.00107	0.26	ADCY3,ADCY4,ADCY7,CACNB1,CACNG6,CACNG7,CACNG8,CASP9,CATSPER2,CATSPER4,DSC2,DSG2,ILK,ITPR2,LMNA,MAPK11,MAPK12,MTOR,MYH13,MYH14,MYH3,MYH6,MYH7B,MYH8,MYL2,MYL4,MYL6,MYL9,MYO10,MYO18A,MYO1H,PRKACA,PRKAG2,PRKCE,RYR2,SCN5A,TNNI2,TNNT3,UTRN
Gottingen	Neuregulin Signaling	0.00117	0.274	ADAM17,CDKN1B,ERBB3,ERBB4,GRB2,HSP90AA1,HSP90AB1,ITGA11,ITGA3,ITGA7,ITGA9,ITGAL,ITGAM,ITGB2,ITGB7,MAP2K1,MTOR,PRKCA,PRKCE,PRKCG,PRKCQ,PRKD1,PSEN1,RAP1A,RASD1,RASD2,RNF41,RPS6KB2,SHC1,SOS1,TGFA,TMEFF2
Gottingen	3-phosphoinositide Degradation	0.00129	0.246	ACP6,ALPL,ATP1A1,ATP1A2,CA3,CDC25A,DUSP11,DUSP16,DUSP2,DUSP6,DUSP9,ILKAP,MTMR1,MTMR4,NUDT15,NUDT3,PAWR,PDXP,PGAM5,PLPP7,PP2D1,PPFIA2,PPFIA3,PPM1J,PPM1K,PPP1R12A,PPP1R14C,PPP2CB,PPP2R2C,PPP2R3A,PPP2R5A,PPP2R5D,PTPMT1,PTPN1,PTPN13,PTPRC,PTPRJ,PTPRO,PXYLP1,SGPP2,SIRPA,SSH1,SSH3,SYNJ1,SYNJ2,THTPA,TPTE
Gottingen	RAC Signaling	0.00135	0.263	ANK1,ARFIP2,ARPC1A,ARPC1B,BRK1,CD44,ELK4,IQGAP2,ITGA11,ITGA3,ITGA7,ITGA9,ITGAL,ITGAM,ITGB2,ITGB7,MAP2K1,MAP3K1,PAK1,PAK5,PARD3,PARD6A,PIK3C2A,PIK3C2B,PIK3C2G,PIK3CD,PIK3CG,PIK3R6,PIP4K2C,PIP5K1B,PTK2,RAP1A,RASD1,RASD2,RELA,TIAM1
Gottingen	P2Y Purigenic Receptor Signaling Pathway	0.00151	0.263	ADCY3,ADCY4,ADCY7,CREB1,CREB3L2,FOS,GNAI1,GNB2,GNB3,GNG2,GNG3,MAP2K1,P2RY4,P2RY6,PIK3C2A,PIK3C2B,PIK3C2G,PIK3CD,PIK3CG,PIK3R6,PLCB1,PLCB3,PLCD1,PLCD4,PRKACA,PRKAG2,PRKCA,PRKCE,PRKCG,PRKCQ,PRKD1,RAP1A,RASD1,RASD2,RELA
Gottingen	Role of NFAT in Cardiac Hypertrophy	0.0017	0.237	ADCY3,ADCY4,ADCY7,CACNB1,CACNG6,CACNG7,CACNG8,CATSPER2,CATSPER4,CSNK1A1,EP300,GNAI1,GNB2,GNB3,GNG2,GNG3,GRB2,HDAC10,HDAC3,HDAC7,ITPR2,MAP2K1,MAP2K3,MAP3K1,MAPK10,MAPK11,MAPK12,MEF2D,PIK3C2A,PIK3C2B,PIK3C2G,PIK3CD,PIK3CG,PIK3R6,PLCB1,PLCB3,PLCD1,PLCD4,PRKACA,PRKAG2,PRKCA,PRKCE,PRKCG,PRKCQ,PRKD1,RAP1A,RASD1,RASD2,RCAN2,RCAN3,SHC1,SLC8A1,SOS1
Gottingen	Small Cell Lung Cancer Signaling	0.00178	0.281	CASP9,CCND3,CCNE1,CDK2,CDK4,CDKN1B,E2F2,E2F6,HDAC10,HDAC3,HDAC7,IKBKE,MAX,NFKBIE,PA2G4,PIK3C2A,PIK3C2B,PIK3C2G,PIK3CD,PIK3CG,PIK3R6,PTK2,RELA,RXRB,RXRG,TP53,TRAF4
Gottingen	nNOS Signaling in Neurons	0.00182	0.34	CAPN1,CAPN2,CAPN6,CAPN7,CAPN8,DLG2,GRIN2B,GRIN2C,GRIN2D,GRINA,PRKCA,PRKCE,PRKCG,PRKCQ,PRKD1,RASD1
Gottingen	Cardiac Hypertrophy Signaling	0.00186	0.23	ADCY3,ADCY4,ADCY7,ADRA1A,ADRA2B,ADRA2C,ADRB3,CACNB1,CACNG6,CACNG7,CACNG8,CREB1,EIF2B2,EIF2B4,ELSPBP1,EP300,GNAI1,GNB2,GNB3,GNG2,GNG3,GRB2,IRS1,MAP2K1,MAP2K3,MAP3K1,MAP3K12,MAP3K15,MAP3K8,MAP3K9,MAPK10,MAPK11,MAPK12,MEF2D,MTOR,MYL11,MYL2,MYL4,MYL6,MYL9,PIK3C2A,PIK3C2B,PIK3C2G,PIK3CD,PIK3CG,PIK3R6,PLCB1,PLCB3,PLCD1,PLCD4,PRKACA,PRKAG2,RAP1A,RASD1,RASD2,RHOB,RHOC,RND1,SOS1,TAB1
Gottingen	Endometrial Cancer Signaling	0.00186	0.317	APC2,CASP9,CTNNA1,FOXO3,GRB2,ILK,LEF1,MAP2K1,PIK3C2A,PIK3C2B,PIK3C2G,PIK3CD,PIK3CG,PIK3R6,RAP1A,RASD1,RASD2,SOS1,TP53
Gottingen	NF-ÎºB Activation by Viruses	0.00191	0.295	CCR5,CD4,CXCR5,IKBKE,ITGA3,MAP3K1,NFKBIE,PIK3C2A,PIK3C2B,PIK3C2G,PIK3CD,PIK3CG,PIK3R6,PRKCA,PRKCE,PRKCG,PRKCQ,PRKD1,RAP1A,RASD1,RASD2,RELA,RIPK1
Gottingen	Pulmonary Fibrosis Idiopathic Signaling Pathway	0.00219	0.221	ACVR1,ACVR1C,ACVR2A,ACVR2B,ADAMTS1,AEBP2,ARAF,COL11A1,COL11A2,COL12A1,COL22A1,COL4A4,COL4A5,COL4A6,COL6A3,COL8A2,CXCL12,EDN1,EIF4EBP1,EP300,F2,FGFR1,FOS,FOXO3,FOXO4,FZD5,GLI1,GLI2,GRB2,HNF1A,IL11RA,ILK,JARID2,LATS1,LEF1,MAP2K1,MAP2K3,MAPK10,MAPK11,MAPK12,MMP19,MMP24,MMP28,MTF2,MTOR,NOTCH2,PIK3C2A,PIK3C2B,PIK3C2G,PIK3CD,PIK3CG,PIK3R6,PLAU,PTK2,RAP1A,RASD1,RASD2,RBPJ,RELA,RPS6KA2,RPS6KA3,RPS6KB2,SO…
Gottingen	Circadian Rhythm Signaling	0.00219	0.228	ADCY3,ADCY4,ADCY7,ARAF,CACNB1,CACNG6,CACNG7,CACNG8,CATSPER2,CATSPER4,CREB1,CREB3L2,CRY1,CSNK1E,CSNK2A1,CSNK2A2,EIF4EBP1,GNAI1,GNB2,GNB3,GNG2,GNG3,GRIN2B,GRIN2C,GRIN2D,GRINA,GUCY2C,HCK,HIF1A,ITPR2,MAP2K1,MAP2K3,MTOR,NFIL3,NGF,NPR2,NR1D2,NTRK2,PER2,PLCB1,PLCB3,PLCD1,PLCD4,PRKAA1,PRKACA,PRKAG2,PRKCA,PRKCE,PRKCG,PRKCQ,PRKD1,PRKG1,RAP1A,RASD1,RASD2,RORA,RORC,RYR2,SLC39A7,VIP,VIPR2
Gottingen	Apelin Endothelial Signaling Pathway	0.00229	0.255	ADCY3,ADCY4,ADCY7,ARNT,FOS,GNAI1,GNB2,GNB3,GNG2,GNG3,HIF1A,MAP2K1,MAPK10,MAPK12,MEF2D,MTOR,PIK3C2A,PIK3C2B,PIK3C2G,PIK3CD,PIK3CG,PIK3R6,PLCB1,PLCB3,PRKAA1,PRKAG2,PRKCA,PRKCE,PRKCG,PRKCQ,PRKD1,RAP1A,RASD1,RASD2,RELA,RPS6KB2
Gottingen	p53 Signaling	0.00245	0.276	CCNK,CDK2,CDK4,COQ8A,EP300,HIF1A,JMY,PIK3C2A,PIK3C2B,PIK3C2G,PIK3CD,PIK3CG,PIK3R6,PLAGL1,PML,PRKDC,RRM2B,SCO2,SERPINB5,STAG1,THBS1,TOPBP1,TP53,TP53BP2,TP53I3,TRIM29,WT1
Gottingen	14-3-3-mediated Signaling	0.00251	0.26	CBL,CDKN1B,FOS,GRB2,MAP2K1,MAPK10,MAPK12,MAPT,PIK3C2A,PIK3C2B,PIK3C2G,PIK3CD,PIK3CG,PIK3R6,PLCB1,PLCB3,PLCD1,PLCD4,PRKCA,PRKCE,PRKCG,PRKCQ,PRKD1,RAP1A,RASD1,RASD2,SNCA,SRPK2,TSC1,TUBA1B,TUBA4A,TUBB2B,TUBB4B
Gottingen	Glutamate Receptor Signaling	0.00257	0.303	GLUL,GNB2,GNB3,GNG2,GNG3,GRID1,GRIK3,GRIK4,GRIN2B,GRIN2C,GRIN2D,GRINA,GRIP1,GRM2,GRM4,HOMER1,SLC17A6,SLC17A8,SLC1A2,SLC1A3
Gottingen	Xenobiotic Metabolism Signaling	0.00263	0.223	ALDH1A2,ALDH2,ALDH7A1,ANKRA2,ARNT,CAT,CES3,CHST15,CHST3,CHST5,CYP3A4,EP300,FTL,GRIP1,GSTK1,GSTZ1,HS2ST1,HS3ST3B1,HS6ST1,HSP90AA1,HSP90AB1,IL4I1,KEAP1,MAOB,MAP2K1,MAP2K3,MAP3K1,MAP3K12,MAP3K15,MAP3K8,MAP3K9,MAPK11,MAPK12,MAPK7,MGST1,MGST3,NCOA1,NCOR2,NQO2,PIK3C2A,PIK3C2B,PIK3C2G,PIK3CD,PIK3CG,PIK3R6,PPM1J,PPP2CB,PPP2R2C,PPP2R3A,PPP2R5A,PPP2R5D,PRKCA,PRKCE,PRKCG,PRKCQ,PRKD1,RAP1A,RASD1,RASD2,RELA,S…
Gottingen	G-Protein Coupled Receptor Signaling	0.00269	0.199	ACKR3,ADCY3,ADCY4,ADCY7,ADGRA3,ADGRB3,ADGRF1,ADGRF3,ADGRF4,ADGRG2,ADGRG5,ADGRG6,ADGRL1,ADORA2B,ADRA1A,ADRA2B,ADRA2C,ADRB3,ARRB1,CCR2,CCR5,CCR9,CCRL2,CELSR1,CHRM2,CREB1,CREB3L2,CX3CR1,DRD2,DRD3,DRD4,DUSP6,DUSP9,EYA2,F2RL1,FFAR2,FOS,FOXO3,FOXO4,FZD5,GABBR2,GALR2,GALR3,GDE1,GNAI1,GNB2,GNB3,GNG2,GNG3,GPR137B,GPR150,GPR161,GPR162,GPR19,GPR45,GPR55,GPR62,GPR75,GPRC5A,GPRC5D,GRB2,GRK2,GRK4,GRK5,GRK7,GRM…
Gottingen	Gap Junction Signaling	0.00282	0.237	ADCY3,ADCY4,ADCY7,CSNK1A1,CSNK1E,CSNK1G2,CSNK1G3,DRD2,GJA5,GNAI1,GRB2,GRIK3,GUCY2C,HTR2A,HTR2B,ITPR2,MAP2K1,MAPK7,NPR2,PIK3C2A,PIK3C2B,PIK3C2G,PIK3CD,PIK3CG,PIK3R6,PLCB1,PLCB3,PLCD1,PLCD4,PRKACA,PRKAG2,PRKCA,PRKCE,PRKCG,PRKCQ,PRKD1,PRKG1,RAP1A,RASD1,RASD2,SLC39A7,SOS1,TJP2,TUBA1B,TUBA4A,TUBB2B,TUBB4B
Gottingen	Cardiac Hypertrophy Signaling (Enhanced)	0.00288	0.205	ACVR1,ACVR1C,ACVR2A,ACVR2B,ADCY3,ADCY4,ADCY7,ADRA1A,ADRA2B,ADRA2C,CACNB1,CACNG6,CACNG7,CACNG8,CSF2RB,DIAPH1,DIAPH2,DVL2,EDA,EDN1,EIF2B2,EIF2B4,EIF4EBP1,EP300,FGF10,FGF11,FGFR1,FZD5,GDE1,GNAI1,GNB2,GNB3,GNG2,GNG3,HDAC10,HDAC3,HDAC7,HSPB7,IKBKE,IL10RA,IL11RA,IL17RD,IL18R1,IL1RL1,IL2,IL22RA1,IL22RA2,IL2RG,ITGA11,ITGA3,ITGA7,ITGA9,ITGAL,ITGAM,ITGB2,ITGB7,ITPR2,MAP2K1,MAP2K3,MAP3K1,MAP3K12,MAP3K15,MAP…
Gottingen	Thrombopoietin Signaling	0.00347	0.302	FOS,GRB2,MAP2K1,PIK3C2A,PIK3C2B,PIK3C2G,PIK3CD,PIK3CG,PIK3R6,PRKCA,PRKCE,PRKCG,PRKCQ,PRKD1,RAP1A,RASD1,RASD2,SHC1,SOS1
Gottingen	Superpathway of Cholesterol Biosynthesis	0.00355	0.379	DHCR24,EBP,FDPS,HADHA,HADHB,HMGCS1,HMGCS2,LBR,MVK,SQLE,TM7SF2
Gottingen	Sertoli Cell-Sertoli Cell Junction Signaling	0.0038	0.233	ACTN3,CLDN10,CLDN15,CLDN24,CLDN7,CLDN8,CTNNA1,EPN1,EPN2,ILK,ITGA11,ITGA3,ITGA7,ITGA9,ITGAL,ITGAM,ITGB2,ITGB7,JAM2,KEAP1,MAP2K1,MAP2K3,MAP3K1,MAP3K12,MAP3K15,MAP3K8,MAP3K9,MAPK10,MAPK11,MAPK12,MYO7A,NECTIN1,PRKACA,PRKAG2,PRKG1,RAB8B,RAP1A,RASD1,RASD2,SPTBN1,SPTBN2,TGFBR3,TJP2,TUBA1B,TUBA4A,TUBB2B,TUBB4B,YBX3
Gottingen	FLT3 Signaling in Hematopoietic Progenitor Cells	0.00389	0.28	CBL,CREB1,CREB3L2,EIF4EBP1,GRB2,MAP2K1,MAPK11,MAPK12,MTOR,PIK3C2A,PIK3C2B,PIK3C2G,PIK3CD,PIK3CG,PIK3R6,RAP1A,RASD1,RASD2,RPS6KA2,RPS6KA3,SHC1,SOS1,STAT2
Gottingen	Neuropathic Pain Signaling In Dorsal Horn Neurons	0.00389	0.267	CREB1,FOS,GRIN2B,GRIN2C,GRIN2D,GRINA,GRM2,GRM4,ITPR2,NTRK2,PIK3C2A,PIK3C2B,PIK3C2G,PIK3CD,PIK3CG,PIK3R6,PLCB1,PLCB3,PLCD1,PLCD4,PRKACA,PRKAG2,PRKCA,PRKCE,PRKCG,PRKCQ,PRKD1
Gottingen	Integrin Signaling	0.00407	0.231	ACTN3,ARHGAP26,ARPC1A,ARPC1B,BCAR3,CAPN1,CAPN2,CAPN6,CAPN7,CAPN8,GRB2,ILK,ILKAP,ITGA11,ITGA3,ITGA7,ITGA9,ITGAL,ITGAM,ITGB2,ITGB7,MAP2K1,MPRIP,MYL2,MYL9,MYLK3,NCK2,PAK1,PAK5,PFN4,PIK3C2A,PIK3C2B,PIK3C2G,PIK3CD,PIK3CG,PIK3R6,PPP1R12A,PTK2,PXN,RAP1A,RASD1,RASD2,RHOB,RHOC,RND1,SHC1,SOS1,TLN1,TLN2
Gottingen	Amyotrophic Lateral Sclerosis Signaling	0.00417	0.259	CACNB1,CACNG6,CACNG7,CACNG8,CAPN1,CAPN2,CAPN6,CAPN7,CAPN8,CASP9,CAT,CCS,GLUL,GRID1,GRIK3,GRIK4,GRIN2B,GRIN2C,GRIN2D,GRINA,PAK1,PIK3C2A,PIK3C2B,PIK3C2G,PIK3CD,PIK3CG,PIK3R6,SLC1A2,SOD1,TP53
Gottingen	Ephrin Receptor Signaling	0.00427	0.233	ARHGEF15,ARPC1A,ARPC1B,CREB1,CREB3L2,CXCL12,EFNA4,EFNB1,EFNB3,EPHA1,EPHA2,EPHA4,GNAI1,GNB2,GNB3,GNG2,GNG3,GRB2,GRIN2B,GRIN2C,GRIN2D,GRINA,ITGA11,ITGA3,ITGA7,ITGA9,ITGAL,ITGAM,ITGB2,ITGB7,ITSN1,MAP2K1,MAP4K4,NCK2,PAK1,PAK5,PIK3C2G,PIK3CG,PTK2,PTPN13,PXN,RAP1A,RASD1,RASD2,RGS3,SHC1,SOS1
Gottingen	Salvage Pathways of Pyrimidine Ribonucleotides	0.00437	0.268	ACVR2A,AICDA,AK8,ARAF,CDK18,CDK2,CDK4,CSNK1A1,GRK4,GRK5,MAP2K1,MAP2K3,MAP3K8,MAP3K9,MAPK7,PAK1,PAK5,PCK1,PIM1,PRKAA1,PRKCE,PRKCQ,PRPF4B,SGK1,TTK,UPP1
Gottingen	Breast Cancer Regulation by Stathmin1	0.00447	0.2	ACKR3,ADGRA3,ADGRB3,ADGRF1,ADGRF3,ADGRF4,ADGRG2,ADGRG5,ADGRG6,ADGRL1,ADORA2B,ADRA1A,ADRA2B,ADRA2C,ADRB3,ANKHD1/ANKHD1-EIF4EBP3,ARHGEF12,ARHGEF15,ARHGEF17,ARHGEF18,ARHGEF19,ARHGEF2,ARHGEF6,ARHGEF9,BMP6,CCND3,CCR2,CCR5,CCR9,CCRL2,CDK2,CDK4,CDKN1B,CELSR1,CHRM2,CREB1,CREB3L2,CX3CR1,DRD2,DRD3,DRD4,E2F2,E2F6,F2RL1,FFAR2,FZD5,GABBR2,GALR2,GALR3,GNB2,GNB3,GNG2,GNG3,GPR137B,GPR150,GPR161,GPR162,GPR19,GPR4…
Gottingen	Cell Cycle Regulation by BTG Family Proteins	0.00447	0.342	BTG1,CCNE1,CDK2,CDK4,E2F2,E2F6,PPM1J,PPP2CB,PPP2R2C,PPP2R3A,PPP2R5A,PPP2R5D,PRMT1
Gottingen	Aldosterone Signaling in Epithelial Cells	0.00468	0.238	AHCY,CCDC51,DNAJA1,DNAJB13,DNAJB6,DNAJC11,DNAJC16,DNAJC18,DNAJC24,DNAJC27,DNAJC3,HSP90AA1,HSP90AB1,HSPA12A,HSPA4L,HSPA6,HSPB7,ITPR2,MAP2K1,NEDD4,PIK3C2A,PIK3C2B,PIK3C2G,PIK3CD,PIK3CG,PIK3R6,PIP4K2C,PIP5K1B,PLCB1,PLCB3,PLCD1,PLCD4,PRKCA,PRKCE,PRKCG,PRKCQ,PRKD1,SACS,SASS6,SGK1,SOS1
Gottingen	Endocannabinoid Cancer Inhibition Pathway	0.00479	0.245	ADCY3,ADCY4,ADCY7,ATF3,CASP2,CASP9,CCND3,CCNE1,CDKN1B,CREB1,CREB3L2,GNAI1,GPR55,HIF1A,HNF1A,LEF1,MAP2K1,MAP2K3,MTOR,NSMAF,NUPR1,PIK3C2A,PIK3C2B,PIK3C2G,PIK3CD,PIK3CG,PIK3R6,PRKAA1,PRKACA,PRKAG2,PTK2,SMPD1,SMPD3,SMPD4,SPTLC2,TCF7L1
Gottingen	Endocannabinoid Developing Neuron Pathway	0.00479	0.252	ADCY3,ADCY4,ADCY7,ARAF,CDKN1B,CREB1,CREB3L2,GNAI1,GNB2,GNB3,GNG2,GNG3,MAP2K1,MAP2K3,MAPK10,MAPK11,MAPK12,MAPK7,MGLL,MTOR,PIK3C2A,PIK3C2B,PIK3C2G,PIK3CD,PIK3CG,PIK3R6,PRKACA,PRKAG2,RAP1A,RAP1GAP,RASD1,RASD2
Gottingen	Melanocyte Development and Pigmentation Signaling	0.00513	0.265	ADCY3,ADCY4,ADCY7,CREB1,CREB3L2,DCT,EP300,GRB2,MAP2K1,PIK3C2A,PIK3C2B,PIK3C2G,PIK3CD,PIK3CG,PIK3R6,POMC,PRKACA,PRKAG2,RAP1A,RASD1,RASD2,RPS6KA2,RPS6KA3,RPS6KB2,SHC1,SOS1
Gottingen	Endothelin-1 Signaling	0.00537	0.232	ABHD3,ADCY3,ADCY4,ADCY7,ARAF,CASP2,CASP9,EDN1,FOS,GNAI1,GPLD1,GRB2,GUCY2C,ITPR2,LCAT,MAPK10,MAPK11,MAPK12,MAPK7,NPR2,PIK3C2A,PIK3C2B,PIK3C2G,PIK3CD,PIK3CG,PIK3R6,PLA2G6,PLAAT3,PLB1,PLCB1,PLCB3,PLCD1,PLCD4,PNPLA8,PRDX6,PRKCA,PRKCE,PRKCG,PRKCQ,PRKD1,RAP1A,RASD1,RASD2,SHC1,SOS1
Gottingen	Xenobiotic Metabolism General Signaling Pathway	0.0055	0.245	ARNT,EP300,FTL,GSTK1,GSTZ1,KEAP1,MAP2K1,MAP2K3,MAP3K1,MAP3K12,MAP3K15,MAP3K8,MAP3K9,MAPK11,MAPK12,MAPK7,MGST1,MGST3,NQO2,NR1H3,PIK3C2A,PIK3C2B,PIK3C2G,PIK3CD,PIK3CG,PIK3R6,PRKCA,PRKCE,PRKCG,PRKCQ,PRKD1,RAP1A,RASD1,RASD2,SLC9C2
Gottingen	PPARÎ±/RXRÎ± Activation	0.00589	0.231	ACADL,ACOX1,ACVR1,ACVR1C,ACVR2A,ACVR2B,ADCY3,ADCY4,ADCY7,CHD5,CKAP5,EP300,GPD2,GRB2,HELZ2,HSP90AA1,HSP90AB1,IKBKE,IL1RAPL1,IL1RL1,INS,IRS1,MAP2K1,MAP2K3,MAP4K4,NCOA3,NCOA6,NCOR1,NCOR2,NFKBIE,PLCB1,PLCB3,PLCD1,PLCD4,PRKAA1,PRKACA,PRKAG2,PRKCA,RAP1A,RASD1,RASD2,RELA,SHC1,SOS1,TGFBR3
Gottingen	Î±-Adrenergic Signaling	0.00603	0.257	ADCY3,ADCY4,ADCY7,ADRA1A,GNAI1,GNB2,GNB3,GNG2,GNG3,GYS1,GYS2,ITPR2,MAP2K1,PHKA2,PRKACA,PRKAG2,PRKCA,PRKCE,PRKCG,PRKCQ,PRKD1,PYGB,PYGL,PYGM,RAP1A,RASD1,RASD2,SLC8A1
Gottingen	RHOA Signaling	0.00617	0.25	ARHGAP12,ARHGAP4,ARHGAP8/PRR5-ARHGAP8,ARHGAP9,ARHGEF12,ARPC1A,ARPC1B,CDC42EP1,CDC42EP3,EPHA1,EZR,MPRIP,MSN,MYL11,MYL2,MYL4,MYL6,MYL9,MYLK3,NEDD4,PFN4,PIP4K2C,PIP5K1B,PLEKHG5,PLXNA1,PPP1R12A,PTK2,RAPGEF6,SEPTIN1,SEPTIN10,SEPTIN3
Gottingen	Growth Hormone Signaling	0.00646	0.282	FOS,IGF2,IRS1,PIK3C2A,PIK3C2B,PIK3C2G,PIK3CD,PIK3CG,PIK3R6,PRKCA,PRKCE,PRKCG,PRKCQ,PRKD1,PRL,RPS6KA2,RPS6KA3,RPS6KB2,SLC2A4,SOCS4
Gottingen	IL-2 Signaling	0.00676	0.29	CSNK2A1,CSNK2A2,FOS,GRB2,IL2,IL2RG,MAP2K1,PIK3C2A,PIK3C2B,PIK3C2G,PIK3CD,PIK3CG,PIK3R6,RAP1A,RASD1,RASD2,SHC1,SOS1
Gottingen	Macropinocytosis Signaling	0.00676	0.276	INS,ITGB2,ITGB7,NGF,PAK1,PIK3C2A,PIK3C2B,PIK3C2G,PIK3CD,PIK3CG,PIK3R6,PRKCA,PRKCE,PRKCG,PRKCQ,PRKD1,RAB34,RAP1A,RASD1,RASD2,USP6NL
Gottingen	IGF-1 Signaling	0.00692	0.257	CASP9,CSNK2A1,CSNK2A2,FOS,FOXO3,GRB2,IGFBP4,IRS1,MAP2K1,NEDD4,PIK3C2A,PIK3C2B,PIK3C2G,PIK3CD,PIK3CG,PIK3R6,PRKACA,PRKAG2,PTK2,PXN,RAP1A,RASD1,RASD2,RPS6KB2,SHC1,SOCS4,SOS1
Gottingen	Folate Transformations I	0.00741	0.556	MTHFD1L,MTHFD2,MTHFR,SHMT1,SHMT2
Gottingen	PTEN Signaling	0.00759	0.238	CASP9,CBL,CDKN1B,CNKSR3,CSNK2A1,CSNK2A2,FGFR1,FOXO3,FOXO4,GRB2,IKBKE,ILK,ITGA11,ITGA3,ITGA7,ITGA9,ITGAL,ITGAM,ITGB2,ITGB7,MAGI1,MAP2K1,NTRK2,PIK3CD,PIK3CG,PTK2,RAP1A,RASD1,RASD2,RELA,RPS6KB2,SHC1,SOS1,SYNJ1,SYNJ2,TGFBR3
Gottingen	Oxytocin In Brain Signaling Pathway	0.00871	0.226	ABHD3,CACNB1,CACNG6,CACNG7,CACNG8,CATSPER2,CATSPER4,CREB1,CREB3L2,GNAI1,GNB2,GNB3,GNG2,GNG3,ITPR2,LCAT,MAP2K1,MAPK7,MEF2D,MTOR,NLRP13,NLRP9,OXT,PIK3C2A,PIK3C2B,PIK3C2G,PIK3CD,PIK3CG,PIK3R6,PLA2G6,PLAAT3,PLB1,PLCB3,PNPLA8,PRDX6,PRKCA,PRKCE,PRKCG,PRKCQ,PRKD1,PTPN1,PYCARD,RAP1A,RASD1,RASD2
Gottingen	Adrenomedullin signaling pathway	0.00871	0.226	ADCY3,ADCY4,ADCY7,ARAF,ARNT,CRCP,FOS,GRB2,GUCY2C,HIF1A,ITPR2,MAP2K1,MAP2K3,MAPK10,MAPK11,MAPK12,MAPK7,MAX,MYLK3,NPR2,PIK3C2A,PIK3C2B,PIK3C2G,PIK3CD,PIK3CG,PIK3R6,PLCB1,PLCB3,PLCD1,PLCD4,PRKACA,PRKAG2,PRKG1,PTK2,RAP1A,RASD1,RASD2,RELA,RXRB,RXRG,SHC1,SLC39A7,SOS1,TFAP2C,TFAP2D
Gottingen	GP6 Signaling Pathway	0.00891	0.244	COL11A1,COL11A2,COL12A1,COL22A1,COL4A4,COL4A5,COL4A6,COL6A3,COL8A2,GRB2,LAMA1,LAMA3,LAMB1,LAMB2,LAMB3,LAMC1,LAMC2,PIK3C2A,PIK3C2B,PIK3C2G,PIK3CD,PIK3CG,PIK3R6,PRKCA,PRKCE,PRKCG,PRKCQ,PRKD1,PTK2,RASGRP2,TLN1
Gottingen	RAR Activation	0.00912	0.224	ADCY3,ADCY4,ADCY7,AKR1B1,ALDH1A2,BRD7,CARM1,CSF2RB,CSNK2A1,CSNK2A2,DHRS7C,EP300,FOS,GTF2H1,GTF2H5,MAP2K1,MAP3K1,MAPK10,MAPK11,MAPK12,NCOA1,NCOR1,NCOR2,PIK3CD,PIK3CG,PML,PRKACA,PRKAG2,PRKCA,PRKCE,PRKCG,PRKCQ,PRKD1,PRMT1,RARA,RARG,RBP3,RDH11,RDH5,RELA,RPL7A,RXRB,RXRG,SCAND1,SMARCA4,ZBTB16
Gottingen	White Adipose Tissue Browning Pathway	0.00977	0.239	ADCY3,ADCY4,ADCY7,ADRB3,CACNB1,CACNG6,CACNG7,CACNG8,CAMP,CATSPER2,CATSPER4,CREB1,CREB3L2,FGFR1,ITPR2,LDHA,LDHC,LIPE,MAPK11,MAPK12,NPPB,PRDM16,PRKAA1,PRKACA,PRKAG2,PRKG1,RARA,RARG,RXRB,RXRG,SLC16A1,THRB,VGF
Gottingen	ID1 Signaling Pathway	0.0102	0.224	ACVR1,ACVR1C,ACVR2A,ACVR2B,APP,ARAF,ATF3,CCNE1,CDK4,CDKN1B,CHRNA6,CHRNA7,CHRNB2,CHRNB3,DVL2,EP300,ETS1,FGFR1,FOXO3,GDF2,GLI2,HCK,HIF1A,ID1,IGF2,MAPK11,MAPK12,PARK7,PIK3C2A,PIK3C2B,PIK3C2G,PIK3CD,PIK3CG,PIK3R6,PLAC8,PLXNB1,PLXNB2,RAP1A,RAP1GAP,RASD1,RASD2,RHOC,TGFBR3,TP53,WDR48
Gottingen	Apelin Pancreas Signaling Pathway	0.0102	0.304	ERN1,INS,MAPK10,MAPK12,PIK3C2A,PIK3C2B,PIK3C2G,PIK3CD,PIK3CG,PIK3R6,PRKAA1,PRKACA,PRKAG2,RELA
Gottingen	Endocannabinoid Neuronal Synapse Pathway	0.0105	0.235	ABHD6,ADCY3,ADCY4,ADCY7,CACNB1,CACNG6,CACNG7,CACNG8,CATSPER2,CATSPER4,DNAH1,DNAH3,GNAI1,GNB2,GNB3,GNG2,GNG3,GRIN2B,GRIN2C,GRIN2D,GRINA,ITPR2,KCNJ5,MAPK10,MAPK11,MAPK12,MAPK7,MGLL,PLCB1,PLCB3,PLCD1,PLCD4,PRKACA,PRKAG2,RIMS1
Gottingen	IL-3 Signaling	0.0107	0.266	CSF2RB,FOS,GRB2,MAP2K1,PAK1,PIK3C2A,PIK3C2B,PIK3C2G,PIK3CD,PIK3CG,PIK3R6,PRKCA,PRKCE,PRKCG,PRKCQ,PRKD1,RAP1A,RASD1,RASD2,SHC1,SOS1
Gottingen	Thyroid Cancer Signaling	0.0107	0.266	FOS,HNF1A,INS,IRS1,LEF1,MAP2K1,MTOR,NGF,NTRK2,PIK3C2A,PIK3C2B,PIK3C2G,PIK3CD,PIK3CG,PIK3R6,RAP1A,RASD1,RASD2,SHC1,TCF7L1,TP53
Gottingen	Production of Nitric Oxide and Reactive Oxygen Species in Macrophages	0.011	0.225	APOB,ARG2,CAT,CLU,FOS,IFNGR1,IKBKE,MAP2K1,MAP3K1,MAP3K12,MAP3K15,MAP3K8,MAP3K9,MAPK10,MAPK11,MAPK12,NFKBIE,PIK3C2A,PIK3C2B,PIK3C2G,PIK3CD,PIK3CG,PIK3R6,PPM1J,PPP1R12A,PPP1R14C,PPP2CB,PPP2R2C,PPP2R3A,PPP2R5A,PPP2R5D,PRKCA,PRKCE,PRKCG,PRKCQ,PRKD1,RAP1A,RELA,RHOB,RHOC,RND1,SAA4,SIRPA
Gottingen	Sirtuin Signaling Pathway	0.011	0.212	ACADL,ACSS2,APP,ARG2,ATG14,ATG2A,ATG4A,ATG5,ATG9A,ATP5F1A,ATP5F1B,ATP5PB,ATP5PF,BPGM,CPT1C,DUSP6,ESRRA,FOXO3,FOXO4,GABPA,H1-0,HIF1A,HMGCS2,LDHA,LDHC,MAPK12,MAPK7,MTOR,NAMPT,NBN,NDUFA4L2,NDUFB9,NDUFS3,NDUFS7,NDUFS8,NDUFV1,NEDD4,NR1H3,PCK1,PDHA1,PFKFB3,POLR1B,POLR1E,PRKAA1,PRKDC,RELA,SDHD,SIRT5,SLC25A4,SLC25A6,SOD1,TOMM20L,TOMM70,TP53,TUBA1B,TUBA4A,TUBA4B,UCP2,UQCRC2,WRN,XPA,ZBTB14
Gottingen	VEGF Signaling	0.0115	0.253	ACTN3,ARNT,EIF1,EIF1AX,EIF2B2,EIF2B4,ELAVL1,FOXO3,GRB2,HIF1A,MAP2K1,PIK3C2A,PIK3C2B,PIK3C2G,PIK3CD,PIK3CG,PIK3R6,PRKCA,PTK2,PXN,RAP1A,RASD1,RASD2,SHC1,SOS1
Gottingen	Cellular Effects of Sildenafil (Viagra)	0.0117	0.233	ADCY3,ADCY4,ADCY7,CACNB1,CACNG6,CACNG7,CACNG8,GUCY2C,ITPR2,MPRIP,MYH13,MYH14,MYH3,MYH6,MYH7B,MYH8,MYL11,MYL2,MYL4,MYL6,MYL9,MYO10,MYO18A,MYO1H,NPR2,PABPC4,PLCB1,PLCB3,PLCD1,PLCD4,PPP1R12A,PRKACA,PRKAG2,PRKG1,SLC4A5
Gottingen	GM-CSF Signaling	0.0117	0.271	CSF2RA,CSF2RB,ETS1,GRB2,HCK,MAP2K1,PIK3C2A,PIK3C2B,PIK3C2G,PIK3CD,PIK3CG,PIK3R6,PIM1,RAP1A,RASD1,RASD2,RUNX1,SHC1,SOS1
Gottingen	Glioblastoma Multiforme Signaling	0.012	0.228	APC2,CCND3,CCNE1,CDK2,CDK4,CDKN1B,E2F2,E2F6,FZD5,GRB2,IGF2,ITPR2,LEF1,MAP2K1,MTOR,NF1,PIK3C2A,PIK3C2B,PIK3C2G,PIK3CD,PIK3CG,PIK3R6,PLCB1,PLCB3,PLCD1,PLCD4,RAP1A,RASD1,RASD2,RHOB,RHOC,RND1,SHC1,SOS1,TP53,TSC1,WNT4,WNT7A,WNT7B
Gottingen	Chronic Myeloid Leukemia Signaling	0.012	0.212	ADCY3,CASP9,CCND3,CDK4,CDKN1B,DVL2,DYRK2,E2F2,E2F6,FOS,FOXO3,FZD5,GLI1,GLI2,GRB2,HCK,HDAC10,HDAC3,HDAC7,HNF1A,HSP90AA1,HSP90AB1,IKBKE,ITCH,LEF1,let-7,MAP2K1,MCL1,MTOR,NFATC1,NFATC2,NFATC3,NOTCH2,PA2G4,PAX5,PCBP2,PIK3C2A,PIK3C2B,PIK3C2G,PIK3CD,PIK3CG,PIK3R6,PLCB1,PLCB3,PLCD1,PLCD4,PRKAA1,PRKAG2,PTPN13,RAP1A,RASD1,RASD2,RELA,SOS1,TCF7L1,TP53,WNT4,WNT7A,WNT7B
Gottingen	MSP-RON Signaling In Cancer Cells Pathway	0.012	0.236	ARAF,ARNT,CREB1,CREB3L2,CSF2RB,ELF5,ELK3,ETS1,ETS2,FOS,GRB2,HGFAC,HIF1A,HNF1A,KLKB1,LEF1,MAP2K1,MTOR,PIK3C2A,PIK3C2B,PIK3C2G,PIK3CD,PIK3CG,PIK3R6,PTK2,RAP1A,RASD1,RASD2,RELA,RPS6KA2,RPS6KA3,SOS1,TCF7L1
Gottingen	Glioma Signaling	0.0126	0.24	CCND3,CDK4,E2F2,E2F6,GRB2,HDAC10,HDAC3,HDAC7,IGF2,MAP2K1,MTOR,PA2G4,PIK3C2A,PIK3C2B,PIK3C2G,PIK3CD,PIK3CG,PIK3R6,PRKCA,PRKCE,PRKCG,PRKCQ,PRKD1,RAP1A,RASD1,RASD2,SHC1,SOS1,TGFA,TP53
Gottingen	mTOR Signaling	0.0126	0.22	ARHGAP8/PRR5-ARHGAP8,EIF3D,EIF3L,EIF3M,EIF4EBP1,EIF4G2,FAU,GPLD1,HIF1A,INS,IRS1,MTOR,PIK3C2A,PIK3C2B,PIK3C2G,PIK3CD,PIK3CG,PIK3R6,PPM1J,PPP2CB,PPP2R2C,PPP2R3A,PPP2R5A,PPP2R5D,PRKAA1,PRKAG2,PRKCA,PRKCE,PRKCG,PRKCQ,PRKD1,PRR5,RAP1A,RASD1,RASD2,RHOB,RHOC,RND1,RPS11,RPS15,RPS17,RPS29,RPS3A,RPS6KA2,RPS6KA3,RPS6KB2,TSC1
Gottingen	Prolactin Signaling	0.0129	0.253	CCDC51,EP300,FOS,GRB2,IRS1,MAP2K1,PIK3C2A,PIK3C2B,PIK3C2G,PIK3CD,PIK3CG,PIK3R6,PRKCA,PRKCE,PRKCG,PRKCQ,PRKD1,PRL,RAP1A,RASD1,RASD2,SHC1,SOCS4,SOS1
Gottingen	IL-12 Signaling and Production in Macrophages	0.0132	0.216	APOB,CCR5,CLU,COL11A2,EP300,ETS2,FCGR2A,FOS,HDAC3,IFNGR1,IKBKE,IL10RA,IL23A,ITGAM,MAP2K1,MAP2K3,MAP3K8,MAPK11,MAPK12,MTOR,NCOA1,NFATC1,NFATC2,NFATC3,NFIL3,PIAS2,PIK3C2A,PIK3C2B,PIK3C2G,PIK3CD,PIK3CG,PIK3R6,PRKAA1,PRKAG2,PRKCA,PRKCE,PRKCG,PRKCQ,PRKD1,PRKDC,PRL,RELA,RIGI,RIPK2,SAA4,SELE,TBX21,THBS1,TLR3,TLR9,ZNF668
Gottingen	Leptin Signaling in Obesity	0.0141	0.263	ADCY3,ADCY4,ADCY7,GHRL,GRB2,INS,MAP2K1,PIK3C2A,PIK3C2B,PIK3C2G,PIK3CD,PIK3CG,PIK3R6,PLCB1,PLCB3,PLCD1,PLCD4,POMC,PRKACA,PRKAG2
Gottingen	GDNF Family Ligand-Receptor Interactions	0.0141	0.263	CREB1,FOS,GFRA2,GRB2,IRS1,ITPR2,MAP2K1,MAPK10,MAPK12,PIK3C2A,PIK3C2B,PIK3C2G,PIK3CD,PIK3CG,PIK3R6,RAP1A,RASD1,RASD2,SHC1,SOS1
Gottingen	Methylmalonyl Pathway	0.0145	0.75	MCEE,PCCA,PCCB
Gottingen	CNTF Signaling	0.0145	0.281	GRB2,MAP2K1,MTOR,PIK3C2A,PIK3C2B,PIK3C2G,PIK3CD,PIK3CG,PIK3R6,RAP1A,RASD1,RASD2,RPS6KA2,RPS6KA3,RPS6KB2,SOS1
Gottingen	RANK Signaling in Osteoclasts	0.0148	0.253	CBL,FOS,IKBKE,MAP2K1,MAP3K1,MAP3K12,MAP3K15,MAP3K8,MAP3K9,MAPK10,MAPK11,MAPK12,NFATC1,NFATC2,NFKBIE,PIK3C2A,PIK3C2B,PIK3C2G,PIK3CD,PIK3CG,PIK3R6,RELA,TAB2
Gottingen	TGF-Î² Signaling	0.0148	0.25	ACVR1,ACVR1C,ACVR2A,ACVR2B,EP300,FOS,GRB2,INHBB,INHBC,MAP2K1,MAP2K3,MAPK11,MAPK12,PMEPA1,RAP1A,RASD1,RASD2,SMURF1,SOS1,TAB1,TFE3,TGIF1,TLX2,ZNF423
Gottingen	Superpathway of Geranylgeranyldiphosphate Biosynthesis I (via Mevalonate)	0.0166	0.389	FDPS,FNTB,HADHA,HADHB,HMGCS1,HMGCS2,MVK
Gottingen	Phagosome Formation	0.017	0.19	ABHD3,ACKR3,ADGRA3,ADGRB3,ADGRF1,ADGRF3,ADGRF4,ADGRG2,ADGRG5,ADGRG6,ADGRL1,ADORA2B,ADRA1A,ADRA2B,ADRA2C,ADRB3,AP1G1,AP1G2,AP1S1,ARFIP2,ARPC1A,ARPC1B,CCR2,CCR5,CCR9,CCRL2,CELSR1,CHRM2,CX3CR1,DIAPH1,DRD2,DRD3,DRD4,ELMO3,F2RL1,FCGR2A,FFAR2,FZD5,GABBR2,GALR2,GALR3,GPLD1,GPR137B,GPR150,GPR161,GPR162,GPR19,GPR45,GPR55,GPR62,GPR75,GPRC5A,GPRC5D,GRB2,GRM2,GRM4,HCK,HTR2A,HTR2B,ITGA11,ITGA3,ITGA7,ITGA9,ITG…
Gottingen	Germ Cell-Sertoli Cell Junction Signaling	0.0178	0.224	ACTN3,CTNNA1,EPN1,EPN2,ILK,ITGA3,KEAP1,MAP2K1,MAP2K3,MAP3K1,MAP3K12,MAP3K15,MAP3K8,MAP3K9,MAPK10,MAPK12,MYO7A,PAK1,PAK5,PIK3C2A,PIK3C2B,PIK3C2G,PIK3CD,PIK3CG,PIK3R6,PTK2,PXN,RAB8B,RAP1A,RASD1,RASD2,RHOB,RHOC,RND1,TUBA1B,TUBA4A,TUBB2B,TUBB4B
Gottingen	GÎ±q Signaling	0.0178	0.224	ADRA1A,ARHGEF25,GNAI1,GNB2,GNB3,GNG2,GNG3,GPLD1,GRK2,GYS1,GYS2,HTR2A,HTR2B,IKBKE,ITPR2,MAP2K1,NFATC1,NFATC2,NFATC3,NFKBIE,PIK3C2A,PIK3C2B,PIK3C2G,PIK3CD,PIK3CG,PIK3R6,PLCB1,PLCB3,PRKCA,PRKCE,PRKCG,PRKCQ,PRKD1,RELA,RGS7,RHOB,RHOC,RND1
Gottingen	IL-6 Signaling	0.0195	0.233	CSNK2A1,CSNK2A2,FOS,GRB2,HSPB7,IKBKE,IL1RAPL1,IL1RL1,LBP,MAP2K1,MAP2K3,MAP4K4,MAPK10,MAPK11,MAPK12,MCL1,NFKBIE,PIK3C2A,PIK3C2B,PIK3C2G,PIK3CD,PIK3CG,PIK3R6,RAP1A,RASD1,RASD2,RELA,SHC1,SOS1,TAB1
Gottingen	Ketogenesis	0.0204	0.455	HADHA,HADHB,HMGCL,HMGCS1,HMGCS2
Gottingen	Renal Cell Carcinoma Signaling	0.0214	0.253	ARNT,EP300,ETS1,FOS,GRB2,HIF1A,MAP2K1,PAK1,PAK5,PIK3C2A,PIK3C2B,PIK3C2G,PIK3CD,PIK3CG,PIK3R6,RAP1A,RASD1,RASD2,SOS1,TGFA
Gottingen	Nitric Oxide Signaling in the Cardiovascular System	0.0224	0.233	ADRB3,ARG2,CACNB1,CACNG6,CACNG7,CACNG8,GUCY2C,HSP90AA1,HSP90AB1,ITPR2,MAP2K1,NPR2,PIK3C2A,PIK3C2B,PIK3C2G,PIK3CD,PIK3CG,PIK3R6,PRKAA1,PRKACA,PRKAG2,PRKCA,PRKCE,PRKCG,PRKCQ,PRKD1,PRKG1,RYR2
Gottingen	Î³-linolenate Biosynthesis II (Animals)	0.0224	0.368	ACSL1,ACSL5,ACSL6,CYB5A,FADS1,SLC27A5,SLC27A6
Gottingen	GADD45 Signaling	0.0234	0.267	ACVR1,ACVR1C,ACVR2A,ACVR2B,CCND3,CCNE1,CDK2,CDK4,FOXO3,MAP2K3,MAPK10,MAPK11,MAPK12,RELA,TP53,WT1
Gottingen	fMLP Signaling in Neutrophils	0.0234	0.229	ARPC1A,ARPC1B,GNAI1,GNB2,GNB3,GNG2,GNG3,ITPR2,MAP2K1,NFATC1,NFATC2,NFATC3,NFKBIE,PIK3C2A,PIK3C2B,PIK3C2G,PIK3CD,PIK3CG,PIK3R6,PLCB1,PLCB3,PRKCA,PRKCE,PRKCG,PRKCQ,PRKD1,RAP1A,RASD1,RASD2,RELA
Gottingen	ATM Signaling	0.024	0.24	BLM,CBX1,CBX5,CDC25A,CDK2,CREB1,CREB3L2,FANCD2,H2AX,MAPK10,MAPK11,MAPK12,MRE11,NBN,PPM1J,PPP2CB,PPP2R2C,PPP2R3A,PPP2R5A,PPP2R5D,RNF8,TDP1,TOPBP1,TP53
Gottingen	Glycine Biosynthesis I	0.0257	1	SHMT1,SHMT2
Gottingen	TNFR1 Signaling	0.0257	0.275	CASP2,CASP9,CRADD,FOS,IKBKE,MADD,MAP3K1,MAP4K2,NFKBIE,PAK1,PAK5,RELA,RIPK1,TNFAIP3
Gottingen	Factors Promoting Cardiogenesis in Vertebrates	0.0257	0.222	ACVR1,ACVR1C,ACVR2A,ACVR2B,APC2,BMP6,BMP8A,CREB1,CREB3L2,FZD5,GJA5,HNF1A,LEF1,LRP5,MAPK10,MAPK12,MYH6,MYL2,NPPB,PLCB1,PLCB3,PLCD1,PLCD4,PRKCA,PRKCE,PRKCG,PRKCQ,PRKD1,SCN5A,TCF7L1,TGFBR3,WNT4,WNT7A,WNT7B
Gottingen	Cell Cycle Control of Chromosomal Replication	0.0263	0.268	CDC6,CDK10,CDK14,CDK16,CDK18,CDK2,CDK4,CDT1,MCM3,MCM8,MCM9,ORC4,POLA1,POLD1,POLE
Gottingen	BMP signaling pathway	0.0275	0.242	ACVR1,ACVR2A,ACVR2B,BMP6,BMP8A,CREB1,GRB2,MAP2K1,MAPK10,MAPK11,MAPK12,PRKACA,PRKAG2,RAP1A,RASD1,RASD2,RELA,SMURF1,SOS1,TAB1,TLX2,ZNF423
Gottingen	Angiopoietin Signaling	0.0275	0.25	ANGPT4,CASP9,GRB2,IKBKE,NFKBIE,PAK1,PAK5,PIK3C2A,PIK3C2B,PIK3C2G,PIK3CD,PIK3CG,PIK3R6,PTK2,RAP1A,RASD1,RASD2,RELA,SOS1
Gottingen	Synaptic Long Term Depression	0.0302	0.212	ABHD3,CACNB1,CACNG6,CACNG7,CACNG8,CATSPER2,CATSPER4,GNAI1,GRID1,GRM2,GRM4,GUCY2C,ITPR2,LCAT,MAP2K1,NPR2,PLA2G6,PLAAT3,PLB1,PLCB1,PLCB3,PLCD1,PLCD4,PNPLA8,PPM1J,PPP2CB,PPP2R2C,PPP2R3A,PPP2R5A,PPP2R5D,PRDX6,PRKCA,PRKCE,PRKCG,PRKCQ,PRKD1,PRKG1,RAP1A,RASD1,RASD2,RYR2,SLC39A7
Gottingen	Apelin Adipocyte Signaling Pathway	0.0309	0.239	ADCY3,ADCY4,ADCY7,CAT,GNAI1,GPX2,GSTK1,GSTZ1,HIF1A,INS,LIPE,MAPK10,MAPK11,MAPK12,MAPK7,MGST1,MGST3,PRDX6,PRKAA1,PRKACA,PRKAG2,SOD1
Gottingen	Glycogen Degradation II	0.0309	0.417	AGL,PGM2L1,PYGB,PYGL,PYGM
Gottingen	PDGF Signaling	0.0309	0.241	CSNK2A1,CSNK2A2,FOS,GRB2,MAP2K1,MAP3K1,PIK3C2A,PIK3C2B,PIK3C2G,PIK3CD,PIK3CG,PIK3R6,PRKCA,RAP1A,RASD1,RASD2,SHC1,SOS1,SPHK1,SYNJ1,SYNJ2
Gottingen	JAK/STAT Signaling	0.0316	0.244	FOS,GRB2,MAP2K1,MTOR,PIAS2,PIK3C2A,PIK3C2B,PIK3C2G,PIK3CD,PIK3CG,PIK3R6,PTPN1,RAP1A,RASD1,RASD2,RELA,SHC1,SOCS4,SOS1,STAT2
Gottingen	Notch Signaling	0.0316	0.289	ADAM17,APH1B,DTX3,DTX4,HEY2,MAG,MAML1,NOTCH2,PSEN1,PSEN2,RBPJ
Gottingen	CCR3 Signaling in Eosinophils	0.0316	0.224	GNAI1,GNB2,GNB3,GNG2,GNG3,ITPR2,MAP2K1,MAPK11,MAPK12,MPRIP,PAK1,PAK5,PIK3C2A,PIK3C2B,PIK3C2G,PIK3CD,PIK3CG,PIK3R6,PLA2G6,PLCB1,PLCB3,PPP1R12A,PRKCA,PRKCE,PRKCG,PRKCQ,PRKD1,RAP1A,RASD1,RASD2
Gottingen	Protein Citrullination	0.0316	0.6	PADI3,PADI4,PADI6
Gottingen	Superpathway of Serine and Glycine Biosynthesis I	0.0316	0.6	PHGDH,SHMT1,SHMT2
Gottingen	2-oxobutanoate Degradation I	0.0316	0.6	MCEE,PCCA,PCCB
Gottingen	Tyrosine Degradation I	0.0316	0.6	FAH,GSTZ1,HPD
Gottingen	Folate Polyglutamylation	0.0316	0.6	MTHFD1L,SHMT1,SHMT2
Gottingen	Acetate Conversion to Acetyl-CoA	0.0316	0.6	ACSL1,ACSS2,ACSS3
Gottingen	Melatonin Signaling	0.0316	0.25	ARAF,GNAI1,MAP2K1,MAP2K3,PLCB1,PLCB3,PLCD1,PLCD4,PRKACA,PRKAG2,PRKCA,PRKCE,PRKCG,PRKCQ,PRKD1,RORA,RORC,SLC2A4
Gottingen	G Beta Gamma Signaling	0.0324	0.225	ARHGEF6,CACNB1,CACNG6,CACNG7,CACNG8,CATSPER2,CATSPER4,GNAI1,GNB2,GNB3,GNG2,GNG3,GRB2,ITPR2,KCNJ5,PAK1,PIK3CG,PRKACA,PRKAG2,PRKCA,PRKCE,PRKCG,PRKCQ,PRKD1,RAP1A,RASD1,RASD2,SHC1,SOS1
Gottingen	Neurovascular Coupling Signaling Pathway	0.0331	0.207	ABHD3,ADORA2B,APP,CACNB1,CACNG6,CACNG7,CACNG8,CATSPER2,CATSPER4,CHRM2,GABBR2,GABRA5,GABRB2,GABRG2,GABRP,GRIN2B,GRIN2C,GRIN2D,GRINA,GUCY2C,ITPR2,KCNJ10,KCNJ11,KCNJ14,KCNJ5,LCAT,MAPT,MPRIP,NPR2,PLA2G6,PLAAT3,PLB1,PLCB1,PLCB3,PNPLA8,PPP1R12A,PRDX6,PRKACA,PRKAG2,PRKG1,PTGR2,RYR2,SLC16A1,SLC1A2,SLC1A3,SLC39A7,SLCO2A1,TRPC3
Gottingen	B Cell Activating Factor Signaling	0.0331	0.279	FOS,IKBKE,MAP3K1,MAPK10,MAPK11,MAPK12,NFATC1,NFATC2,NFATC3,NFKBIE,RELA,TNFRSF13C
Gottingen	GÎ±i Signaling	0.0339	0.221	ADCY3,ADCY4,ADCY7,ADRA2B,ADRA2C,CHRM2,DRD2,DRD3,DRD4,GABBR2,GNAI1,GNB2,GNB3,GNG2,GNG3,GRB2,GRM2,GRM4,PRKACA,PRKAG2,RALGDS,RAP1A,RAP1GAP,RASD1,RASD2,RGS12,RGS7,RXFP4,S1PR1,SHC1,SOS1
Gottingen	Cholecystokinin/Gastrin-mediated Signaling	0.0339	0.227	EPHA4,FOS,GRB2,ITPR2,MAP2K1,MAP2K3,MAPK10,MAPK12,MAPK7,MEF2D,PLCB1,PLCB3,PRKCA,PRKCE,PRKCG,PRKCQ,PRKD1,PTK2,PXN,RAP1A,RASD1,RASD2,RHOB,RHOC,RND1,SHC1,SOS1
Gottingen	Neurotrophin/TRK Signaling	0.0355	0.244	CREB1,CREB3L2,FOS,GRB2,MAP2K1,MAP2K3,NGF,NTRK2,PIK3C2A,PIK3C2B,PIK3C2G,PIK3CD,PIK3CG,PIK3R6,RAP1A,RASD1,RASD2,SHC1,SOS1
Gottingen	Epithelial Adherens Junction Signaling	0.0363	0.217	ACVR1,ACVR1C,ACVR2A,ACVR2B,ARHGEF17,ARPC1A,ARPC1B,CTNNA1,DIAPH1,FGFR1,HNF1A,LATS1,LEF1,MAGI1,NANOS1,NECTIN1,NOTCH2,PAK1,PAK5,PPM1J,PPP2CB,PPP2R2C,PPP2R3A,PPP2R5A,PPP2R5D,PRKAA1,PRKAG2,RAP1A,RASD1,RASD2,TCF7L1,TGFBR3,TIAM1,TNS1
Gottingen	Role of Osteoblasts, Osteoclasts and Chondrocytes in Rheumatoid Arthritis	0.0363	0.206	ACVR1,ACVR2A,ACVR2B,ADAM17,ADAMTS5,ALPL,APC2,BMP6,BMP8A,CASP9,CBL,CSNK1A1,CSNK1E,CSNK1G2,CSNK1G3,DKKL1,FOS,FZD5,HNF1A,IKBKE,IL18R1,IL1RAPL1,IL1RL1,LEF1,LRP5,MAP2K3,MAPK10,MAPK12,NFATC1,NFATC2,NFATC3,NFKBIE,PIK3C2A,PIK3C2B,PIK3C2G,PIK3CD,PIK3CG,PIK3R6,RELA,SFRP1,SMURF1,TAB2,TCF7L1,WIF1,WNT4,WNT7A,WNT7B
Gottingen	Mouse Embryonic Stem Cell Pluripotency	0.0363	0.231	APC2,DVL2,FZD5,GRB2,HNF1A,ID1,ID4,LEF1,MAP2K1,MAPK11,MAPK12,PIK3C2A,PIK3C2B,PIK3C2G,PIK3CD,PIK3CG,PIK3R6,RAP1A,RASD1,RASD2,SOS1,TAB1,TCF7L1,TP53
Gottingen	Apoptosis Signaling	0.0363	0.231	BAK1,CAPN1,CAPN2,CAPN6,CAPN7,CAPN8,CASP2,CASP9,GAS2,HTRA2,IKBKE,LMNA,MAP2K1,MAP4K4,MCL1,NFKBIE,PRKCA,PRKCE,PRKCQ,RAP1A,RASD1,RASD2,RELA,TP53
Gottingen	FcÎ³ Receptor-mediated Phagocytosis in Macrophages and Monocytes	0.038	0.234	ARPC1A,ARPC1B,CBL,EZR,FCGR2A,GPLD1,HCK,MYO5A,NCK2,PAK1,PIK3C2G,PIK3CG,PLA2G6,PRKCA,PRKCE,PRKCG,PRKCQ,PRKD1,PXN,RPS6KB2,TLN1,TLN2
Gottingen	Ovarian Cancer Signaling	0.0398	0.215	ARRB1,BRCA2,CD44,CDK4,E2F2,E2F6,EDN1,FSHB,FZD5,HDAC10,HDAC3,HDAC7,HNF1A,LEF1,MAP2K1,MTOR,PA2G4,PIK3C2A,PIK3C2B,PIK3C2G,PIK3CD,PIK3CG,PIK3R6,PRKACA,PRKAG2,RAP1A,RASD1,RASD2,RPS6KB2,TCF7L1,TP53,WNT4,WNT7A,WNT7B
Gottingen	VEGF Family Ligand-Receptor Interactions	0.0398	0.238	FOS,GRB2,MAP2K1,PIK3C2A,PIK3C2B,PIK3C2G,PIK3CD,PIK3CG,PIK3R6,PLA2G6,PRKCA,PRKCE,PRKCG,PRKCQ,PRKD1,RAP1A,RASD1,RASD2,SHC1,SOS1
Gottingen	Androgen Signaling	0.0398	0.213	AR,CACNB1,CACNG6,CACNG7,CACNG8,CATSPER2,CATSPER4,EP300,GNAI1,GNB2,GNB3,GNG2,GNG3,GTF2B,GTF2F2,GTF2H1,GTF2H5,HSP90AA1,ITPR2,NCOA1,PRKACA,PRKAG2,PRKCA,PRKCE,PRKCG,PRKCQ,PRKD1,RELA,SHC1,TAF10,TAF11,TAF1L,TAF2,TAF3,TAF4B,TAF7
Gottingen	HIF1Î± Signaling	0.0417	0.207	ARAF,ARNT,BMP6,EDN1,EIF4EBP1,EP300,HIF1A,HSP90AA1,HSPA6,IGF2,LDHA,LDHC,MAP2K1,MAP2K3,MMP19,MMP24,MMP28,MTOR,NAA10,NCOA1,PIK3C2A,PIK3C2B,PIK3C2G,PIK3CD,PIK3CG,PIK3R6,PKM,PRKCA,PRKCE,PRKCG,PRKCQ,PRKD1,RAP1A,RASD1,RASD2,RORC,RPS6KB2,SAT2,SLC2A4,SLC2A5,TF,TGFA,TP53
Gottingen	Role of Tissue Factor in Cancer	0.0427	0.224	ARRB1,F2,F2RL1,F3,HCK,ITGA3,MAPK11,MAPK12,MTOR,PAK1,PDIA6,PDXP,PIK3C2A,PIK3C2B,PIK3C2G,PIK3CD,PIK3CG,PIK3R6,PLCB1,PRKCA,RAP1A,RASD1,RASD2,RPS6KA2,RPS6KA3,TP53
Gottingen	Aryl Hydrocarbon Receptor Signaling	0.0427	0.214	ALDH1A2,ALDH2,ALDH7A1,ARNT,CCNA1,CCND3,CCNE1,CDK2,CDK4,CDKN1B,CTSD,CYP3A4,DCT,EP300,FOS,GSTK1,GSTZ1,HSP90AA1,HSP90AB1,HSPB7,MGST1,MGST3,NCOA3,NCOA7,NCOR2,NQO2,POLA1,RARA,RARG,RELA,RXRB,RXRG,SMARCA4,TP53
Gottingen	Cholesterol Biosynthesis I	0.0437	0.385	DHCR24,EBP,LBR,SQLE,TM7SF2
Gottingen	Cholesterol Biosynthesis II (via 24,25-dihydrolanosterol)	0.0437	0.385	DHCR24,EBP,LBR,SQLE,TM7SF2
Gottingen	Cholesterol Biosynthesis III (via Desmosterol)	0.0437	0.385	DHCR24,EBP,LBR,SQLE,TM7SF2
Gottingen	Xenobiotic Metabolism PXR Signaling Pathway	0.0437	0.208	ALDH1A2,ALDH2,ALDH7A1,CAT,CDK2,CES3,CHST15,CHST3,CHST5,CYP3A4,EP300,GRIP1,GSTK1,GSTZ1,HS2ST1,HS3ST3B1,HS6ST1,HSP90AA1,HSP90AB1,IL4I1,MAOB,MGST1,MGST3,NCOA1,NCOR1,NCOR2,PPP1R12A,PPP1R14C,PRKACA,PRKAG2,PRKCA,PRKCE,PRKCG,PRKCQ,PRKD1,SCAND1,SULT1C2,SULT1C3,SULT1C4,UST
Gottingen	Cyclins and Cell Cycle Regulation	0.0447	0.235	CCNA1,CCND3,CCNE1,CDC25A,CDK2,CDK4,CDKN1B,E2F2,E2F6,HDAC10,HDAC3,HDAC7,PA2G4,PPM1J,PPP2CB,PPP2R2C,PPP2R3A,PPP2R5A,PPP2R5D,TP53
Gottingen	Estrogen-mediated S-phase Entry	0.0447	0.308	CCNA1,CCNE1,CDC25A,CDK2,CDK4,CDKN1B,E2F2,E2F6
Gottingen	Dermatan Sulfate Biosynthesis	0.0468	0.25	B3GAT2,B4GALT7,CHPF,CHST15,CHST3,CHST5,DSE,HS2ST1,HS3ST3B1,HS6ST1,SULT1C2,SULT1C3,SULT1C4,UST,XYLT1
Gottingen	IL-1 Signaling	0.0468	0.229	ADCY3,ADCY4,ADCY7,FOS,GNAI1,GNB2,GNB3,GNG2,GNG3,IKBKE,IRAK3,MAP2K3,MAP3K1,MAPK10,MAPK11,MAPK12,NFKBIE,PRKACA,PRKAG2,RELA,TAB1,TAB2
Gottingen	PPAR Signaling	0.049	0.224	EP300,FOS,GRB2,HSP90AA1,HSP90AB1,IKBKE,IL1RAPL1,IL1RL1,INS,MAP2K1,MAP4K4,NCOA1,NCOR1,NCOR2,NFKBIE,NR1H3,RAP1A,RASD1,RASD2,RELA,SCAND1,SHC1,SOS1,TAB1
Gottingen	Autophagy	0.049	0.204	ARNT,ATG14,ATG2A,ATG5,ATG9A,BMP6,BNIP3,CDKN1B,CREB1,CREB3L2,DAPK2,ERN1,FOS,FOXO3,HIF1A,INS,IRS1,MAP2K1,MAPK10,MAPK12,MTOR,PIK3C2A,PIK3C2B,PIK3C2G,PIK3CD,PIK3CG,PIK3R6,PPM1J,PPP2CB,PPP2R2C,PPP2R3A,PPP2R5A,PPP2R5D,PRKAA1,PRKACA,PRKAG2,PRKCQ,RAB7B,RIPK1,RIPK2,SESN1,TGFA,TP53,TSC1
Hanford	Apelin Cardiomyocyte Signaling Pathway	1.26e-05	0.152	ATP2A1,CAT,MAPK1,MAPK11,MAPK12,MAPK4,MYL11,PIK3CB,PIK3R1,PLCE1,PLCH1,PLCL1,PRKCH,PRKCQ,SLC9A8
Hanford	Neuropathic Pain Signaling In Dorsal Horn Neurons	1.62e-05	0.149	CAMK1D,GRIA1,GRIA2,GRM1,KCNN3,KCNQ3,MAPK1,PIK3CB,PIK3R1,PLCE1,PLCH1,PLCL1,PRKCH,PRKCQ,TAC1
Hanford	Senescence Pathway	4.9e-05	0.0936	ACVR1,ACVR1C,ATM,ATR,CACNB1,CAT,CCNB1,E2F3,EP400,MAPK1,MAPK12,MAPK4,MRAS,PARP1,PDK4,PIK3CB,PIK3R1,PPP2R2C,PPP2R3A,PPP2R3B,RAD50,RASSF5,RB1,RBL2,SMAD4,SMAD7,TP53,TRAF6
Hanford	AMPK Signaling	6.76e-05	0.0992	AK6,ARID1A,CAMKK2,CFTR,CREB3L1,GNG4,ILKAP,MAPK1,MAPK11,MAPK12,MRAS,PFKFB2,PFKFB3,PFKL,PIK3CB,PIK3R1,PPM1A,PPM1F,PPP2R2C,PPP2R3A,PPP2R3B,PRKAA2,RAB27A,ULK1
Hanford	Role of CHK Proteins in Cell Cycle Checkpoint Control	0.000115	0.172	ATM,ATMIN,ATR,E2F3,PPP2R2C,PPP2R3A,PPP2R3B,RAD17,RAD50,TP53
Hanford	GADD45 Signaling	0.000155	0.167	ACVR1,ACVR1C,ATM,ATR,CCNB1,MAPK1,MAPK11,MAPK12,SMAD4,TP53
Hanford	Thrombin Signaling	0.000166	0.0978	ARHGEF15,ARHGEF5,ARHGEF6,CAMK1D,F2,GATA3,GNG4,GUCY1B1,MAPK1,MAPK11,MAPK12,MRAS,MYL11,PIK3CB,PIK3R1,PLCE1,PLCH1,PLCL1,PRKCH,PRKCQ,RHOF,SHC1
Hanford	Cyclins and Cell Cycle Regulation	0.000182	0.141	ATM,ATR,CCNB1,CDK7,E2F3,HDAC3,PPP2R2C,PPP2R3A,PPP2R3B,RB1,RBL2,TP53
Hanford	ATM Signaling	0.000234	0.13	ATM,ATR,CCNB1,CREB3L1,MAPK11,MAPK12,PPP2R2C,PPP2R3A,PPP2R3B,RAD17,RAD50,TP53,TRRAP
Hanford	Endothelin-1 Signaling	0.000437	0.0979	GUCY1B1,GUCY2D,MAPK1,MAPK11,MAPK12,MAPK4,MRAS,NOS1,NOS2,PIK3CB,PIK3R1,PLA2G3,PLCE1,PLCH1,PLCL1,PRKCH,PRKCQ,PTGER2,SHC1
Hanford	Paxillin Signaling	0.000457	0.121	ACTG1,ARHGEF6,ITGA11,ITGA3,ITGAM,ITGB3,MAPK1,MAPK11,MAPK12,MRAS,PIK3CB,PIK3R1,PTPN12
Hanford	Synaptic Long Term Depression	0.000562	0.096	CACNB1,GRIA1,GRIA2,GRM1,GUCY1B1,GUCY2D,MAPK1,MRAS,NOS1,NOS2,PLA2G3,PLCE1,PLCH1,PLCL1,PPP2R2C,PPP2R3A,PPP2R3B,PRKCH,PRKCQ
Hanford	PI3K/AKT Signaling	0.000631	0.095	IFNAR1,IL12RB2,IL21R,INPP5J,INPPL1,ITGA11,ITGA3,ITGAM,ITGB3,MAPK1,MRAS,PIK3CB,PIK3R1,PPP2R2C,PPP2R3A,PPP2R3B,RHEB,SHC1,TP53
Hanford	Synaptogenesis Signaling Pathway	0.000646	0.0825	ARPC1A,ARPC1B,CACNB1,CADM1,CDH10,CREB3L1,DLG4,DNAJC5,EFNB3,EPHA5,EPHB6,GRIA1,GRIA2,GRM1,GUCY1B1,LRRTM2,MAP1B,MAPK1,MRAS,NRXN1,PIK3CB,PIK3R1,RELN,SHC1,STXBP5,SYT7
Hanford	UVA-Induced MAPK Signaling	0.000692	0.122	ATM,MAPK1,MAPK11,MAPK12,MRAS,PARP1,PIK3CB,PIK3R1,PLCE1,PLCH1,PLCL1,TP53
Hanford	Superpathway of Inositol Phosphate Compounds	0.000724	0.0897	DUSP13,ILKAP,INPP5J,INPPL1,MTMR2,NUDT15,PHOSPHO1,PI4K2A,PIK3CB,PIK3R1,PIP4K2B,PLCE1,PLCH1,PPP1R14B,PPP1R3D,PPP2R2C,PPP2R3A,PPP2R3B,PTPN12,SSH1,STYX
Hanford	CDK5 Signaling	0.000912	0.113	GUCY1B1,ITGA3,LAMA3,MAPK1,MAPK11,MAPK12,MAPK4,MRAS,PPP1R14B,PPP1R3D,PPP2R2C,PPP2R3A,PPP2R3B
Hanford	Molecular Mechanisms of Cancer	0.00107	0.0733	ACVR1,APH1A,ARHGEF15,ARHGEF5,ARHGEF6,ATM,ATR,CDK7,CTNNA1,E2F3,GNG4,GUCY1B1,HDAC3,ITGA11,ITGA3,ITGAM,ITGB3,LAMTOR3,MAPK1,MAPK11,MAPK12,MRAS,PIK3CB,PIK3R1,PRKCH,PRKCQ,RB1,RBL2,RHOF,SHC1,SMAD4,SMAD7,TP53
Hanford	UVC-Induced MAPK Signaling	0.00107	0.157	ATR,MAPK1,MAPK11,MAPK12,MRAS,PRKCH,PRKCQ,TP53
Hanford	PAK Signaling	0.00107	0.111	ARHGEF6,DSCAM,ITGA11,ITGA3,ITGAM,ITGB3,MAPK1,MAPK12,MRAS,MYL11,PIK3CB,PIK3R1,SHC1
Hanford	UVB-Induced MAPK Signaling	0.0012	0.154	MAPK1,MAPK11,MAPK12,PIK3CB,PIK3R1,PRKCH,PRKCQ,TP53
Hanford	Axonal Guidance Signaling	0.00123	0.0707	ABLIM2,ADAM12,ADAM22,ADAMTS16,ADAMTS5,ARHGEF15,ARHGEF6,ARPC1A,ARPC1B,CXCL12,DPYSL5,EFNB3,EPHA5,EPHB6,GLI3,GNG4,ITGA11,ITGA3,ITGAM,ITGB3,MAPK1,MRAS,MYL11,PFN1,PIK3CB,PIK3R1,PLCE1,PLCH1,PLCL1,PRKCH,PRKCQ,RASSF5,SEMA4G,SHANK2,SHC1,TUBB4B
Hanford	Actin Cytoskeleton Signaling	0.00123	0.0861	ACTG1,ARHGEF6,ARPC1A,ARPC1B,DIAPH1,F2,FGF18,ITGA11,ITGA3,ITGAM,ITGB3,MAPK1,MRAS,MYH3,MYL11,MYO18B,PFN1,PIK3CB,PIK3R1,SHC1,SSH1
Hanford	NF-ÎºB Activation by Viruses	0.00132	0.128	CXCR5,ITGA3,ITGB3,MAPK1,MRAS,PIK3CB,PIK3R1,PRKCH,PRKCQ,RIPK1
Hanford	Non-Small Cell Lung Cancer Signaling	0.00166	0.117	E2F3,HDAC3,MAPK1,MRAS,PIK3CB,PIK3R1,RASSF1,RASSF5,RB1,RBL2,TP53
Hanford	ILK Signaling	0.0017	0.0896	ACTG1,ARHGEF6,CREB3L1,ILKAP,ITGB3,MAPK1,MAPK12,MYH3,MYO18B,NOS2,PIK3CB,PIK3R1,PPP1R14B,PPP2R2C,PPP2R3A,PPP2R3B,RHOF,SNAI1
Hanford	Acute Phase Response Signaling	0.00174	0.0919	C4A/C4B,C4BPA,C4BPB,CP,F2,FTL,ITIH3,MAPK1,MAPK11,MAPK12,MRAS,PIK3CB,PIK3R1,RBP3,RIPK1,SHC1,TRAF6
Hanford	Glioma Signaling	0.00195	0.104	CAMK1D,E2F3,HDAC3,MAPK1,MRAS,PIK3CB,PIK3R1,PRKCH,PRKCQ,RB1,RBL2,SHC1,TP53
Hanford	DNA Double-Strand Break Repair by Non-Homologous End Joining	0.00204	0.286	ATM,PARP1,RAD50,XRCC5
Hanford	3-phosphoinositide Biosynthesis	0.00214	0.0878	DUSP13,ILKAP,INPPL1,MTMR2,NUDT15,PHOSPHO1,PI4K2A,PIK3CB,PIK3R1,PIP4K2B,PPP1R14B,PPP1R3D,PPP2R2C,PPP2R3A,PPP2R3B,PTPN12,SSH1,STYX
Hanford	Hereditary Breast Cancer Signaling	0.00224	0.0986	ARID1A,ATM,ATR,CCNB1,DDB2,FAAP100,HDAC3,MRAS,PIK3CB,PIK3R1,POLR2H,RAD50,RB1,TP53
Hanford	Sertoli Cell-Sertoli Cell Junction Signaling	0.00224	0.0874	ACTG1,CLDN24,CLDN7,CTNNA1,GUCY1B1,ITGA11,ITGA3,ITGAM,ITGB3,MAPK1,MAPK11,MAPK12,MRAS,MTMR2,NOS1,NOS2,PLS1,TUBB4B
Hanford	HIPPO signaling	0.00282	0.116	DLG4,DLG5,PPP1R14B,PPP1R3D,PPP2R2C,PPP2R3A,PPP2R3B,RASSF1,SAV1,SMAD4
Hanford	Synaptic Long Term Potentiation	0.00316	0.0985	CREB3L1,GRIA1,GRIA2,GRM1,MAPK1,MRAS,PLCE1,PLCH1,PLCL1,PPP1R14B,PPP1R3D,PRKCH,PRKCQ
Hanford	P2Y Purigenic Receptor Signaling Pathway	0.00339	0.0977	CREB3L1,GNG4,GUCY1B1,ITGB3,MAPK1,MRAS,PIK3CB,PIK3R1,PLCE1,PLCH1,PLCL1,PRKCH,PRKCQ
Hanford	Signaling by Rho Family GTPases	0.00363	0.0787	ACTG1,ARHGEF15,ARHGEF5,ARHGEF6,ARPC1A,ARPC1B,CDH10,GNG4,ITGA11,ITGA3,ITGAM,ITGB3,MAPK1,MAPK12,MRAS,MYL11,PIK3CB,PIK3R1,PIP4K2B,RHOF,SEPTIN1
Hanford	Autophagy	0.00372	0.0833	ATM,ATR,CAMKK2,CREB3L1,MAPK1,MAPK12,PI4K2A,PIK3CB,PIK3R1,PPP2R2C,PPP2R3A,PPP2R3B,PRKAA2,PRKCQ,RIPK1,TP53,TRAF6,ULK1
Hanford	RAC Signaling	0.00437	0.0949	ARPC1A,ARPC1B,ELK4,ITGA11,ITGA3,ITGAM,ITGB3,MAPK1,MCF2L,MRAS,PIK3CB,PIK3R1,PIP4K2B
Hanford	Dopamine-DARPP32 Feedback in cAMP Signaling	0.00447	0.086	ATP2A1,CACNB1,CAMKK2,CREB3L1,GUCY1B1,NOS1,PLCE1,PLCH1,PLCL1,PPP1R14B,PPP1R3D,PPP2R2C,PPP2R3A,PPP2R3B,PRKCH,PRKCQ
Hanford	RHOGDI Signaling	0.00457	0.0818	ACTG1,ARHGEF15,ARHGEF5,ARHGEF6,ARPC1A,ARPC1B,CDH10,GNG4,ITGA11,ITGA3,ITGAM,ITGB3,MRAS,MYH3,MYL11,MYO18B,PIP4K2B,RHOF
Hanford	Ribonucleotide Reductase Signaling Pathway	0.00457	0.0882	ARID1A,ATM,ATR,CREB3L1,E2F3,MAPK1,MAPK11,MAPK12,PARP1,PIK3CB,PIK3R1,RB1,SETD2,SNAI1,TP53
Hanford	Reelin Signaling in Neurons	0.00468	0.0942	ARHGEF15,ARHGEF5,ARHGEF6,ARPC1A,ARPC1B,ITGA3,MAP1B,MAPK1,MAPK12,PDK4,PIK3CB,PIK3R1,RELN
Hanford	Telomerase Signaling	0.00501	0.102	HDAC3,MAPK1,MRAS,PIK3CB,PIK3R1,PPP2R2C,PPP2R3A,PPP2R3B,RB1,SHC1,TP53
Hanford	Role of BRCA1 in DNA Damage Response	0.0055	0.113	ARID1A,ATM,ATR,E2F3,FAAP100,RAD50,RB1,RBL2,TP53
Hanford	Production of Nitric Oxide and Reactive Oxygen Species in Macrophages	0.00575	0.0838	CAT,IFNGR2,MAPK1,MAPK11,MAPK12,NOS2,PIK3CB,PIK3R1,PPP1R14B,PPP1R3D,PPP2R2C,PPP2R3A,PPP2R3B,PRKCH,PRKCQ,RHOF
Hanford	Small Cell Lung Cancer Signaling	0.00617	0.104	E2F3,HDAC3,NOS1,PIK3CB,PIK3R1,RB1,RBL2,TP53,TRAF4,TRAF6
Hanford	TGF-Î² Signaling	0.00617	0.104	ACVR1,ACVR1C,INHA,MAPK1,MAPK11,MAPK12,MRAS,SMAD4,SMAD7,TRAF6
Hanford	Estrogen Receptor Signaling	0.00631	0.0685	CACNB1,CREB3L1,DLG4,GNG4,GPS2,GUCY1B1,HDAC3,MAPK1,MED15,MED4,MRAS,MYL11,NCOA2,NDUFA2,NDUFA4,PIK3CB,PIK3R1,PLCE1,PLCH1,PLCL1,PRKAA2,PRKCH,PRKCQ,SHC1,SNAI1,TP53,TRRAP,ZDHHC7
Hanford	Leukocyte Extravasation Signaling	0.00631	0.0829	ACTG1,CLDN24,CLDN7,CTNNA1,CTNNA3,CXCL12,ITGA3,ITGAM,MAPK1,MAPK11,MAPK12,PIK3CB,PIK3R1,PRKCH,PRKCQ,RASSF5
Hanford	ERBB4 Signaling	0.00661	0.118	APH1A,MAPK1,MRAS,PIK3CB,PIK3R1,PRKCH,PRKCQ,SHC1
Hanford	Cell Cycle: G1/S Checkpoint Regulation	0.00661	0.118	ATM,ATR,E2F3,HDAC3,RB1,RBL2,SMAD4,TP53
Hanford	D-myo-inositol-5-phosphate Metabolism	0.00692	0.0821	DUSP13,ILKAP,INPPL1,MTMR2,NUDT15,PHOSPHO1,PLCE1,PLCH1,PPP1R14B,PPP1R3D,PPP2R2C,PPP2R3A,PPP2R3B,PTPN12,SSH1,STYX
Hanford	Cardiac Î²-adrenergic Signaling	0.00776	0.0833	AKAP9,ATP2A1,CACNB1,GNG4,GRK3,GUCY1B1,MRAS,PDE10A,PDE4D,PDE6C,PPP1R14B,PPP1R3D,PPP2R2C,PPP2R3A,PPP2R3B
Hanford	Circadian Rhythm Signaling	0.00794	0.0746	CACNB1,CLOCK,CREB3L1,GNG4,GRIA1,GRIA2,GUCY1B1,GUCY2D,MAPK1,MRAS,NOS1,PER1,PLCE1,PLCH1,PLCL1,PRKAA2,PRKCH,PRKCQ,RORC,VIPR2
Hanford	ERK/MAPK Signaling	0.00794	0.0791	CREB3L1,ITGA11,ITGA3,ITGAM,ITGB3,LAMTOR3,MAPK1,MRAS,PIK3CB,PIK3R1,PLA2G3,PPP1R14B,PPP1R3D,PPP2R2C,PPP2R3A,PPP2R3B,SHC1
Hanford	Gap Junction Signaling	0.00813	0.0808	ACTG1,GRIA1,GRIA2,GRIK1,GUCY1B1,GUCY2D,MAPK1,MRAS,PIK3CB,PIK3R1,PLCE1,PLCH1,PLCL1,PRKCH,PRKCQ,TUBB4B
Hanford	Regulation of eIF4 and p70S6K Signaling	0.00813	0.0829	ITGA11,ITGA3,ITGAM,ITGB3,MAPK1,MAPK11,MAPK12,MRAS,PIK3CB,PIK3R1,PPP2R2C,PPP2R3A,PPP2R3B,RPS25,SHC1
Hanford	Adrenomedullin signaling pathway	0.00851	0.0804	GUCY1B1,GUCY2D,KCNN3,KCNQ3,MAPK1,MAPK11,MAPK12,MAPK4,MRAS,PIK3CB,PIK3R1,PLCE1,PLCH1,PLCL1,RAMP3,SHC1
Hanford	Breast Cancer Regulation by Stathmin1	0.00851	0.0623	ADGRD1,ADGRG6,ANKHD1/ANKHD1-EIF4EBP3,ARHGEF15,ARHGEF5,ARHGEF6,CAMK1D,CELSR1,CREB3L1,E2F3,GNG4,GPR137B,GPR18,GPR183,GPR37L1,GPR83,GRM1,HRH2,HTR1E,MAPK1,MRAS,NPY4R/NPY4R2,PIK3CB,PIK3R1,PPP1R14B,PPP1R3D,PPP2R2C,PPP2R3A,PPP2R3B,PRKCH,PRKCQ,PTGER2,S1PR1,SHC1,TP53,TUBB4B,VIPR2
Hanford	Endocannabinoid Neuronal Synapse Pathway	0.00871	0.0872	CACNB1,GNG4,GRIA1,GRIA2,GRM1,GUCY1B1,MAPK1,MAPK11,MAPK12,MAPK4,PLCE1,PLCH1,PLCL1
Hanford	Neuregulin Signaling	0.00891	0.094	DLG4,ITGA11,ITGA3,ITGAM,ITGB3,MAPK1,MRAS,PIK3R1,PRKCH,PRKCQ,SHC1
Hanford	Cellular Effects of Sildenafil (Viagra)	0.00912	0.0867	ACTG1,CACNB1,GUCY1B1,GUCY2D,KCNN3,KCNQ3,MYH3,MYL11,MYO18B,PDE4D,PLCE1,PLCH1,PLCL1
Hanford	Fc Epsilon RI Signaling	0.00955	0.0932	INPP5J,INPPL1,MAPK1,MAPK11,MAPK12,MRAS,PIK3CB,PIK3R1,PLA2G3,PRKCH,PRKCQ
Hanford	Ephrin Receptor Signaling	0.00955	0.0792	ARHGEF15,ARPC1A,ARPC1B,CREB3L1,CXCL12,EFNB3,EPHA5,EPHB6,GNG4,ITGA11,ITGA3,ITGAM,ITGB3,MAPK1,MRAS,SHC1
Hanford	Corticotropin Releasing Hormone Signaling	0.0102	0.0855	CACNB1,CREB3L1,GLI3,GUCY1B1,GUCY2D,MAPK1,MAPK11,MAPK12,NOS1,NOS2,POMC,PRKCH,PRKCQ
Hanford	MicroRNA Biogenesis Signaling Pathway	0.0107	0.0802	ATM,HOPX,MAPK1,MAPK11,MAPK12,MRAS,NUP133,NUP153,NUP43,PIK3CB,PIK3R1,POLR2H,QKI,TP53,XRN1
Hanford	Renin-Angiotensin Signaling	0.0115	0.0909	GUCY1B1,MAPK1,MAPK11,MAPK12,MRAS,PIK3CB,PIK3R1,PRKCH,PRKCQ,PTGER2,SHC1
Hanford	Role of NFAT in Cardiac Hypertrophy	0.0117	0.0759	CACNB1,CAMK1D,GNG4,GUCY1B1,HDAC3,MAPK1,MAPK11,MAPK12,MRAS,PIK3CB,PIK3R1,PLCE1,PLCH1,PLCL1,PRKCH,PRKCQ,SHC1
Hanford	Inhibition of Angiogenesis by TSP1	0.012	0.147	GUCY1B1,MAPK1,MAPK11,MAPK12,TP53
Hanford	iNOS Signaling	0.0123	0.128	IFNGR2,MAPK1,MAPK11,MAPK12,NOS2,TRAF6
Hanford	Leptin Signaling in Obesity	0.0129	0.105	GUCY1B1,MAPK1,PIK3CB,PIK3R1,PLCE1,PLCH1,PLCL1,POMC
Hanford	3-phosphoinositide Degradation	0.0129	0.0785	DUSP13,ILKAP,INPP5J,INPPL1,MTMR2,NUDT15,PHOSPHO1,PPP1R14B,PPP1R3D,PPP2R2C,PPP2R3A,PPP2R3B,PTPN12,SSH1,STYX
Hanford	Oxytocin Signaling Pathway	0.0132	0.0709	CACNB1,CAMKK2,CREB3L1,GNG4,GUCY1B1,GUCY2D,MAPK1,MAPK11,MAPK12,MAPK4,MRAS,MYH3,MYO18B,PIK3CB,PIK3R1,PLA2G3,PRKAA2,PRKCH,PRKCQ,SHC1
Hanford	Antiproliferative Role of Somatostatin Receptor 2	0.0138	0.104	GNG4,GUCY1B1,GUCY2D,MAPK1,MRAS,NOS1,PIK3CB,PIK3R1
Hanford	ERBB Signaling	0.0145	0.0968	MAPK1,MAPK11,MAPK12,MRAS,PIK3CB,PIK3R1,PRKCH,PRKCQ,SHC1
Hanford	Thrombopoietin Signaling	0.0148	0.111	MAPK1,MRAS,PIK3CB,PIK3R1,PRKCH,PRKCQ,SHC1
Hanford	Integrin Signaling	0.0148	0.0755	ACTG1,ARPC1A,ARPC1B,ILKAP,ITGA11,ITGA3,ITGAM,ITGB3,MAPK1,MRAS,PFN1,PIK3CB,PIK3R1,RHOF,SHC1,TSPAN4
Hanford	IL-7 Signaling Pathway	0.0148	0.103	CXCR5,IGHM,MAPK1,MAPK11,MAPK12,PIK3CB,PIK3R1,SHC1
Hanford	Citrulline-Nitric Oxide Cycle	0.0155	0.4	NOS1,NOS2
Hanford	14-3-3-mediated Signaling	0.0158	0.0866	MAPK1,MAPK12,MRAS,PIK3CB,PIK3R1,PLCE1,PLCH1,PLCL1,PRKCH,PRKCQ,TUBB4B
Hanford	Endocannabinoid Developing Neuron Pathway	0.0158	0.0866	CREB3L1,GNG4,GUCY1B1,MAPK1,MAPK11,MAPK12,MAPK4,MRAS,PIK3CB,PIK3R1,STMN2
Hanford	Melanoma Signaling	0.0162	0.12	MAPK1,MRAS,PIK3CB,PIK3R1,RB1,TP53
Hanford	D-myo-inositol (1,4,5,6)-Tetrakisphosphate Biosynthesis	0.0162	0.0782	DUSP13,ILKAP,INPPL1,MTMR2,NUDT15,PHOSPHO1,PPP1R14B,PPP1R3D,PPP2R2C,PPP2R3A,PPP2R3B,PTPN12,SSH1,STYX
Hanford	D-myo-inositol (3,4,5,6)-tetrakisphosphate Biosynthesis	0.0162	0.0782	DUSP13,ILKAP,INPPL1,MTMR2,NUDT15,PHOSPHO1,PPP1R14B,PPP1R3D,PPP2R2C,PPP2R3A,PPP2R3B,PTPN12,SSH1,STYX
Hanford	DNA Methylation and Transcriptional Repression Signaling	0.0174	0.0893	CDK7,CHD3,E2F3,FOXA2,MBD1,RB1,RBL2,SUDS3,TCF12,TP53
Hanford	IL-12 Signaling and Production in Macrophages	0.0186	0.072	CAMKK2,GATA3,HDAC3,IGHM,IL12RB2,ITGAM,MAPK1,MAPK11,MAPK12,NOS2,PIK3CB,PIK3R1,PRKAA2,PRKCH,PRKCQ,TRAF6,XRCC5
Hanford	Cell Cycle Regulation by BTG Family Proteins	0.0191	0.132	E2F3,PPP2R2C,PPP2R3A,PPP2R3B,RB1
Hanford	Prostate Cancer Signaling	0.0195	0.0877	CREB3L1,E2F3,HDAC3,MAPK1,MRAS,PIK3CB,PIK3R1,RB1,RBL2,TP53
Hanford	Antioxidant Action of Vitamin C	0.0195	0.0877	GSTO2,MAPK1,MAPK11,MAPK12,PLA2G3,PLCE1,PLCH1,PLCL1,SLC23A1,TXNRD2
Hanford	FLT3 Signaling in Hematopoietic Progenitor Cells	0.0195	0.0976	CREB3L1,MAPK1,MAPK11,MAPK12,MRAS,PIK3CB,PIK3R1,SHC1
Hanford	Melanocyte Development and Pigmentation Signaling	0.0195	0.0918	CREB3L1,GUCY1B1,KITLG,MAPK1,MRAS,PIK3CB,PIK3R1,POMC,SHC1
Hanford	Regulation of Actin-based Motility by Rho	0.0204	0.087	ARPC1A,ARPC1B,ITGA11,ITGA3,ITGAM,ITGB3,MYL11,PFN1,PIP4K2B,RHOF
Hanford	HGF Signaling	0.0204	0.0833	ITGA11,ITGA3,ITGAM,ITGB3,MAPK1,MAPK12,MRAS,PIK3CB,PIK3R1,PRKCH,PRKCQ
Hanford	Ferroptosis Signaling Pathway	0.0204	0.0833	ALOX15B,ALOXE3,FTL,MACROH2A1,MAPK1,MRAS,PRKAA2,RB1,RBL2,SLC39A8,TP53
Hanford	D-myo-inositol (1,4,5)-Trisphosphate Biosynthesis	0.0209	0.154	PI4K2A,PIP4K2B,PLCE1,PLCH1
Hanford	tRNA Charging	0.0214	0.128	HARS1,HARS2,IARS2,MARS2,TARS2
Hanford	IL-13 Signaling Pathway	0.0214	0.0862	ALOX15B,CHI3L1,FOXA2,MAPK1,MAPK11,MAPK12,PIK3CB,PIK3R1,TP53,TRAF6
Hanford	Amyotrophic Lateral Sclerosis Signaling	0.0214	0.0862	CACNB1,CAT,GRIA1,GRIA2,GRIK1,NEFH,NOS1,PIK3CB,PIK3R1,TP53
Hanford	Role of Tissue Factor in Cancer	0.0214	0.0862	F2,ITGA3,ITGB3,MAPK1,MAPK11,MAPK12,MRAS,PIK3CB,PIK3R1,TP53
Hanford	Remodeling of Epithelial Adherens Junctions	0.0214	0.103	ACTG1,ARPC1A,ARPC1B,CTNNA1,EXOC2,MAPRE2,TUBB4B
Hanford	TR/RXR Activation	0.0224	0.0952	ATP2A1,GPS2,HDAC3,NCOA2,NXPH2,PIK3CB,PIK3R1,UCP3
Hanford	VEGF Family Ligand-Receptor Interactions	0.0224	0.0952	MAPK1,MRAS,PIK3CB,PIK3R1,PLA2G3,PRKCH,PRKCQ,SHC1
Hanford	PEDF Signaling	0.0224	0.0952	MAPK1,MAPK11,MAPK12,MRAS,PIK3CB,PIK3R1,TCF12,TP53
Hanford	PTEN Signaling	0.0224	0.0795	FGFR2,INPP5J,INPPL1,ITGA11,ITGA3,ITGAM,ITGB3,MAPK1,MRAS,PIK3CB,PIK3R1,SHC1
Hanford	Zymosterol Biosynthesis	0.0229	0.333	LBR,MSMO1
Hanford	Androgen Signaling	0.0229	0.0769	CACNB1,CDK7,GNG4,GTF2A1,MAPK1,MRAS,NCOA2,POLR2H,PRKCH,PRKCQ,SHC1,TAF3,TAF4B
Hanford	RAR Activation	0.0229	0.0732	ADH1B,ARID1A,CDK7,GUCY1B1,MAPK1,MAPK11,MAPK12,PARP1,PIK3CB,PIK3R1,PRKCH,PRKCQ,RBP3,SMAD4,SMAD7
Hanford	LPS-stimulated MAPK Signaling	0.024	0.0941	MAPK1,MAPK11,MAPK12,MRAS,PIK3CB,PIK3R1,PRKCH,PRKCQ
Hanford	Virus Entry via Endocytic Pathways	0.024	0.0847	ACTG1,AP1B1,AP3B1,HLA-B,ITGB3,MRAS,PIK3CB,PIK3R1,PRKCH,PRKCQ
Hanford	FGF Signaling	0.0251	0.093	CREB3L1,FGF18,FGFR2,MAPK1,MAPK11,MAPK12,PIK3CB,PIK3R1
Hanford	Mechanisms of Viral Exit from Host Cells	0.0257	0.122	ACTG1,PRKCH,PRKCQ,VPS37C,XPO1
Hanford	D-myo-inositol (1,4,5)-trisphosphate Degradation	0.0263	0.188	IMPA1,INPP5J,INPPL1
Hanford	Parkinson's Signaling	0.0263	0.188	MAPK1,MAPK11,MAPK12
Hanford	HER-2 Signaling in Breast Cancer	0.0263	0.0705	COX6A2,ITGB3,MAPK1,MRAS,NUP133,NUP153,NUP43,PIK3CB,PIK3R1,PRKCH,PRKCQ,RB1,RBL2,RHEB,SMAD4,TP53
Hanford	NGF Signaling	0.0263	0.0833	CREB3L1,MAPK1,MAPK12,MRAS,PIK3CB,PIK3R1,SHC1,TP53,TRAF4,TRAF6
Hanford	EGF Signaling	0.0269	0.107	MAPK1,MAPK11,MAPK12,PIK3CB,PIK3R1,SHC1
Hanford	CLEAR Signaling Pathway	0.0275	0.0667	ATP6V1G2,CREB3L1,FGFR2,LAMTOR3,MAPK1,MAPK11,MAPK12,MAPK4,MID1,MRAS,NEU1,PPP2R2C,PPP2R3A,PPP2R3B,PRKAA2,PRKCH,PRKCQ,RHEB,TP53
Hanford	Melatonin Signaling	0.0282	0.0972	MAPK1,PLCE1,PLCH1,PLCL1,PRKCH,PRKCQ,RORC
Hanford	Epithelial Adherens Junction Signaling	0.0295	0.0764	ACVR1,ACVR1C,ARPC1A,ARPC1B,CTNNA1,DIAPH1,MRAS,PPP2R2C,PPP2R3A,PPP2R3B,PRKAA2,SNAI1
Hanford	Role of IL-17A in Arthritis	0.0295	0.105	MAPK1,MAPK11,MAPK12,NOS2,PIK3CB,PIK3R1
Hanford	Myelination Signaling Pathway	0.0302	0.0642	ACVR1,ADAM22,ADGRG6,APH1A,CHD8,CREB3L1,FGFR2,GLI3,HDAC3,ITGA3,ITGB3,LAMA3,MAPK1,MRAS,PIK3CB,PIK3R1,RAPGEF2,RHEB,SMAD4,SMAD7,TRAF6
Hanford	RAN Signaling	0.0309	0.176	KPNA7,RANBP1,XPO1
Hanford	PPARÎ±/RXRÎ± Activation	0.0316	0.0718	ACVR1,ACVR1C,CKAP5,CLOCK,GUCY1B1,MAPK1,MRAS,PLCE1,PLCH1,PLCL1,PRKAA2,SHC1,SMAD4,TRAF6
Hanford	Cancer Drug Resistance By Drug Efflux	0.0316	0.103	ABCB1,MAPK1,MRAS,PIK3CB,PIK3R1,TP53
Hanford	Xenobiotic Metabolism Signaling	0.0331	0.0653	ABCB1,ALDH5A1,CAMK1D,CAT,CHST10,FTL,GSTO2,MAPK1,MAPK11,MAPK12,MRAS,NOS2,PIK3CB,PIK3R1,PPP2R2C,PPP2R3A,PPP2R3B,PRKCH,PRKCQ
Hanford	Role of p14/p19ARF in Tumor Suppression	0.0331	0.133	PIK3CB,PIK3R1,RB1,TP53
Hanford	MIF Regulation of Innate Immunity	0.0339	0.114	MAPK1,MAPK12,NOS2,PLA2G3,TP53
Hanford	Protein Kinase A Signaling	0.0347	0.0608	AKAP9,CREB3L1,DUSP18,EYA2,GLI3,GNG4,GRK1,GUCY1B1,MAPK1,MYL11,PDE10A,PDE4D,PDE6C,PHKB,PLCE1,PLCH1,PLCL1,PPP1R14B,PPP1R3D,PRKCH,PRKCQ,PTPN12,PTPRT,PYGL,SMAD4
Hanford	Xenobiotic Metabolism General Signaling Pathway	0.0347	0.0769	FTL,GSTO2,MAPK1,MAPK11,MAPK12,MRAS,NR1H3,PIK3CB,PIK3R1,PRKCH,PRKCQ
Hanford	Caveolar-mediated Endocytosis Signaling	0.0347	0.0933	ACTG1,COPB2,HLA-B,ITGA11,ITGA3,ITGAM,ITGB3
Hanford	Pancreatic Adenocarcinoma Signaling	0.0355	0.0794	E2F3,HDAC3,MAPK1,MAPK12,PIK3CB,PIK3R1,RB1,RBL2,SMAD4,TP53
Hanford	Osteoarthritis Pathway	0.0355	0.0678	ADAMTS5,CREB3L1,CTNNA1,FGF18,GLI3,HDAC3,ITGA11,ITGA3,ITGAM,ITGB3,NAMPT,NOS2,PRKAA2,SLC39A8,SMAD4,SMAD7
Hanford	Endometrial Cancer Signaling	0.0363	0.1	CTNNA1,MAPK1,MRAS,PIK3CB,PIK3R1,TP53
Hanford	NRF2-mediated Oxidative Stress Response	0.0372	0.0675	ACTG1,BACH1,CAT,DNAJB14,DNAJC4,DNAJC5,EPHX1,FTL,GSTO2,HACD3,MAPK1,MRAS,PIK3CB,PIK3R1,PRKCH,PRKCQ
Hanford	Actin Nucleation by ARP-WASP Complex	0.038	0.086	ARPC1A,ARPC1B,ITGA11,ITGA3,ITGAM,ITGB3,MRAS,RHOF
Hanford	Role of OCT4 in Mammalian Embryonic Stem Cell Pluripotency	0.0398	0.109	FOXA2,JARID2,PARP1,RB1,TP53
Hanford	DNA damage-induced 14-3-3Ïƒ Signaling	0.0398	0.109	ATM,ATR,CCNB1,RAD17,TP53
Hanford	IL-23 Signaling Pathway	0.0398	0.109	IL12RB2,PIK3CB,PIK3R1,RORC,RUNX1
Hanford	FcÎ³ Receptor-mediated Phagocytosis in Macrophages and Monocytes	0.0398	0.0851	ACTG1,ARPC1A,ARPC1B,MAPK1,MYO5A,PIK3R1,PRKCH,PRKCQ
Hanford	Neurotrophin/TRK Signaling	0.0417	0.0897	CREB3L1,MAPK1,MRAS,PIK3CB,PIK3R1,SHC1,SORCS1
Hanford	Cardiac Hypertrophy Signaling (Enhanced)	0.0417	0.0572	ACVR1,ACVR1C,ATP2A1,CACNB1,DIAPH1,FGF18,FGFR2,GNG4,GUCY1B1,HDAC3,IFNAR1,IL12RB2,IL21R,ITGA11,ITGA3,ITGAM,ITGB3,MAPK1,MAPK11,MAPK12,MRAS,PDE10A,PDE4D,PDE6C,PIK3CB,PIK3R1,PLCE1,PLCH1,PLCL1,PRKCH,PRKCQ
Hanford	CREB Signaling in Neurons	0.0437	0.056	ADGRD1,ADGRG6,CACNB1,CELSR1,CREB3L1,FGFR2,GNG4,GPR137B,GPR18,GPR183,GPR37L1,GPR83,GRIA1,GRIA2,GRIK1,GRM1,GUCY1B1,HRH2,HTR1E,MAPK1,MRAS,NPY4R/NPY4R2,PIK3CB,PIK3R1,PLCE1,PLCH1,PLCL1,POLR2H,PRKCH,PRKCQ,PTGER2,S1PR1,SHC1,VIPR2
Hanford	IL-3 Signaling	0.0437	0.0886	MAPK1,MRAS,PIK3CB,PIK3R1,PRKCH,PRKCQ,SHC1
Hanford	CXCR4 Signaling	0.0457	0.0714	CXCL12,GNG4,GUCY1B1,MAPK1,MAPK12,MRAS,MYL11,PIK3CB,PIK3R1,PRKCH,PRKCQ,RHOF
Hanford	Hepatic Fibrosis Signaling Pathway	0.0457	0.0591	ACVR1,ACVR1C,CACNB1,CREB3L1,FTL,GLI3,ITGA11,ITGA3,ITGAM,ITGB3,MAPK1,MAPK11,MAPK12,MRAS,MYL11,PIK3CB,PIK3R1,PRKCH,PRKCQ,RHOF,RIPK1,SMAD4,SMAD7,SNAI1,TRAF6
Hanford	Semaphorin Neuronal Repulsive Signaling Pathway	0.0457	0.0733	DPYSL5,GUCY1B1,ITGA11,ITGA3,ITGAM,ITGB3,MYL11,PDE4D,PIK3CB,PIK3R1,TP53
Hanford	Dopamine Receptor Signaling	0.0468	0.0875	COMT,GUCY1B1,PPP1R14B,PPP1R3D,PPP2R2C,PPP2R3A,PPP2R3B
Hanford	Germ Cell-Sertoli Cell Junction Signaling	0.049	0.0706	ACTG1,CTNNA1,ITGA3,MAPK1,MAPK12,MRAS,MTMR2,PIK3CB,PIK3R1,PLS1,RHOF,TUBB4B
Meishan	Myelination Signaling Pathway	1.58e-07	0.3	ACVR2A,ADAM17,ADAM22,APC,APH1A,ARHGAP4,ARHGAP5,ARHGAP8/PRR5-ARHGAP8,ARHGAP9,BMP1,BMP15,BMPR1B,BMPR2,BRAF,CALM1 (includes others),CNP,DLC1,DTX1,EIF4E,EIF4EBP1,ERBB2,ERBB4,FGFR1,FGFR2,FOS,FZD2,FZD5,GLI1,GLI2,GLIS1,GRB2,GSK3B,HDAC1,HDAC3,HDAC4,HDAC5,ID2,IGF2R,ILK,IRS1,ITGA2,ITGB2,ITGB5,JUN,LAMA2,LAMA3,LAMA4,LAMA5,LAMC2,LINGO1,LYN,MAPK3,mir-219,MTHFD2,NFATC1,NFKB1,NGF,NOTCH1,NTF3,PDGFRA,PIK3C2G,PIK3C…
Meishan	Axonal Guidance Signaling	4.47e-07	0.271	ABLIM1,ABLIM2,ACE2,ACTR3,ADAM10,ADAM11,ADAM12,ADAM15,ADAM17,ADAM18,ADAM19,ADAM22,ADAM7,ADAMDEC1,ADAMTS13,ADAMTS14,ADAMTS18,ADAMTS20,ADAMTS9,AFG3L2,ARPC1A,ARPC1B,ARPC2,BMP1,BMP15,COPS5,DOCK1,DPYSL5,ECEL1,EFNA1,EFNA4,EFNB1,EGF,EIF4E,EPHA10,EPHA3,EPHA8,EPHB2,EPHB6,ERAP2,ERBB2,FZD2,FZD5,GDF7,GLI1,GLI2,GLIS1,GNAI3,GNAS,GNB2,GRB2,GSK3B,HHIP,ITGA2,ITGA8,ITGAM,ITGB2,ITGB5,ITSN1,KEL,KIF7,KLC1,LINGO1,LNPEP…
Meishan	Gap Junction Signaling	5.89e-07	0.328	ACTA2,ACTB,ACTG2,ADCY1,ADCY3,ADCY5,ADCY8,ADRB1,CCN3,CSNK1E,CSNK1G1,DRD2,EGF,GAST,GJA1,GJA5,GJB6,GJC1,GNAI3,GNAS,GRB2,GRIA1,GRIK1,GRIK2,GRIK3,GUCY2C,GUCY2D,HTR2B,LPAR1,MAPK3,MAPK7,NPR1,NT5C,PIK3C2G,PIK3C3,PIK3CG,PIK3R1,PIK3R4,PLCD3,PLCD4,PLCE1,PLCG1,PPP3CA,PPP3CB,PRKAG2,PRKAR1A,PRKCA,PRKCB,PRKCD,PRKCE,PRKCQ,PRKG2,RALB,RAP2A,RAP2B,RASD2,SGSM3,SLC39A7,SOS1,SOS2,SRC,TJP2,TUBA4A,TUBB4B,TUBB6
Meishan	Endothelin-1 Signaling	5.89e-07	0.33	ADCY1,ADCY3,ADCY5,ADCY8,BRAF,CASP1,CASP2,CASP7,CASQ1,EDNRA,EDNRB,FOS,GNAI3,GNAS,GRB2,GUCY2C,GUCY2D,HMOX1,JUN,MAPK10,MAPK15,MAPK3,MAPK6,MAPK7,NAPEPLD,NOS2,NPR1,PIK3C2G,PIK3C3,PIK3CG,PIK3R1,PIK3R4,PLA2G10,PLA2G2D,PLA2G2F,PLA2G5,PLA2G6,PLA2G7,PLAAT1,PLAAT3,PLB1,PLCD3,PLCD4,PLCE1,PLCG1,PLD3,PLD4,PNPLA3,PNPLA8,PRDX6,PRKCA,PRKCB,PRKCD,PRKCE,PRKCQ,RALB,RAP2A,RAP2B,RASD2,SHC1,SHC3,SHE,SOS1,SRC
Meishan	FcÎ³ Receptor-mediated Phagocytosis in Macrophages and Monocytes	1.35e-06	0.394	ACTA2,ACTB,ACTG2,ACTR3,ARPC1A,ARPC1B,ARPC2,CSF2,DOCK1,GAB2,HMOX1,INPP5D,LYN,MAPK3,MYO5A,NAPEPLD,NCK2,PIK3C2G,PIK3CG,PIK3R1,PLA2G6,PLCG1,PLD3,PLD4,PRKCA,PRKCB,PRKCD,PRKCE,PRKCQ,RAC1,RAC2,RPS6KB1,RPS6KB2,SRC,SYK,TLN1,YES1
Meishan	Pulmonary Fibrosis Idiopathic Signaling Pathway	1.86e-06	0.288	ACTA2,ACTB,ACTG2,ACVR2A,ADAM10,BMPR2,BRAF,COL11A1,COL15A1,COL17A1,COL18A1,COL22A1,COL24A1,COL27A1,COL4A4,COL4A6,COL5A1,COL6A1,COL6A6,COL9A1,EDNRA,EGR1,EIF4EBP1,EZH2,F2,FGF18,FGFR1,FGFR2,FN1,FOS,FZD2,FZD5,GLI1,GLI2,GRB2,GSK3B,ILK,ITGA2,JARID2,JUN,LEF1,LPAR1,MAP2K3,MAP2K6,MAPK10,MAPK3,MMP1,MMP15,MMP24,MMP8,MMP9,MUC1,NFKB1,NOTCH1,PDGFRA,PIK3C2G,PIK3C3,PIK3CG,PIK3R1,PIK3R4,PINK1,PLG,POLR2A,PTK2,RALB,…
Meishan	Hepatic Fibrosis / Hepatic Stellate Cell Activation	2.95e-06	0.32	ACTA2,AGT,CCL2,CD40,COL11A1,COL15A1,COL17A1,COL18A1,COL22A1,COL24A1,COL27A1,COL4A4,COL4A6,COL5A1,COL6A1,COL6A6,COL9A1,CYP2E1,EDNRA,EDNRB,EGF,FAS,FGF1,FGFR1,FGFR2,FLT1,FN1,IFNAR1,IFNAR2,IFNGR1,IFNGR2,IGFBP5,IL10RA,IL18RAP,IL1R1,IL1RL1,IL1RL2,IL6R,LBP,LEP,LEPR,MMP1,MMP9,MYH10,MYH11,MYH14,MYH3,MYH8,MYH9,MYO10,MYO18B,NFKB1,PDGFRA,RELB,SMAD7,TGFB2,TGFBR1,TGFBR2,TNFRSF1A,TNFRSF1B,VEGFA,VEGFD
Meishan	Synaptogenesis Signaling Pathway	4.57e-06	0.286	ACTR3,ADCY1,ADCY3,ADCY5,ADCY8,APOE,ARPC1A,ARPC1B,ARPC2,BRAF,CACNA2D2,CACNB1,CALM1 (includes others),CDH16,CDH22,CDH6,CDH7,CHN1,DAB1,DLG4,EFNA1,EFNA4,EFNB1,EIF4EBP1,EPHA10,EPHA3,EPHA8,EPHB2,EPHB6,GRB2,GRIA1,GRIN2A,GRIN2B,GRIN2D,GRIN3A,GRM2,GRM4,GSK3B,ITSN1,LYN,MAPK3,NAPA,NAPG,NECTIN1,NRXN3,NSF,PIK3C2G,PIK3C3,PIK3CG,PIK3R1,PIK3R4,PLCG1,PRKAG2,PRKAR1A,PRKCD,PRKCE,RAC1,RALB,RAP2A,RAP2B,RAPGEF1,RASD2,…
Meishan	Molecular Mechanisms of Cancer	5.89e-06	0.267	ACVR2A,ADCY1,ADCY3,ADCY5,ADCY8,APC,APH1A,ARHGEF10,ARHGEF16,ARHGEF18,ARHGEF19,ARHGEF2,ARHGEF3,ARHGEF9,AURKA,BMP1,BMP15,BMPR1B,BMPR2,BRAF,BRCA1,CASP7,CCND3,CCNE2,CDK12,CDK20,CDK3,CDKN1B,CDKN2B,CDKN2C,E2F6,E2F7,FANCD2,FAS,FOS,FZD2,FZD5,GAB2,GLI1,GNAI3,GNAS,GNB2,GRB2,GSK3B,HDAC1,HDAC3,HDAC4,HDAC5,HIF1A,IRS1,ITGA2,ITGA8,ITGAM,ITGB2,ITGB5,JAK1,JUN,LEF1,MAP2K3,MAP2K6,MAPK10,MAPK3,MAX,NBN,NFKB1,NFKBIE,NO…
Meishan	LPS/IL-1 Mediated Inhibition of RXR Function	7.76e-06	0.295	ABCA1,ABCB11,ABCC2,ABCC3,ABCC4,ABCG1,ABCG5,ABCG8,ACOX1,ACOX2,ACOX3,ACSBG1,ACSL3,ACSL4,ACSL6,ALAS1,ALDH1A1,ALDH1A2,ALDH4A1,ALDH7A1,ALDH8A1,APOC2,APOE,CHST1,CHST13,CHST15,CHST7,CPT1A,CPT2,CYP2A6 (includes others),CYP2B6,CYP2D6,CYP2E1,CYP2J2,CYP2U1,CYP3A4,CYP7A1,FABP7,FMO1,FMO5,GSTA4,GSTM4,GSTZ1,HMGCS1,HS3ST3B1,IL18RAP,IL1R1,IL1RL1,IL1RL2,JUN,LBP,LIPC,MAP3K1,NCOA1,NDST3,NR1H3,NR1I2,PLTP,RARA,RXRA,SC…
Meishan	IL-3 Signaling	1.02e-05	0.392	CSF2RB,FOS,GAB2,GRB2,INPP5D,JAK1,JUN,MAPK3,PIK3C2G,PIK3C3,PIK3CG,PIK3R1,PIK3R4,PPP3CA,PPP3CB,PRKCA,PRKCB,PRKCD,PRKCE,PRKCQ,PTPN6,RAC1,RALB,RAP2A,RAP2B,RAPGEF1,RASD2,SHC1,SOS1,STAT3,STAT5A
Meishan	Wound Healing Signaling Pathway	1.1e-05	0.294	ACTA2,ACVR2A,BMPR2,COL11A1,COL15A1,COL17A1,COL18A1,COL22A1,COL24A1,COL27A1,COL4A4,COL4A6,COL5A1,COL6A1,COL6A6,COL9A1,CSF2,EGF,F2,FGFR2,FN1,FOS,GRB2,HBEGF,IFNGR1,IFNGR2,IKBKB,IL18RAP,IL1R1,IL1RL1,IL1RL2,JAK1,JUN,KRT84,LAMA2,LAMA3,LAMA5,LAMC2,LEP,MAP2K3,MAP2K6,MAPK10,MAPK3,MMP1,MMP8,MMP9,MST1,MST1R,NFKB1,NFKBIE,PRKCA,RAC1,RALB,RAP2A,RAP2B,RASD2,SHC1,SHC3,SOS1,SOS2,TGFB2,TGFBR1,TGFBR2,TGFBR3,TNFRSF1…
Meishan	Chronic Myeloid Leukemia Signaling	1.12e-05	0.288	ADAR,ADCY3,ALOX15,AURKA,CALM1 (includes others),CCND3,CDKN1B,E2F6,E2F7,FAS,FOS,FZD2,FZD5,GAB2,GLI1,GLI2,GLIS1,GRB2,GSK3B,HDAC1,HDAC3,HDAC4,HDAC5,HSP90AB1,IKBKB,JUN,LEF1,LIN28B,MAPK3,MCL1,mir-126,mir-196,mir-30,MMP9,NFATC1,NFKB1,NOTCH1,NUMB,PIK3C2G,PIK3C3,PIK3CG,PIK3R1,PIK3R4,PLCD3,PLCD4,PLCE1,PLCG1,PLK1,PPP3CA,PPP3CB,PRKAG2,PTPN13,PTPN6,RAC1,RAC2,RALB,RAN,RAP2A,RAP2B,RASD2,RELB,SIN3A,SIRT1,SKP2,S…
Meishan	Renin-Angiotensin Signaling	1.2e-05	0.347	ADCY1,ADCY3,ADCY5,ADCY8,AGT,CCL2,FOS,GRB2,JUN,MAP3K1,MAPK10,MAPK3,NFKB1,PAK2,PIK3C2G,PIK3C3,PIK3CG,PIK3R1,PIK3R4,PLCG1,PRKAG2,PRKAR1A,PRKCA,PRKCB,PRKCD,PRKCE,PRKCQ,PTK2,PTPN6,RAC1,RALB,RAP2A,RAP2B,RASD2,RELB,REN,SHC1,SHC3,SHE,SOS1,SOS2,STAT3
Meishan	IL-6 Signaling	2.95e-05	0.333	CRP,CYP19A1,ELP1,FOS,GRB2,HSPB3,IKBKB,IL18RAP,IL1R1,IL1RL1,IL1RL2,IL6R,JUN,LBP,MAP2K3,MAP2K6,MAP4K4,MAPK10,MAPK3,MCL1,NFKB1,NFKBIE,PIK3C2G,PIK3C3,PIK3CG,PIK3R1,PIK3R4,RALB,RAP2A,RAP2B,RASD2,RELB,SHC1,SOS1,SOS2,SRF,STAT3,TAB1,TNFRSF1A,TNFRSF1B,TRAF2,TRAF6,VEGFA
Meishan	Insulin Secretion Signaling Pathway	3.02e-05	0.283	ABCC9,ADCY1,ADCY3,ADCY5,ADCY8,AGO3,CACNA1I,CACNA2D2,CACNA2D3,CACNB1,CACNG3,CACNG5,CCK,CLCN3,CRTC2,DLAT,EIF2B2,EIF2B3,EIF2B4,EIF2B5,EIF4E,EIF4EBP1,GCK,GHR,GLP1R,GNAS,INSR,JAK1,KCNJ8,KLF11,LYN,MAPK3,NALCN,NAPA,NAPG,NSF,PABPC1,PC,PCSK1,PDHB,PIK3C2G,PIK3C3,PIK3CG,PIK3R1,PIK3R4,PLCD3,PLCD4,PLCE1,PLCG1,PRKAG2,PRKAR1A,PRKCA,PRKCB,PRKCD,PRKCE,PRKCQ,PRLR,RPS6KB1,RPS6KB2,RYR3,SCNN1A,SCNN1B,SEC61A1,SEC61B,S…
Meishan	Integrin Signaling	3.24e-05	0.297	ACTA2,ACTB,ACTG2,ACTN2,ACTN3,ACTR3,ARF4,ARHGAP26,ARHGAP5,ARPC1A,ARPC1B,ARPC2,ASAP1,BCAR3,BRAF,CAPN10,CAPN11,CAPN7,CAPN9,CTTN,DOCK1,GRB2,GSK3B,GSN,ILK,ILKAP,ITGA2,ITGA8,ITGAM,ITGB2,ITGB5,MAPK3,MPRIP,MYL12A,MYLK3,NCK2,NEDD9,PAK2,PIK3C2G,PIK3C3,PIK3CG,PIK3R1,PIK3R4,PLCG1,PPP1R12B,PTK2,RAC1,RAC2,RALB,RAP2A,RAP2B,RAPGEF1,RASD2,RHOBTB2,RHOJ,RND3,SHC1,SOS1,SOS2,SRC,TLN1,TSPAN1,TSPAN2
Meishan	HIF1Î± Signaling	3.31e-05	0.298	ADM,ADRA1B,BRAF,CAMK4,COPS5,CYBB,EGF,EGLN1,EIF4E,EIF4EBP1,FLT1,GCK,HIF1A,HK2,HMOX1,HSPA14,IL6R,JUN,MAP2K3,MAP2K6,MAPK3,MKNK1,MKNK2,MMP1,MMP15,MMP24,MMP8,MMP9,NAA10,NCOA1,NOS2,P4HTM,PIK3C2G,PIK3C3,PIK3CG,PIK3R1,PIK3R4,PKM,PLCG1,PPP3CA,PPP3CB,PRKCA,PRKCB,PRKCD,PRKCE,PRKCQ,RAC1,RAC2,RALB,RAN,RAP2A,RAP2B,RASD2,RORC,RPS6KB1,RPS6KB2,SLC2A8,STAT3,TGFB2,VEGFA,VEGFD,VHL
Meishan	Acute Myeloid Leukemia Signaling	3.63e-05	0.363	BRAF,CSF2RA,CSF2RB,EIF4EBP1,FLT3,GRB2,IDH2,IDH3G,LEF1,MAP2K3,MAP2K6,MAPK3,NFKB1,PIK3C2G,PIK3C3,PIK3CG,PIK3R1,PIK3R4,RALB,RAP2A,RAP2B,RARA,RASD2,RELB,RPS6KB1,RPS6KB2,RUNX1,SOS1,SOS2,SPI1,STAT3,STAT5A,TCF7L2
Meishan	Role Of Osteoclasts In Rheumatoid Arthritis Signaling Pathway	3.89e-05	0.275	ADAM10,ADAM11,ADAM12,ADAM15,ADAM17,ADAM18,ADAM19,ADAM22,ADAM7,BRAF,CALCR,CALM1 (includes others),CAMK4,COL11A1,COL15A1,COL17A1,COL18A1,COL22A1,COL24A1,COL27A1,COL4A4,COL4A6,COL5A1,COL6A1,COL6A6,COL9A1,CSF2,ELP1,FOS,GRB2,GSK3B,GSN,IKBKB,IL18RAP,IL1R1,IL1RL1,IL1RL2,JUN,MAP2K3,MAP2K6,MAPK10,MAPK3,MMP1,MMP15,MMP24,MMP8,MMP9,NFATC1,NFKB1,NFKBIE,PIK3C2G,PIK3C3,PIK3CG,PIK3R1,PIK3R4,PLCG1,PPP3CA,PPP3CB,P…
Meishan	Cardiac Hypertrophy Signaling (Enhanced)	3.98e-05	0.251	ACVR2A,ADCY1,ADCY3,ADCY5,ADCY8,ADRA1B,ADRB1,AGT,AKAP13,ATF6,ATP2A1,BMPR2,CACNA2D2,CACNA2D3,CACNB1,CACNG3,CACNG5,CALM1 (includes others),CSF2,CSF2RB,CXCR1,CYBB,DIAPH2,EDNRA,EDNRB,EIF2B2,EIF2B3,EIF2B4,EIF2B5,EIF4E,EIF4EBP1,ENPP1,FGF1,FGF11,FGF12,FGF14,FGF18,FGFR1,FGFR2,FZD2,FZD5,GATA4,GDPD3,GHR,GNAI3,GNAS,GNB2,GSK3B,HAND1,HDAC1,HDAC3,HDAC4,HDAC5,HSPB3,IFNAR1,IKBKB,IL10RA,IL18R1,IL18RAP,IL1R1,IL1RL1…
Meishan	ILK Signaling	4.27e-05	0.299	ACTA2,ACTB,ACTG2,ACTN2,ACTN3,DOCK1,DSP,FBLIM1,FLNA,FLNB,FLNC,FN1,FOS,GSK3B,HIF1A,ILK,ILKAP,IRS1,IRS2,ITGB2,ITGB5,JUN,LEF1,MAP2K6,MAPK10,MAPK3,MMP9,MUC1,MYH10,MYH11,MYH14,MYH3,MYH8,MYH9,MYO10,MYO18B,NCK2,NFKB1,NOS2,PIK3C2G,PIK3C3,PIK3CG,PIK3R1,PIK3R4,PPP2R1B,PPP2R2C,PPP2R3B,PPP2R5D,PTK2,RAC1,RAC2,RELB,RHOBTB2,RHOJ,RICTOR,RND3,TGFB1I1,TNFRSF1A,VEGFA,VEGFD
Meishan	Hepatic Fibrosis Signaling Pathway	4.47e-05	0.26	ACTA2,ACVR2A,AGT,APC,BMPR2,BRAF,CACNA2D2,CACNA2D3,CACNB1,CACNG3,CACNG5,CALM1 (includes others),CCL2,CD40,CDKN1B,COL18A1,CSNK1E,CSNK1G1,CYBB,EDNRA,EZH2,FGFR1,FLT1,FOS,FTH1,FZD2,FZD5,GLI1,GLI2,GLIS1,GNAI3,GSK3B,HIF1A,IKBKB,IL18RAP,IL1R1,IL1RL1,IL1RL2,IRS2,ITGA2,ITGA8,ITGAM,ITGB2,ITGB5,JAK1,JUN,LEF1,LEP,LEPR,MAP2K3,MAP2K6,MAPK10,MAPK3,mir-21,MMP1,MYL12A,MYLK3,NFKB1,NFKBIE,PDGFRA,PIK3C2G,PIK3C3,PIK3C…
Meishan	Thrombopoietin Signaling	5.75e-05	0.397	FOS,GAB2,GRB2,IRS2,JUN,MAPK3,PIK3C2G,PIK3C3,PIK3CG,PIK3R1,PIK3R4,PLCG1,PRKCA,PRKCB,PRKCD,PRKCE,PRKCQ,RALB,RAP2A,RAP2B,RASD2,SHC1,SOS1,STAT3,STAT5A
Meishan	ERBB Signaling	6.03e-05	0.355	EGF,ERBB2,ERBB4,FOS,GRB2,GSK3B,HBEGF,JUN,MAP2K3,MAP2K6,MAPK10,MAPK3,NCK2,PAK2,PIK3C2G,PIK3C3,PIK3CG,PIK3R1,PIK3R4,PLCG1,PRKCA,PRKCB,PRKCD,PRKCE,PRKCQ,RALB,RAP2A,RAP2B,RASD2,RPS6KB1,SHC1,SOS1,SOS2
Meishan	PPARÎ±/RXRÎ± Activation	6.31e-05	0.297	ABCA1,ACOX1,ACVR2A,ADCY1,ADCY3,ADCY5,ADCY8,APOA2,BMPR2,CHD5,CKAP5,ELP1,GHR,GNAS,GPD2,GRB2,HELZ2,HSP90AB1,IKBKB,IL18RAP,IL1R1,IL1RL1,IL1RL2,INSR,IRS1,ITGB5,JUN,MAP2K3,MAP2K6,MAP4K4,MAPK3,MED1,MED23,MED24,NFKB1,NFKBIE,PLCD3,PLCD4,PLCE1,PLCG1,PRKAG2,PRKAR1A,PRKCA,PRKCB,RALB,RAP2A,RAP2B,RASD2,RELB,RXRA,SHC1,SOS1,SOS2,TGFB2,TGFBR1,TGFBR2,TGFBR3,TRAF6
Meishan	Phagosome Formation	6.92e-05	0.24	ACKR3,ACTR3,ADCYAP1R1,ADGRA2,ADGRA3,ADGRD1,ADGRF1,ADGRF3,ADGRF4,ADGRF5,ADGRG2,ADGRG7,ADGRL1,ADGRL4,ADORA1,ADRA1B,ADRB1,AP1S1,AP1S2,ARFIP2,ARPC1A,ARPC1B,ARPC2,AVPR2,BCL10,BDKRB2,C5AR2,CALCR,CCR9,CELSR1,CELSR2,CMKLR1,CNR2,CXCR1,CXCR6,DOCK1,DRD2,EDNRA,EDNRB,ELMO2,ELMO3,FCAMR,FCER1A,FFAR2,FN1,FZD2,FZD5,GAB2,GABBR2,GALR3,GLP1R,GPR143,GPR153,GPR158,GPR160,GPR161,GPR179,GPR180,GPR20,GPR26,GPR35,GPR50,GP…
Meishan	Pancreatic Adenocarcinoma Signaling	8.32e-05	0.325	BRCA2,CCNE2,CDKN1B,CDKN2B,CYP2E1,E2F6,E2F7,EGF,ERBB2,GRB2,HBEGF,HDAC1,HDAC3,HDAC4,HDAC5,HMOX1,JAK1,MAPK10,MAPK3,MMP9,NAPEPLD,NFKB1,NOTCH1,PIK3C2G,PIK3C3,PIK3CG,PIK3R1,PIK3R4,PLD3,PLD4,RAC1,RALGDS,RELB,SIN3A,STAT3,SUV39H1,TGFB2,TGFBR1,TGFBR2,VEGFA,VEGFD
Meishan	PTEN Signaling	9.12e-05	0.311	BMPR1B,BMPR2,CDKN1B,ELP1,FGFR1,FGFR2,FLT1,GHR,GRB2,GSK3B,IGF2R,IKBKB,ILK,INPP5D,INSR,ITGA2,ITGA8,ITGAM,ITGB2,ITGB5,MAGI2,MAGI3,MAPK3,MAST2,NFKB1,NTRK1,PDGFRA,PIK3CG,PIK3R1,PTK2,RAC1,RAC2,RALB,RAP2A,RAP2B,RASD2,RELB,RPS6KB1,RPS6KB2,SHC1,SOS1,SOS2,SYNJ1,SYNJ2,TGFBR1,TGFBR2,TGFBR3
Meishan	CLEAR Signaling Pathway	9.33e-05	0.274	ASAH1,ATP6V0D1,ATP6V1B2,ATP6V1F,ATP6V1G3,BECN1,BMPR1B,BMPR2,BNIP3,CRTC2,CTSA,CTSB,CTSF,EGF,FGFR1,FGFR2,FLCN,FLT1,FNIP1,GAA,GBA1,GHR,GSK3B,HIF1A,IGF2R,IKBKB,INSR,LAMTOR2,LAMTOR5,MAPK15,MAPK3,MAPK6,MAPK7,MCOLN1,MIOS,NPRL3,NTRK1,PDGFRA,PINK1,PLCG1,PPP2R1B,PPP2R2C,PPP2R3B,PPP2R5D,PPP3CA,PPP3CB,PRKAG2,PRKCA,PRKCB,PRKCD,PRKCE,PRKCQ,RAB7A,RALB,RAP2A,RAP2B,RASD2,RXRA,SLC36A1,STK4,TFE3,TFEB,TGFB2,TGFBR1,T…
Meishan	VEGF Signaling	0.0001	0.343	ACTA2,ACTB,ACTG2,ACTN2,ACTN3,EIF1AX,EIF2B2,EIF2B3,EIF2B4,EIF2B5,FLT1,GRB2,HIF1A,MAPK3,PIK3C2G,PIK3C3,PIK3CG,PIK3R1,PIK3R4,PLCG1,PRKCA,PRKCB,PTK2,PTPN6,RALB,RAP2A,RAP2B,RASD2,SHC1,SOS1,SOS2,SRC,VEGFA,VEGFD
Meishan	GP6 Signaling Pathway	0.0001	0.323	ADAM10,CALM1 (includes others),COL11A1,COL15A1,COL17A1,COL18A1,COL22A1,COL24A1,COL27A1,COL4A4,COL4A6,COL5A1,COL6A1,COL6A6,COL9A1,FGG,GRAP2,GRB2,GSK3B,LAMA2,LAMA3,LAMA4,LAMA5,LAMC2,LYN,PIK3C2G,PIK3C3,PIK3CG,PIK3R1,PIK3R4,PLCG1,PRKCA,PRKCB,PRKCD,PRKCE,PRKCQ,PTK2,RAC1,RASGRP2,SYK,TLN1
Meishan	PPAR Signaling	0.000102	0.336	CITED2,ELP1,FOS,GRB2,HSP90AB1,IKBKB,IL18RAP,IL1R1,IL1RL1,IL1RL2,INSR,JUN,MAP4K4,MAPK3,MED1,NCOA1,NFKB1,NFKBIE,NR1H3,PDGFRA,PPARG,RALB,RAP2A,RAP2B,RASD2,RELB,RXRA,SHC1,SOS1,SOS2,STAT5A,TAB1,TNFRSF1A,TNFRSF1B,TRAF2,TRAF6
Meishan	VEGF Family Ligand-Receptor Interactions	0.000112	0.357	FLT1,FOS,GRB2,MAPK3,NRP1,PIK3C2G,PIK3C3,PIK3CG,PIK3R1,PIK3R4,PLA2G10,PLA2G2D,PLA2G2F,PLA2G5,PLA2G6,PLCG1,PRKCA,PRKCB,PRKCD,PRKCE,PRKCQ,RALB,RAP2A,RAP2B,RASD2,SHC1,SOS1,SOS2,VEGFA,VEGFD
Meishan	Regulation Of The Epithelial Mesenchymal Transition By Growth Factors Pathway	0.000148	0.292	BRAF,EGF,EGR1,ERBB2,FGF1,FGF11,FGF12,FGF14,FGF18,FGFR1,FGFR2,FOS,GRB2,GSK3B,ID2,IKBKB,IL6R,JAK1,JUN,MAP2K3,MAP2K6,MAP3K1,MAPK10,MAPK3,MMP1,MMP9,NFKB1,PARD6G,PDGFRA,PIK3C2G,PIK3C3,PIK3CG,PIK3R1,PIK3R4,RAC1,RALB,RAP2A,RAP2B,RASD2,RELB,SHC1,SHC3,SMURF1,SOS1,SOS2,STAT3,TAB1,TGFB2,TGFBR1,TGFBR2,TNFRSF1A,TNFRSF1B,TNFSF12,TNFSF13B,TNFSF4,ZEB2
Meishan	Neuroinflammation Signaling Pathway	0.00017	0.265	ACVR2A,APH1A,APP,BIRC7,BMPR2,CALB1,CASP1,CCL2,CD200,CD40,CRP,CXCL10,CYBB,ELP1,FAS,FOS,GABBR2,GABRA1,GABRB1,GABRB3,GABRP,GDNF,GRIA1,GRIN2A,GRIN2B,GRIN2D,GRIN3A,GSK3B,HMOX1,IFNA8,IFNB1,IFNGR1,IFNGR2,IKBKB,IL1R1,IL34,IL6R,JAK1,JUN,MAPK10,MAPK15,MAPK3,MAPK6,MAPK7,MMP9,NFATC1,NFKB1,NGF,NOS2,NTF3,P2RX7,PIK3C2G,PIK3C3,PIK3CG,PIK3R1,PIK3R4,PLA2G10,PLA2G2D,PLA2G2F,PLA2G5,PLA2G6,PLCG1,PPP3CA,PPP3CB,PSEN1,R…
Meishan	Ephrin Receptor Signaling	0.000182	0.287	ABI1,ACTR3,ADAM10,ARPC1A,ARPC1B,ARPC2,DOK1,EFNA1,EFNA4,EFNB1,EGF,EPHA10,EPHA3,EPHA8,EPHB2,EPHB6,FGF1,GNAI3,GNAS,GNB2,GRB2,GRIN2A,GRIN2B,GRIN2D,GRIN3A,ITGA2,ITGA8,ITGAM,ITGB2,ITGB5,ITSN1,MAP4K4,MAPK3,NCK2,NGEF,PAK2,PIK3C2G,PIK3CG,PTK2,PTPN13,RAC1,RAC2,RALB,RAP2A,RAP2B,RAPGEF1,RASA1,RASD2,RGS3,SH2D3C,SHC1,SORBS1,SOS1,SOS2,SRC,STAT3,VEGFA,VEGFD
Meishan	EGF Signaling	0.000186	0.393	EGF,FOS,GRB2,JAK1,JUN,MAP3K1,MAPK3,PIK3C2G,PIK3C3,PIK3CG,PIK3R1,PIK3R4,PLCG1,PRKCA,RASA1,RPS6KB1,SHC1,SOS1,SOS2,SRC,SRF,STAT3
Meishan	Melanocyte Development and Pigmentation Signaling	0.000191	0.337	ADCY1,ADCY3,ADCY5,ADCY8,GNAS,GRB2,MAPK3,PAX3,PIK3C2G,PIK3C3,PIK3CG,PIK3R1,PIK3R4,PLCG1,POMC,PRKAG2,PRKAR1A,PTPN6,RALB,RAP2A,RAP2B,RASD2,RPS6KA1,RPS6KA2,RPS6KA3,RPS6KB1,RPS6KB2,RPS6KC1,SHC1,SOS1,SOS2,SOX10,SRC
Meishan	Superpathway of Inositol Phosphate Compounds	0.000219	0.278	ALPL,ATP1A1,ATP1A2,CA3,CDIPT,DUSP10,DUSP16,DUSP23,DUSP28,DUSP5,DUSP6,ENPP1,G6PC3,HACD2,ILKAP,INPP5A,INPP5D,INPP5E,IP6K1,IPMK,IPPK,MTMR2,MTMR7,NT5C,NUDT11,PALD1,PGAM5,PI4KB,PIK3C2G,PIK3C3,PIK3CG,PIK3R1,PIK3R4,PIP4K2B,PIP4K2C,PIP5K1B,PIP5K1C,PLCD3,PLCD4,PLCE1,PLCG1,PPFIA3,PPM1K,PPP1R12B,PPP1R1B,PPP2R1B,PPP2R2C,PPP2R3B,PPP2R5D,PPP3CA,PPP3CB,PTPN1,PTPN13,PTPN2,PTPN6,PTPRC,PTPRH,PTPRO,PXYLP1,RASA1,SGP…
Meishan	Adrenomedullin signaling pathway	0.000219	0.286	ADCY1,ADCY3,ADCY5,ADCY8,ADM,BRAF,CALM1 (includes others),FOS,GAST,GNAS,GRB2,GSK3B,GUCY2C,GUCY2D,HIF1A,KCNQ2,MAP2K3,MAP2K6,MAPK10,MAPK15,MAPK3,MAPK6,MAPK7,MAX,MYLK3,NFKB1,NPR1,NT5C,PIK3C2G,PIK3C3,PIK3CG,PIK3R1,PIK3R4,PLCD3,PLCD4,PLCE1,PLCG1,PPARG,PRKAG2,PRKAR1A,PRKG2,PTK2,RALB,RAMP3,RAP2A,RAP2B,RASD2,RELB,RXRA,RXRG,SHC1,SHC3,SHE,SLC39A7,SOS1,SOS2,TFAP2B
Meishan	PDGF Signaling	0.000229	0.345	FOS,GRB2,INPP5D,JAK1,JUN,MAP3K1,MAPK3,PDGFRA,PIK3C2G,PIK3C3,PIK3CG,PIK3R1,PIK3R4,PLCG1,PRKCA,PRKCB,RALB,RAP2A,RAP2B,RASA1,RASD2,SHC1,SOS1,SOS2,SPHK1,SRC,SRF,STAT3,SYNJ1,SYNJ2
Meishan	Regulation of the Epithelial-Mesenchymal Transition Pathway	0.000229	0.287	ADAM17,APC,APH1A,BCL9,BRAF,EGF,EGR1,FGF1,FGF11,FGF12,FGF14,FGF18,FGFR1,FGFR2,FZD2,FZD5,GRB2,GSK3B,HIF1A,ID2,JAK1,LEF1,MAML1,MAP2K3,MAP2K6,MAPK3,MMP9,NFKB1,NOTCH1,PARD6G,PIK3C2G,PIK3C3,PIK3CG,PIK3R1,PIK3R4,PSEN1,RALB,RAP2A,RAP2B,RASD2,RBPJ,RELB,SMURF1,SOS1,SOS2,STAT3,TCF7L2,TGFB2,TGFBR1,TGFBR2,WNT11,WNT2,WNT3,WNT5A,WNT7A,ZEB2
Meishan	Actin Cytoskeleton Signaling	0.000251	0.275	ACTA2,ACTB,ACTG2,ACTN2,ACTN3,ACTR3,APC,ARPC1A,ARPC1B,ARPC2,DIAPH2,DOCK1,EGF,F2,FGD1,FGD3,FGF1,FGF11,FGF12,FGF14,FGF18,FLNA,FN1,GRB2,GSN,ITGA2,ITGA8,ITGAM,ITGB2,ITGB5,LBP,MAPK3,MPRIP,MSN,MYH10,MYH11,MYH14,MYH3,MYH8,MYH9,MYL12A,MYLK3,MYO10,MYO18B,PAK2,PIK3C2G,PIK3C3,PIK3CG,PIK3R1,PIK3R4,PIP5K1B,PIP5K1C,PPP1R12B,PTK2,RAC1,RAC2,RALB,RAP2A,RAP2B,RASD2,SHC1,SOS1,SOS2,SSH1,TIAM1,TIAM2,TLN1
Meishan	Opioid Signaling Pathway	0.000263	0.268	ADCY1,ADCY3,ADCY5,ADCY8,ARRB1,BRAF,CACNA1I,CACNA2D2,CACNA2D3,CACNB1,CACNG3,CACNG5,CALM1 (includes others),CAMK4,CATSPER2,CDKN1B,FOS,GNAI3,GNAS,GNB2,GRIN2A,GRIN2B,GRIN2D,GRIN3A,GRK2,GSK3B,LEF1,LYN,MAP2K3,MAP2K6,MAPK15,MAPK3,MAPK6,MAPK7,NFKB1,PDE1C,PENK,PIK3C2G,PIK3CG,PNOC,POMC,PPP3CA,PPP3CB,PRKAG2,PRKAR1A,PRKCA,PRKCB,PRKCD,PRKCE,PRKCQ,RAC1,RAC2,RALB,RAP2A,RAP2B,RASD2,RGS12,RGS3,RGS4,RGS5,RGS6,RGS8…
Meishan	IL-12 Signaling and Production in Macrophages	0.000282	0.275	ALOX15,APOA2,APOC2,APOE,CALM1 (includes others),CD40,CLU,COL18A1,CSF2,ELP1,ETS2,FOS,FUT7,HDAC3,IFNA8,IFNB1,IFNGR1,IFNW1,IKBKB,IL10RA,ITGAM,JUN,MAF,MAP2K3,MAP2K6,MAPK3,MST1,MST1R,NCOA1,NFATC1,NFIL3,NFKB1,NOS2,ORM2,PIAS2,PIK3C2G,PIK3C3,PIK3CG,PIK3R1,PIK3R4,PPARG,PRKAG2,PRKCA,PRKCB,PRKCD,PRKCE,PRKCQ,PRKDC,PRLR,RAB7A,RAC1,RELB,RXRA,SELP,SIRT1,SPI1,STAT3,TBX21,TGFB2,TLR3,TLR9,TRAF6,XRCC5,XRCC6,ZNF668
Meishan	Circadian Rhythm Signaling	0.000309	0.269	AANAT,ADCY1,ADCY3,ADCY5,ADCY8,ADCYAP1R1,ADRB1,BRAF,CACNA1I,CACNA2D2,CACNA2D3,CACNB1,CACNG3,CACNG5,CATSPER2,CIART,CRY1,CSNK1E,EIF4E,EIF4EBP1,FBXL3,GAST,GNAI3,GNAS,GNB2,GRIA1,GRIN2A,GRIN2B,GRIN2D,GRIN3A,GRPR,GSK3B,GUCY2C,GUCY2D,HIF1A,LYN,MAP2K3,MAP2K6,MAPK3,MKNK1,MKNK2,NFIL3,NGF,NPR1,NR1D1,NT5C,PER3,PLCD3,PLCD4,PLCE1,PLCG1,PRKAG2,PRKAR1A,PRKCA,PRKCB,PRKCD,PRKCE,PRKCQ,PRKG2,RALB,RAP2A,RAP2B,RASD2,RO…
Meishan	ERK/MAPK Signaling	0.000324	0.279	BRAF,DOCK1,DUSP6,EIF4E,EIF4EBP1,ETS2,FOS,GRB2,HSPB3,ITGA2,ITGA8,ITGAM,ITGB2,ITGB5,MAPK3,MKNK1,MKNK2,NFATC1,PAK2,PIK3C2G,PIK3C3,PIK3CG,PIK3R1,PIK3R4,PLA2G10,PLA2G2D,PLA2G2F,PLA2G5,PLA2G6,PLCG1,PPARG,PPP2R1B,PPP2R2C,PPP2R3B,PPP2R5D,PRKAG2,PRKAR1A,PRKCA,PRKCB,PRKCD,PRKCE,PTK2,RAC1,RAC2,RALB,RAP2A,RAP2B,RAPGEF1,RAPGEF3,RASD2,RPS6KA1,SHC1,SOS1,SOS2,SRC,SRF,STAT3,TLN1,YWHAB,YWHAZ
Meishan	Role of NFAT in Cardiac Hypertrophy	0.000331	0.277	ADCY1,ADCY3,ADCY5,ADCY8,CACNA1I,CACNA2D2,CACNA2D3,CACNB1,CACNG3,CACNG5,CALM1 (includes others),CAMK4,CATSPER2,GATA4,GNAI3,GNAS,GNB2,GRB2,GSK3B,HAND1,HDAC1,HDAC3,HDAC4,HDAC5,IL6R,MAP2K3,MAP2K6,MAP3K1,MAPK10,MAPK3,MEF2D,PIK3C2G,PIK3C3,PIK3CG,PIK3R1,PIK3R4,PLCD3,PLCD4,PLCE1,PLCG1,PPP3CA,PPP3CB,PRKAG2,PRKAR1A,PRKCA,PRKCB,PRKCD,PRKCE,PRKCQ,RALB,RAP2A,RAP2B,RASD2,RCAN2,SHC1,SHC3,SOS1,SOS2,SRC,TGFB2,TGF…
Meishan	Acute Phase Response Signaling	0.000355	0.286	AGT,AMBP,APCS,APOA2,C1QB,C1QC,C4BPA,C4BPB,C9,CRP,ELP1,F2,FGG,FN1,FOS,GRB2,HMOX1,HP,IKBKB,IL1R1,IL6R,ITIH3,ITIH4,JUN,LBP,MAP2K3,MAP2K6,MAP3K1,MAPK3,NFKB1,NFKBIE,ORM2,PIK3CG,PIK3R1,PLG,RALB,RAP2A,RAP2B,RASD2,RELB,RIPK1,SERPINA3,SHC1,SOS1,SOS2,STAT3,TAB1,TNFRSF1A,TNFRSF1B,TRADD,TRAF2,TRAF6,VWF
Meishan	IGF-1 Signaling	0.000355	0.324	CCN1,CCN3,FOS,GRB10,GRB2,IGFBP5,IRS1,IRS2,JAK1,JUN,MAPK3,NEDD4,PIK3C2G,PIK3C3,PIK3CG,PIK3R1,PIK3R4,PRKAG2,PRKAR1A,PTK2,RALB,RAP2A,RAP2B,RASA1,RASD2,RPS6KB1,RPS6KB2,SHC1,SOS1,SOS2,SRF,STAT3,YWHAB,YWHAZ
Meishan	Pulmonary Healing Signaling Pathway	0.000407	0.281	ACKR3,BMPR1B,BMPR2,BRAF,CSF2,EGF,FGFR1,FGFR2,FZD2,FZD5,GRB2,HBEGF,HIF1A,IDH2,LEF1,LYN,MAPK10,MAPK3,MMP1,MMP15,MMP24,MMP8,MMP9,NFATC1,NFKB1,NOTCH1,PRKAG2,PRKCA,PRKCB,PRKCD,PRKCE,PRKCQ,RAC1,RALB,RAP2A,RAP2B,RASD2,RBPJ,SMAD5,SOS1,SOS2,SRC,STAT3,STAT5A,TCF7L2,TGFB2,TNFRSF1A,TNFRSF1B,VEGFA,VEGFD,WNT11,WNT2,WNT3,WNT5A,WNT7A,YES1
Meishan	Fc Epsilon RI Signaling	0.000407	0.314	CSF2,FCER1A,GRAP2,GRB2,INPP5D,LYN,MAP2K3,MAP2K6,MAPK10,MAPK3,PIK3C2G,PIK3C3,PIK3CG,PIK3R1,PIK3R4,PLA2G10,PLA2G2D,PLA2G2F,PLA2G5,PLA2G6,PLCG1,PRKCA,PRKCB,PRKCD,PRKCE,PRKCQ,RAC1,RAC2,RALB,RAP2A,RAP2B,RASD2,SOS1,SOS2,SYK,SYNJ1,SYNJ2
Meishan	STAT3 Pathway	0.000437	0.304	BMPR1B,BMPR2,CSF2RB,CXCR1,EGF,FGFR1,FGFR2,FLT1,GHR,IFNAR1,IGF2R,IL10RA,IL18R1,IL18RAP,IL1R1,IL1RL1,IL1RL2,IL2RB,IL6R,IL9,INSR,MAP3K10,MAP3K20,MAPK10,MAPK3,NTRK1,PDGFRA,PTPN2,PTPN6,RAC1,RALB,RAP2A,RAP2B,RASD2,SRC,STAT3,TGFB2,TGFBR1,TGFBR2,TGFBR3,VEGFA
Meishan	Insulin Receptor Signaling	0.00049	0.3	EIF2B2,EIF2B3,EIF2B4,EIF2B5,EIF4E,EIF4EBP1,GRB10,GRB2,GSK3B,GYS2,INPP5D,INSR,IRS1,IRS2,JAK1,MAPK3,PIK3C2G,PIK3C3,PIK3CG,PIK3R1,PIK3R4,PRKAG2,PRKAR1A,PTPN1,RALB,RAP2A,RAP2B,RAPGEF1,RASD2,RPS6KB1,RPS6KB2,SCNN1A,SCNN1B,SGK1,SHC1,SOS1,SOS2,STX4,SYNJ1,SYNJ2,TRIP10,TSC1
Meishan	MSP-RON Signaling In Cancer Cells Pathway	0.00049	0.3	ACTA2,BRAF,CSF2RB,ETS2,F11,FLNA,FOS,GRB2,GSK3B,HGFAC,HIF1A,JUN,LEF1,MAPK3,MST1,MST1R,NFKB1,PIK3C2G,PIK3C3,PIK3CG,PIK3R1,PIK3R4,PLAUR,PTK2,RALB,RAP2A,RAP2B,RASD2,RELB,RPS6KA2,RPS6KA3,SOS1,SOS2,SRC,STAT3,TCF7L2,TRIM24,VEGFA,VEGFD,VHL,YWHAB,YWHAZ
Meishan	Growth Hormone Signaling	0.000513	0.352	FOS,GHR,IRS1,MAPK3,PIK3C2G,PIK3C3,PIK3CG,PIK3R1,PIK3R4,PLCG1,PRKCA,PRKCB,PRKCD,PRKCE,PRKCQ,PTPN6,RPS6KA1,RPS6KA2,RPS6KA3,RPS6KB1,RPS6KB2,RPS6KC1,SRF,STAT3,STAT5A
Meishan	S100 Family Signaling Pathway	0.000537	0.229	ABCC1,ACKR3,ADAM10,ADCYAP1R1,ADGRA2,ADGRA3,ADGRD1,ADGRF1,ADGRF3,ADGRF4,ADGRF5,ADGRG2,ADGRG7,ADGRL1,ADGRL4,ADORA1,ADRA1B,ADRB1,APP,ATP5F1B,ATP5F1C,AVPR2,BDKRB2,BRAF,C5AR2,CACNA1I,CACNA2D2,CACNA2D3,CACNB1,CACNG3,CACNG5,CACYBP,CALCR,CALM1 (includes others),CASP7,CATSPER2,CCR9,CELSR1,CELSR2,CMKLR1,CNR2,COPS5,CXCR1,CXCR6,CYBB,DLC1,DRD2,EDNRA,EDNRB,EGF,ERBB2,FFAR2,FGFR1,FGFR2,FOS,FZD2,FZD5,GABBR2,GALR3…
Meishan	Prolactin Signaling	0.00055	0.326	ABCC9,FOS,GRB2,IRS1,JUN,KCNJ8,KCNMA1,LRRC38,MAPK3,NMI,PIK3C2G,PIK3C3,PIK3CG,PIK3R1,PIK3R4,PLCG1,PRKCA,PRKCB,PRKCD,PRKCE,PRKCQ,PRLR,RALB,RAP2A,RAP2B,RASD2,SHC1,SOS1,SOS2,STAT3,STAT5A
Meishan	CREB Signaling in Neurons	0.00055	0.236	ACKR3,ADCY1,ADCY3,ADCY5,ADCY8,ADCYAP1R1,ADGRA2,ADGRA3,ADGRD1,ADGRF1,ADGRF3,ADGRF4,ADGRF5,ADGRG2,ADGRG7,ADGRL1,ADGRL4,ADORA1,ADRA1B,ADRB1,AVPR2,BDKRB2,BMPR1B,BMPR2,C5AR2,CACNA1I,CACNA2D2,CACNA2D3,CACNB1,CACNG3,CACNG5,CALCR,CALM1 (includes others),CAMK4,CATSPER2,CCR9,CELSR1,CELSR2,CMKLR1,CNR2,CXCR1,CXCR6,DRD2,EDNRA,EDNRB,EGF,FFAR2,FGFR1,FGFR2,FLT1,FZD2,FZD5,GABBR2,GALR3,GHR,GLP1R,GNAI3,GNAS,GNB2,GP…
Meishan	Dilated Cardiomyopathy Signaling Pathway	0.000631	0.293	ABCC9,ACTA2,ACTB,ACTG2,ADCY1,ADCY3,ADCY5,ADCY8,ADRB1,CACNA1I,CACNA2D2,CACNA2D3,CACNB1,CACNG3,CACNG5,CAMK4,CATSPER2,DSC2,DSG2,GNAS,GSK3B,ILK,KDM5A,LAMA4,MAPK3,MYBPC3,MYH10,MYH11,MYH14,MYH3,MYH8,MYH9,MYO10,MYO18B,PDE2A,PRKAG2,PRKAR1A,PRKCE,TNNI2,TNNI3,TNNT1,TNNT3,TPM1,UTRN
Meishan	ERBB4 Signaling	0.000631	0.353	ADAM17,APH1A,ERBB4,GRB2,MAPK3,PIK3C2G,PIK3C3,PIK3CG,PIK3R1,PIK3R4,PLCG1,PRKCA,PRKCB,PRKCD,PRKCE,PRKCQ,PSEN1,RALB,RAP2A,RAP2B,RASD2,SHC1,SOS1,SOS2
Meishan	Estrogen Receptor Signaling	0.000661	0.247	ADCY1,ADCY3,ADCY5,ADCY8,AGT,ATP5F1B,ATP5F1C,CACNA2D2,CACNA2D3,CACNB1,CACNG3,CACNG5,DLG4,EGF,EIF2B2,EIF2B3,EIF2B4,EIF2B5,EIF4E,EIF4EBP1,FOS,GNAI3,GNAS,GNB2,GPS2,GRB2,GSK3B,HDAC3,HIF1A,HNRNPD,HSP90AB1,IGF2R,JAK1,JUN,LEP,LEPR,MAPK3,MED1,MED10,MED14,MED17,MED20,MED23,MED24,MED30,MED31,MMP1,MMP15,MMP24,MMP8,MMP9,MPRIP,MYL12A,NCOA1,NDUFA6,NDUFA8,NDUFB2,NDUFB9,NDUFS3,NDUFV3,NFKB1,NOTCH1,PIK3C2G,PIK3C3,P…
Meishan	GDNF Family Ligand-Receptor Interactions	0.000676	0.342	DOK1,DOK5,FOS,GDNF,GFRA1,GRB2,IRS1,IRS2,JUN,MAPK10,MAPK3,PIK3C2G,PIK3C3,PIK3CG,PIK3R1,PIK3R4,PLCG1,RAC1,RALB,RAP2A,RAP2B,RASA1,RASD2,SHC1,SOS1,SOS2
Meishan	Glioma Signaling	0.000676	0.304	CALM1 (includes others),CAMK4,CCND3,CDKN2B,CDKN2C,E2F6,E2F7,EGF,GRB2,HDAC1,HDAC3,HDAC4,HDAC5,IDH2,IDH3G,IGF2R,MAPK3,PDGFRA,PIK3C2G,PIK3C3,PIK3CG,PIK3R1,PIK3R4,PLCG1,PRKCA,PRKCB,PRKCD,PRKCE,PRKCQ,RALB,RAP2A,RAP2B,RASD2,SHC1,SIN3A,SOS1,SOS2,SUV39H1
Meishan	Neuregulin Signaling	0.000724	0.308	ADAM17,CDKN1B,DLG4,EGF,ERBB2,ERBB4,ERBIN,ERRFI1,GRB2,HBEGF,HSP90AB1,ITGA2,ITGA8,ITGAM,ITGB2,ITGB5,MAPK3,PIK3R1,PLCG1,PRKCA,PRKCB,PRKCD,PRKCE,PRKCQ,PSEN1,RALB,RAP2A,RAP2B,RASD2,RPS6KB1,RPS6KB2,SHC1,SOS1,SOS2,SRC,STAT5A
Meishan	PI3K/AKT Signaling	0.000832	0.275	CDKN1B,CSF2RB,CXCR1,EIF4E,EIF4EBP1,ELP1,GAB2,GHR,GRB2,GSK3B,GYS2,HSP90AB1,IFNAR1,IKBKB,IL10RA,IL18R1,IL18RAP,IL1R1,IL1RL1,IL1RL2,IL2RB,IL6R,ILK,INPP5D,ITGA2,ITGA8,ITGAM,ITGB2,ITGB5,JAK1,MAPK3,MCL1,NFKB1,NFKBIE,PIK3CG,PIK3R1,PPP2R1B,PPP2R2C,PPP2R3B,PPP2R5D,RALB,RAP2A,RAP2B,RASD2,RELB,RPS6KB1,RPS6KB2,SHC1,SOS1,SOS2,SYNJ1,SYNJ2,TSC1,YWHAB,YWHAZ
Meishan	LPS-stimulated MAPK Signaling	0.000832	0.329	ELP1,FOS,IKBKB,JUN,LBP,MAP2K3,MAP2K6,MAPK10,MAPK3,NFKB1,NFKBIE,PIK3C2G,PIK3C3,PIK3CG,PIK3R1,PIK3R4,PRKCA,PRKCB,PRKCD,PRKCE,PRKCQ,RAC1,RALB,RAP2A,RAP2B,RASD2,RELB,SRF
Meishan	HER-2 Signaling in Breast Cancer	0.000851	0.269	ARF4,BRAF,CASP7,CCNE2,CDKN1B,COPS6,COX6A2,COX7C,EGF,ERBB2,ETS2,FCER1A,FOS,GRB2,GSK3B,HBEGF,IKBKB,ITGB2,ITGB5,JUN,KPNB1,LYN,MAPK3,mir-21,MTCL1,NFKB1,NFKBIE,NUP188,NUP205,NUP214,NUP50,NUP58,NUP98,PARD6G,PIK3C2G,PIK3C3,PIK3CG,PIK3R1,PIK3R4,PLCG1,POM121/POM121C,PRKCA,PRKCB,PRKCD,PRKCE,PRKCQ,RAE1,RALB,RAP2A,RAP2B,RASD2,RELB,RPS6KB1,RPS6KB2,SOS1,SOS2,SRC,STAT3,SURF1,TSC1,YES1
Meishan	RAR Activation	0.000891	0.273	ACTB,ADCY1,ADCY3,ADCY5,ADCY8,ADH1B,ADH4,AKR1B1,ALDH1A1,ALDH1A2,ALDH8A1,CCNH,CITED2,CSF2RB,DHRS3,ERCC2,ERCC3,FOS,JUN,MAP3K1,MAPK10,MED1,MMP1,NCOA1,NFKB1,PBRM1,PIK3CG,PIK3R1,PRKAG2,PRKAR1A,PRKCA,PRKCB,PRKCD,PRKCE,PRKCQ,RAC1,RARA,RARB,RDH10,RDH12,RDH16,RELB,RPL7A,RXRA,RXRG,SDR16C5,SMAD5,SMAD7,SMARCE1,SORBS3,SRC,STAT5A,TGFB2,TRIM24,VEGFA,ZBTB16
Meishan	3-phosphoinositide Biosynthesis	0.000891	0.273	ALPL,ATP1A1,ATP1A2,CA3,CDIPT,DUSP10,DUSP16,DUSP23,DUSP28,DUSP5,DUSP6,ENPP1,G6PC3,HACD2,ILKAP,INPP5D,IPMK,MTMR2,MTMR7,NT5C,NUDT11,PALD1,PGAM5,PI4KB,PIK3C2G,PIK3C3,PIK3CG,PIK3R1,PIK3R4,PIP4K2B,PIP4K2C,PIP5K1B,PIP5K1C,PPFIA3,PPM1K,PPP1R12B,PPP1R1B,PPP2R1B,PPP2R2C,PPP2R3B,PPP2R5D,PPP3CA,PPP3CB,PTPN1,PTPN13,PTPN2,PTPN6,PTPRC,PTPRH,PTPRO,PXYLP1,RASA1,SGPP2,SSH1,SYNJ1,TNS3
Meishan	Oxytocin Signaling Pathway	0.000891	0.259	ABCC9,ARRB1,ATP2B1,ATP2B2,CACNA2D2,CACNA2D3,CACNB1,CACNG3,CACNG5,CALM1 (includes others),FOS,GAST,GJA1,GNAI3,GNB2,GRB2,GSK3B,GUCY2C,GUCY2D,HSPB3,KCNJ8,LEP,MAPK10,MAPK15,MAPK3,MAPK6,MAPK7,MFN2,MPRIP,MYH10,MYH11,MYH14,MYH3,MYH8,MYH9,MYO10,MYO18B,NFATC1,NFKB1,NPR1,NT5C,PIK3C2G,PIK3C3,PIK3CG,PIK3R1,PIK3R4,PLA2G10,PLA2G2D,PLA2G2F,PLA2G5,PLA2G6,PPARG,PPP1R12B,PPP3CA,PPP3CB,PRKAG2,PRKAR1A,PRKCA,PRKCB,PR…
Meishan	ID1 Signaling Pathway	0.000933	0.274	ABI1,ACVR2A,APP,ATF6,AURKA,BHLHA15,BMPR1B,BMPR2,BRAF,CDKN1B,CDKN1C,CHRNA4,CHRNA6,CHRNB2,CHRNB3,EGF,EGR1,FGFR1,FGFR2,FN1,GLI2,GSK3B,HIF1A,IL6R,LYN,MAPK3,mir-17,MMP9,NFKB1,PIK3C2G,PIK3C3,PIK3CG,PIK3R1,PIK3R4,PLAC8,PTK7,RALB,RAP2A,RAP2B,RASD2,RNF125,S100A9,SMAD5,SRC,STAT3,STMN3,TGFB2,TGFBR1,TGFBR2,TGFBR3,TNFRSF1A,TNFRSF1B,VEGFA,VEGFD,YES1
Meishan	GM-CSF Signaling	0.00102	0.343	BCL2A1,CSF2,CSF2RA,CSF2RB,GRB2,LYN,MAPK3,PIK3C2G,PIK3C3,PIK3CG,PIK3R1,PIK3R4,PPP3CA,PPP3CB,PRKCB,RALB,RAP2A,RAP2B,RASD2,RUNX1,SHC1,SOS1,SOS2,STAT3
Meishan	Colorectal Cancer Metastasis Signaling	0.0012	0.258	ADCY1,ADCY3,ADCY5,ADCY8,APC,APPL1,ARRB1,BRAF,EGF,FOS,FZD2,FZD5,GNAI3,GNAS,GNB2,GRB2,GRK2,GSK3B,IFNGR1,IL6R,JAK1,JUN,LEF1,MAPK10,MAPK3,MMP1,MMP15,MMP24,MMP8,MMP9,MSH3,NFKB1,NOS2,PIK3C2G,PIK3C3,PIK3CG,PIK3R1,PIK3R4,PRKAG2,PRKAR1A,RAC1,RAC2,RALB,RALGDS,RAP2A,RAP2B,RASD2,RELB,RHOBTB2,RHOJ,RND3,SOS1,SOS2,SRC,STAT3,TCF7L2,TGFB2,TGFBR1,TGFBR2,TLR10,TLR3,TLR9,TNFRSF1A,VEGFA,VEGFD,WNT11,WNT2,WNT3,WNT5A,WN…
Meishan	NGF Signaling	0.0012	0.3	GRB2,IKBKB,MAP3K1,MAP3K10,MAPK10,MAPK3,MAPK7,NFKB1,NGF,NTRK1,PIK3C2G,PIK3C3,PIK3CG,PIK3R1,PIK3R4,PLCG1,PRKCD,RAC1,RALB,RAP2A,RAP2B,RASD2,RELB,RPS6KA1,RPS6KA2,RPS6KA3,RPS6KB1,RPS6KB2,RPS6KC1,SHC1,SHC3,SMPD1,SMPD2,SOS1,SOS2,TRAF6
Meishan	Th1 and Th2 Activation Pathway	0.00123	0.279	ACVR2A,APH1A,BMPR2,CD274,CD3D,CD3E,CD40,CD8A,CXCR6,GRB2,HAVCR1,ICOSLG/LOC102723996,IFNAR1,IFNGR1,IFNGR2,IKZF1,IL10RA,IL18R1,IL1RL1,IL2RB,IL6R,IL9,ITGB2,JAK1,JUN,MAF,MAP2K6,mir-21,NFATC1,NFIL3,NFKB1,NOTCH1,PIK3C2G,PIK3C3,PIK3CG,PIK3R1,PIK3R4,PRKCQ,PSEN1,S1PR1,SPI1,STAT3,STAT5A,TBX21,TGFBR1,TGFBR2,TGFBR3,TNFSF4
Meishan	CD40 Signaling	0.00126	0.343	CD40,ELP1,FOS,IKBKB,JUN,MAP2K3,MAP2K6,MAPK10,MAPK3,NFKB1,NFKBIE,PIK3C2G,PIK3C3,PIK3CG,PIK3R1,PIK3R4,RELB,STAT3,TNFAIP3,TRAF1,TRAF2,TRAF5,TRAF6
Meishan	Clathrin-mediated Endocytosis Signaling	0.00129	0.269	ACTA2,ACTB,ACTG2,ACTR3,AP1S1,AP1S2,AP3S2,AP4E1,AP4M1,AP5Z1,APOA2,APOC2,APOE,ARPC1A,ARPC1B,ARPC2,ARRB1,CD2AP,CLU,CTTN,DAB2,DNM2,EGF,EPHB2,EPN1,F2,FGF1,FGF11,FGF12,FGF14,FGF18,GRB2,ITGB2,ITGB5,NUMB,ORM2,PIK3C2G,PIK3C3,PIK3CG,PIK3R1,PIK3R4,PIP5K1C,PPP3CA,PPP3CB,RAB7A,RAC1,SH3BP4,SH3GLB2,SH3KBP1,SNAP91,SNX9,SRC,SYNJ1,USP9X,VEGFA,VEGFD
Meishan	Reelin Signaling in Neurons	0.00138	0.29	ACTR3,APBB1,APOE,APP,ARHGEF10,ARHGEF16,ARHGEF18,ARHGEF19,ARHGEF2,ARHGEF3,ARHGEF33,ARHGEF9,ARPC1A,ARPC1B,ARPC2,CNR2,DAB1,DNAH10,GRIN2A,GRIN2B,GRIN2D,GRIN3A,GSK3B,LYN,MAP2K3,MAP2K6,MAP3K10,MAPK10,MAPK3,PDK3,PIK3C2G,PIK3C3,PIK3CG,PIK3R1,PIK3R4,RAC1,RAPGEF1,RELN,SRC,YES1
Meishan	Small Cell Lung Cancer Signaling	0.00145	0.312	CCND3,CCNE2,CDKN1B,CDKN2B,E2F6,HDAC1,HDAC3,HDAC4,HDAC5,IKBKB,MAX,NFKB1,NFKBIE,PIK3C2G,PIK3C3,PIK3CG,PIK3R1,PIK3R4,PTK2,RARB,RELB,RXRA,RXRG,SIN3A,SKP2,SUV39H1,TRAF1,TRAF2,TRAF5,TRAF6
Meishan	TGF-Î² Signaling	0.00145	0.312	ACVR2A,BMPR1B,BMPR2,FOS,GRB2,HDAC1,INHBA,INHBB,JUN,MAP2K3,MAP2K6,MAPK3,RALB,RAP2A,RAP2B,RASD2,RNF111,SMAD5,SMAD7,SMURF1,SOS1,SOS2,TAB1,TFE3,TGFB2,TGFBR1,TGFBR2,TLX2,TRAF6,ZFYVE9
Meishan	Role of Osteoblasts, Osteoclasts and Chondrocytes in Rheumatoid Arthritis	0.00162	0.263	ACVR2A,ADAM17,ALPL,APC,BMP1,BMP15,BMPR1B,BMPR2,CALCR,CALM1 (includes others),CSF2,CSNK1E,CSNK1G1,ELP1,FOS,FZD2,FZD5,GSK3B,GSN,IKBKB,IL18R1,IL18RAP,IL1R1,IL1RL1,IL1RL2,JUN,LEF1,MAP2K3,MAP2K6,MAPK10,MAPK3,MMP1,MMP8,NFATC1,NFKB1,NFKBIE,PIK3C2G,PIK3C3,PIK3CG,PIK3R1,PIK3R4,PPP3CA,PPP3CB,SFRP1,SFRP2,SMAD5,SMURF1,SRC,TCF7L2,TNFRSF1A,TNFRSF1B,TRADD,TRAF2,TRAF5,TRAF6,WNT11,WNT2,WNT3,WNT5A,WNT7A
Meishan	Human Embryonic Stem Cell Pluripotency	0.00162	0.269	ACVR2A,APC,BMP1,BMP15,BMPR1B,BMPR2,BRAF,ESRRB,FGFR1,FGFR2,FZD2,FZD5,GRB2,GSK3B,HSP90AB1,ID2,INHBA,JAK1,MAP2K3,MAP2K6,NFYA,NGF,NTF3,NTRK1,PDGFRA,PIK3C2G,PIK3C3,PIK3CG,PIK3R1,PIK3R4,PRKCA,PRKCB,PRKCD,PRKCE,PRKCQ,RALB,RAP2A,RAP2B,RASD2,SMAD5,SMAD7,SOS1,SOS2,SPHK1,STAT3,TBX3,TGFB2,TGFBR1,TGFBR2,WNT11,WNT2,WNT3,WNT5A,WNT7A
Meishan	Virus Entry via Endocytic Pathways	0.00174	0.297	ACTA2,ACTB,ACTG2,AP1S1,AP1S2,AP3S2,AP4E1,AP4M1,AP5Z1,DNM2,FLNA,FLNB,FLNC,ITGA2,ITGB2,ITGB5,ITSN1,PIK3C2G,PIK3C3,PIK3CG,PIK3R1,PIK3R4,PLCG1,PRKCA,PRKCB,PRKCD,PRKCE,PRKCQ,RAC1,RAC2,RALB,RAP2A,RAP2B,RASD2,SRC
Meishan	Calcium Signaling	0.00182	0.264	ACTA2,ASPH,ATP2A1,ATP2B1,ATP2B2,CACNA1I,CACNA2D2,CACNA2D3,CACNB1,CACNG3,CACNG5,CALM1 (includes others),CAMK4,CASQ1,CATSPER2,CHRNA4,CHRNA6,CHRNB2,CHRNB3,GRIA1,GRIK1,GRIN2A,GRIN2B,GRIN2D,GRIN3A,HDAC1,HDAC3,HDAC4,HDAC5,MAPK3,MEF2D,MYH10,MYH11,MYH14,MYH3,MYH8,MYH9,MYO10,MYO18B,NFATC1,PPP3CA,PPP3CB,PRKAG2,PRKAR1A,RAP2A,RAP2B,RCAN2,RYR3,SLC8B1,TNNI2,TNNI3,TNNT1,TNNT3,TPM1,TPM2,TRPC4,TRPC7,TRPV6
Meishan	Type II Diabetes Mellitus Signaling	0.00182	0.281	ACSBG1,ACSL3,ACSL4,ACSL6,CACNA1I,CACNA2D2,CACNA2D3,CACNB1,CACNG3,CACNG5,CATSPER2,GCK,IKBKB,INSR,IRS1,IRS2,MAP3K1,MAPK10,MAPK3,NFKB1,NFKBIE,PIK3C2G,PIK3C3,PIK3CG,PIK3R1,PIK3R4,PKLR,PKM,PPARG,PRKAG2,PRKCA,PRKCB,PRKCD,PRKCE,PRKCQ,RELB,SLC27A4,SMPD1,SMPD2,TNFRSF1A,TNFRSF1B,TRADD,TRAF2
Meishan	14-3-3-mediated Signaling	0.00186	0.291	CDKN1B,FOS,GFAP,GRB2,GSK3B,JUN,MAPK10,MAPK3,PIK3C2G,PIK3C3,PIK3CG,PIK3R1,PIK3R4,PLCD3,PLCD4,PLCE1,PLCG1,PRKCA,PRKCB,PRKCD,PRKCE,PRKCQ,RALB,RAP2A,RAP2B,RASD2,RPS6KA1,SNCA,SRC,TNFRSF1A,TRAF2,TSC1,TUBA4A,TUBB4B,TUBB6,YWHAB,YWHAZ
Meishan	Folate Transformations I	0.00186	0.667	MTHFD1,MTHFD1L,MTHFD2,MTHFD2L,MTHFS,SHMT1
Meishan	Senescence Pathway	0.00195	0.251	ACVR2A,ANAPC2,ANAPC4,ASXL1,BMPR2,BRAF,CACNA2D2,CACNA2D3,CACNB1,CACNG3,CACNG5,CALM1 (includes others),CAPN10,CAPN11,CAPN7,CAPN9,CCNB3,CCND3,CCNE2,CDC26,CDKN1B,CDKN2B,DLAT,DMTF1,E2F6,E2F7,EIF4E,EIF4EBP1,ETS2,EZH2,GATA4,IFNA8,IFNB1,IFNW1,IKBKB,JUN,MAP2K3,MAP2K6,MAPK15,MAPK3,MAPK6,MAPK7,NBN,NFATC1,NFKB1,PCGF2,PDHB,PDK3,PHF19,PIK3C2G,PIK3C3,PIK3CG,PIK3R1,PIK3R4,PPP2R1B,PPP2R2C,PPP2R3B,PPP2R5D,PPP3CA,P…
Meishan	Synaptic Long Term Depression	0.00195	0.268	CACNA1I,CACNA2D2,CACNA2D3,CACNB1,CACNG3,CACNG5,CATSPER2,GAST,GNAI3,GNAS,GRIA1,GRID2,GRM2,GRM4,GUCY2C,GUCY2D,LYN,MAPK3,NOS2,NPR1,NT5C,PLA2G10,PLA2G2D,PLA2G2F,PLA2G5,PLA2G6,PLA2G7,PLAAT1,PLAAT3,PLB1,PLCD3,PLCD4,PLCE1,PLCG1,PNPLA3,PNPLA8,PPP2R1B,PPP2R2C,PPP2R3B,PPP2R5D,PRDX6,PRKCA,PRKCB,PRKCD,PRKCE,PRKCQ,PRKG2,RALB,RAP2A,RAP2B,RASD2,RYR3,SLC39A7
Meishan	Agrin Interactions at Neuromuscular Junction	0.00195	0.333	ACTA2,ACTB,ACTG2,AGRN,CTTN,ERBB2,ERBB4,GABPA,JUN,LAMA2,MAPK10,MAPK3,PAK2,PKLR,PTK2,RAC1,RAC2,RALB,RAP2A,RAP2B,RASD2,SRC,UTRN
Meishan	Ovarian Cancer Signaling	0.002	0.278	APC,ARRB1,BRAF,BRCA1,BRCA2,E2F6,EDNRA,EGF,FZD2,FZD5,GJA1,GSK3B,HDAC1,HDAC3,HDAC4,HDAC5,LEF1,MAPK3,MMP9,PIK3C2G,PIK3C3,PIK3CG,PIK3R1,PIK3R4,PMS2,PRKAG2,PRKAR1A,RALB,RAP2A,RAP2B,RASD2,RPS6KB1,RPS6KB2,SIN3A,SRC,SUV39H1,TCF7L2,VEGFA,VEGFD,WNT11,WNT2,WNT3,WNT5A,WNT7A
Meishan	UVA-Induced MAPK Signaling	0.00209	0.306	FOS,JUN,MAPK10,MAPK3,PARP11,PARP2,PARP3,PARP4,PIK3C2G,PIK3C3,PIK3CG,PIK3R1,PIK3R4,PLCD3,PLCD4,PLCE1,PLCG1,PRKCA,RALB,RAP2A,RAP2B,RASD2,RPS6KA1,RPS6KA2,RPS6KA3,RPS6KB1,RPS6KB2,RPS6KC1,SMPD1,SMPD2
Meishan	Non-Small Cell Lung Cancer Signaling	0.00214	0.309	CCND3,E2F6,EGF,ERBB2,GRB2,HDAC1,HDAC3,HDAC4,HDAC5,MAPK3,PIK3C2G,PIK3C3,PIK3CG,PIK3R1,PIK3R4,PLCG1,PRKCA,RALB,RAP2A,RAP2B,RARB,RASD2,RXRA,RXRG,SIN3A,SOS1,SOS2,STK4,SUV39H1
Meishan	Xenobiotic Metabolism Signaling	0.00219	0.251	ABCC2,ABCC3,AHRR,ALDH1A1,ALDH1A2,ALDH4A1,ALDH7A1,ALDH8A1,ANKRA2,CAMK4,CES3,CHST1,CHST13,CHST15,CHST7,CITED2,CYP2B6,CYP3A4,DNAJC7,ESD,FMO1,FMO5,GSTA4,GSTM4,GSTZ1,HDAC4,HDAC5,HMOX1,HS3ST3B1,HSP90AB1,MAF,MAP2K3,MAP2K6,MAP3K1,MAP3K10,MAPK3,MAPK7,MED1,NCOA1,NDST3,NFKB1,NOS2,NR1I2,PIK3C2G,PIK3C3,PIK3CG,PIK3R1,PIK3R4,PPP2R1B,PPP2R2C,PPP2R3B,PPP2R5D,PRKCA,PRKCB,PRKCD,PRKCE,PRKCQ,PTGES3,RALB,RAP2A,RAP2B,R…
Meishan	Hepatic Cholestasis	0.00245	0.267	ABCB11,ABCC1,ABCC2,ABCC3,ABCG5,ABCG8,ADCY1,ADCY3,ADCY5,ADCY8,CSF2,CYP7A1,ELP1,HSD3B7,IKBKB,IL18RAP,IL1R1,IL1RL1,IL1RL2,INSR,JUN,LBP,LEP,MAPK10,NFKB1,NFKBIE,NR1H3,NR1I2,PRKAG2,PRKAR1A,PRKCA,PRKCB,PRKCD,PRKCE,PRKCQ,RARA,RELB,RXRA,SLC10A1,SLC4A2,SLCO1A2,SLCO1B1,TGFB2,TJP2,TNFRSF1A,TNFRSF1B,TNFSF12,TNFSF13B,TNFSF4,TRAF2,TRAF6
Meishan	B Cell Activating Factor Signaling	0.00263	0.372	ELP1,FOS,IKBKB,JUN,MAP3K1,MAPK10,NFATC1,NFKB1,NFKBIE,RELB,TNFRSF13B,TNFSF13B,TRAF1,TRAF2,TRAF5,TRAF6
Meishan	nNOS Signaling in Neurons	0.00282	0.362	CALM1 (includes others),CAPN10,CAPN11,CAPN7,CAPN9,DLG4,GRIN2A,GRIN2B,GRIN2D,GRIN3A,PPP3CA,PPP3CB,PRKCA,PRKCB,PRKCD,PRKCE,PRKCQ
Meishan	Cardiac Hypertrophy Signaling	0.00282	0.253	ADCY1,ADCY3,ADCY5,ADCY8,ADRA1B,ADRB1,ADSS2,CACNA2D2,CACNA2D3,CACNB1,CACNG3,CACNG5,CALM1 (includes others),EIF2B2,EIF2B3,EIF2B4,EIF2B5,EIF4E,GATA4,GNAI3,GNAS,GNB2,GRB2,GSK3B,HAND1,IL6R,IRS1,JUN,MAP2K3,MAP2K6,MAP3K1,MAP3K10,MAPK10,MAPK3,MEF2D,MYL12A,PIK3C2G,PIK3C3,PIK3CG,PIK3R1,PIK3R4,PLCD3,PLCD4,PLCE1,PLCG1,PPP3CA,PPP3CB,PRKAG2,PRKAR1A,RAC1,RAC2,RALB,RAP2A,RAP2B,RASD2,RHOBTB2,RHOJ,RND3,RPS6KA1,RPS…
Meishan	Tight Junction Signaling	0.00295	0.268	ACTA2,ACTB,ACTG2,ARHGEF2,CASK,CLDN1,CLDN10,CLDN2,CPSF3,CSTF1,FOS,JUN,LLGL1,MAGI2,MYH10,MYH11,MYH14,MYH3,MYH8,MYH9,MYO10,MYO18B,NAPA,NAPG,NECTIN1,NECTIN2,NFKB1,NSF,PATJ,PPP2R1B,PPP2R2C,PPP2R3B,PPP2R5D,PRKAG2,PRKAR1A,RAC1,RELB,SMURF1,STX16,STX1B,STX4,TGFB2,TGFBR1,TGFBR2,TIAM1,TJP2,TNFRSF1A,TNFRSF1B
Meishan	Tumor Microenvironment Pathway	0.00295	0.268	ARG1,BRAF,CCL2,CD274,CSF2,CSPG4,EGF,FAS,FGF1,FGF11,FGF12,FGF14,FGF18,FN1,FOS,HIF1A,IDO1,IL6R,JUN,LEP,LEPR,MAPK3,MMP1,MMP15,MMP24,MMP8,MMP9,NFKB1,NOS2,PDCD1LG2,PIK3C2G,PIK3C3,PIK3CG,PIK3R1,PIK3R4,RAC1,RALB,RAP2A,RAP2B,RASD2,RELB,STAT3,TGFB2,TIAM1,TNC,TNFRSF1A,VEGFA,VEGFD
Meishan	G-Protein Coupled Receptor Signaling	0.00331	0.223	ACKR3,ADCY1,ADCY3,ADCY5,ADCY8,ADCYAP1R1,ADGRA2,ADGRA3,ADGRD1,ADGRF1,ADGRF3,ADGRF4,ADGRF5,ADGRG2,ADGRG7,ADGRL1,ADGRL4,ADORA1,ADRA1B,ADRB1,ARRB1,AVPR2,BDKRB2,BRAF,C5AR2,CALCR,CALM1 (includes others),CAMK4,CCR9,CELSR1,CELSR2,CMKLR1,CNGA3,CNGA4,CNR2,CXCR1,CXCR6,DRD2,DUSP6,EDNRA,EDNRB,ELP1,ENPP1,FFAR2,FOS,FZD2,FZD5,GABBR2,GALR3,GDPD3,GLP1R,GNAI3,GNAS,GNB2,GPR143,GPR153,GPR158,GPR160,GPR161,GPR179,GPR1…
Meishan	TR/RXR Activation	0.00339	0.31	ADRB1,ATP2A1,CAMK4,CYP7A1,GPS2,HDAC3,HIF1A,HP,ME1,MED1,NCOA1,NRGN,PCK1,PIK3C2G,PIK3C3,PIK3CG,PIK3R1,PIK3R4,RCAN2,RXRA,RXRG,SCARB1,SREBF2,SYT12,THRA,THRB
Meishan	Antioxidant Action of Vitamin C	0.00355	0.289	CSF2,CSF2RA,CSF2RB,HMOX1,IKBKB,MAPK10,MAPK3,NAPEPLD,NFKB1,NFKBIE,PLA2G10,PLA2G2D,PLA2G2F,PLA2G5,PLA2G6,PLA2G7,PLAAT1,PLAAT3,PLB1,PLCD3,PLCD4,PLCE1,PLCG1,PLD3,PLD4,PNPLA3,PNPLA8,PRDX6,RELB,SLC23A3,SLC2A8,STAT5A,TXNRD3
Meishan	Macropinocytosis Signaling	0.00355	0.316	ABI1,ANKFY1,EGF,ITGB2,ITGB5,NGF,PIK3C2G,PIK3C3,PIK3CG,PIK3R1,PIK3R4,PLCG1,PRKCA,PRKCB,PRKCD,PRKCE,PRKCQ,RAC1,RALB,RAP2A,RAP2B,RASD2,SRC,USP6NL
Meishan	UVB-Induced MAPK Signaling	0.00372	0.346	EIF4E,EIF4EBP1,FOS,JUN,MAPK10,MAPK3,PIK3C2G,PIK3C3,PIK3CG,PIK3R1,PIK3R4,PRKCA,PRKCB,PRKCD,PRKCE,PRKCQ,RPS6KA3,RPS6KB1
Meishan	Role of JAK1, JAK2 and TYK2 in Interferon Signaling	0.00389	0.423	IFNAR1,IFNAR2,IFNB1,IFNGR1,IFNGR2,JAK1,NFKB1,PTPN2,PTPN6,RELB,STAT3
Meishan	Huntington's Disease Signaling	0.00389	0.247	ARFIP2,ATP5F1B,ATP5F1C,CAPN10,CAPN11,CAPN7,CAPN9,CASP1,CASP2,CASP7,CASQ1,DCTN1,DLG4,DNM2,EGF,GNB2,GRB2,GRIN2B,HAP1,HDAC1,HDAC3,HDAC4,HDAC5,HSPA14,HTT,JUN,MAP3K10,MAPK3,NAPA,NAPG,NGF,NSF,NTRK1,PENK,PIK3C2G,PIK3C3,PIK3CG,PIK3R1,PIK3R4,POLR2A,POLR2F,PRKCA,PRKCB,PRKCD,PRKCE,PRKCQ,PSMA2,PSMA4,PSMA7,PSMB10,PSMB3,PSMD1,PSMD10,PSME1,PSME2,PSMF1,RASA1,RCOR3,SDHB,SDHC,SGK1,SHC1,SHC3,SIN3A,SNCA,SOS1,SOS2,ST…
Meishan	Xenobiotic Metabolism CAR Signaling Pathway	0.00417	0.262	ABCC1,ABCC2,ABCC3,ALDH1A1,ALDH1A2,ALDH4A1,ALDH7A1,ALDH8A1,CHST1,CHST13,CHST15,CHST7,CITED2,CYP2B6,CYP3A4,DNAJC7,FMO1,FMO5,GSTA4,GSTM4,GSTZ1,HS3ST3B1,HSP90AB1,MAP2K3,MAP2K6,MAPK3,MED1,NCOA1,NDST3,NOS2,PPP2R1B,PPP2R2C,PPP2R3B,PPP2R5D,PRKCA,PRKCB,PRKCD,PRKCE,PRKCQ,RXRA,SLCO1B1,SOD3,SRC,SULT1B1,SULT1C2,SULT1C3,SULT1C4,SULT4A1,UGT8,UST
Meishan	RHOA Signaling	0.00427	0.282	ACTA2,ACTB,ACTG2,ACTR3,ARHGAP4,ARHGAP5,ARHGAP8/PRR5-ARHGAP8,ARHGAP9,ARPC1A,ARPC1B,ARPC2,CDC42EP1,CDC42EP5,DLC1,LPAR1,MPRIP,MSN,MYL12A,MYLK3,NEDD4,NGEF,PIP4K2B,PIP4K2C,PIP5K1B,PIP5K1C,PLXNA1,PPP1R12B,PTK2,RAPGEF6,RHPN2,RND3,RTKN,SEMA3F,SEPTIN11,SEPTIN3
Meishan	IL-8 Signaling	0.00447	0.257	BRAF,CCND3,CXCR1,CYBB,EIF4EBP1,ELP1,FLT1,FOS,GNAI3,GNAS,GNB2,HBEGF,HMOX1,IKBKB,IL9,ITGAM,ITGB2,JUN,MAP4K4,MAPK10,MAPK3,MMP9,NAPEPLD,NFKB1,NFKBIE,PAK2,PIK3C2G,PIK3C3,PIK3CG,PIK3R1,PIK3R4,PLD3,PLD4,PRKCA,PRKCB,PRKCD,PRKCE,PRKCQ,PTK2,RAB11FIP2,RAC1,RAC2,RALB,RAP2A,RAP2B,RASD2,RHOBTB2,RHOJ,RND3,RPS6KB1,SRC,TRAF6,VEGFA,VEGFD
Meishan	p38 MAPK Signaling	0.00447	0.283	DUSP10,FAS,HSPB3,IL18RAP,IL1R1,IL1RL1,IL1RL2,MAP2K3,MAP2K6,MAX,MEF2D,MKNK1,MKNK2,PLA2G10,PLA2G2D,PLA2G2F,PLA2G5,PLA2G6,RPS6KA1,RPS6KA2,RPS6KA3,RPS6KB1,RPS6KB2,RPS6KC1,SRF,TAB1,TGFB2,TGFBR1,TGFBR2,TNFRSF1A,TNFRSF1B,TRADD,TRAF2,TRAF6
Meishan	Phospholipases	0.00457	0.319	HMOX1,LIPC,LIPG,NAPEPLD,PLA2G10,PLA2G2D,PLA2G2F,PLA2G5,PLA2G6,PLA2G7,PLAAT1,PLAAT3,PLB1,PLCD3,PLCD4,PLCE1,PLCG1,PLD3,PLD4,PNPLA3,PNPLA8,PRDX6
Meishan	Paxillin Signaling	0.00457	0.29	ACTA2,ACTB,ACTG2,ACTN2,ACTN3,ARFIP2,DOCK1,GRB2,ITGA2,ITGA8,ITGAM,ITGB2,ITGB5,MAPK10,NCK2,PAK2,PIK3C2G,PIK3C3,PIK3CG,PIK3R1,PIK3R4,PTK2,RAC1,RALB,RAP2A,RAP2B,RASD2,SOS1,SOS2,SRC,TLN1
Meishan	Regulation of Cellular Mechanics by Calpain Protease	0.00457	0.3	ACTN2,ACTN3,CAPN10,CAPN11,CAPN7,CAPN9,CAST,CCND3,CCNE2,CDKN1B,CNGA3,CNGA4,EGF,GRB2,ITGA2,ITGA8,ITGAM,ITGB2,ITGB5,MAPK3,PTK2,RALB,RAP2A,RAP2B,RASD2,SRC,TLN1
Meishan	CNTF Signaling	0.00468	0.333	GRB2,JAK1,MAPK3,PIK3C2G,PIK3C3,PIK3CG,PIK3R1,PIK3R4,RALB,RAP2A,RAP2B,RASD2,RPS6KA1,RPS6KA2,RPS6KA3,RPS6KB1,RPS6KB2,SOS1,STAT3
Meishan	Amyotrophic Lateral Sclerosis Signaling	0.00479	0.284	CACNA2D2,CACNA2D3,CACNB1,CACNG3,CACNG5,CAPN10,CAPN11,CAPN7,CAPN9,CASP1,CASP7,GDNF,GRIA1,GRID2,GRIK1,GRIK2,GRIK3,GRIK4,GRIN2A,GRIN2B,GRIN2D,GRIN3A,HECW1,PIK3C2G,PIK3C3,PIK3CG,PIK3R1,PIK3R4,PPP3CA,RAC1,SLC1A2,VEGFA,VEGFD
Meishan	Protein Citrullination	0.00479	0.8	PADI2,PADI3,PADI4,PADI6
Meishan	Tetrahydrofolate Salvage from 5,10-methenyltetrahydrofolate	0.00479	0.8	MTHFD1,MTHFD1L,MTHFD2,MTHFD2L
Meishan	FLT3 Signaling in Hematopoietic Progenitor Cells	0.00501	0.305	EIF4E,EIF4EBP1,FLT3,GAB2,GRB2,INPP5D,MAPK3,PIK3C2G,PIK3C3,PIK3CG,PIK3R1,PIK3R4,RALB,RAP2A,RAP2B,RASD2,RPS6KA1,RPS6KA2,RPS6KA3,RPS6KB1,SHC1,SOS1,SOS2,STAT3,STAT5A
Meishan	JAK/STAT Signaling	0.00501	0.305	FOS,GAST,GRB2,JAK1,JUN,MAPK3,NFKB1,PIAS2,PIK3C2G,PIK3C3,PIK3CG,PIK3R1,PIK3R4,PTPN1,PTPN6,RALB,RAP2A,RAP2B,RASD2,RELB,SHC1,SOS1,SOS2,STAT3,STAT5A
Meishan	Germ Cell-Sertoli Cell Junction Signaling	0.00513	0.265	ACTA2,ACTB,ACTG2,ACTN2,ACTN3,CLINT1,EPN1,EPN2,GSN,ILK,ITGA2,MAP2K3,MAP2K6,MAP3K1,MAP3K10,MAPK10,MAPK3,MTMR2,MYO7A,NECTIN2,PAK2,PIK3C2G,PIK3C3,PIK3CG,PIK3R1,PIK3R4,PTK2,RAC1,RAC2,RALB,RAP2A,RAP2B,RASD2,RHOBTB2,RHOJ,RND3,SORBS1,SRC,TGFB2,TGFBR1,TGFBR2,TNFRSF1A,TUBA4A,TUBB4B,TUBB6
Meishan	NF-ÎºB Activation by Viruses	0.00513	0.308	ELP1,IKBKB,ITGA2,MAP3K1,MAPK3,NFKB1,NFKBIE,PIK3C2G,PIK3C3,PIK3CG,PIK3R1,PIK3R4,PRKCA,PRKCB,PRKCD,PRKCE,PRKCQ,RALB,RAP2A,RAP2B,RASD2,RELB,RIPK1,TRAF2
Meishan	Adipogenesis pathway	0.00537	0.273	ACVR2A,AGPAT2,BMPR1B,BMPR2,CCNH,ERCC2,ERCC3,EZH2,FGF1,FGFR1,FGFR2,FZD2,FZD5,HDAC1,HDAC3,HDAC4,HDAC5,HIF1A,KAT6A,LEP,NR1D1,PAXIP1,PLIN1,PPARG,RBBP7,RPS6KA1,RPS6KB1,RPS6KC1,RUNX1T1,SAP18,SAP30,SETDB1,SIN3A,SIRT1,SMAD5,TNFRSF1A,TXNIP,WNT5A
Meishan	Epithelial Adherens Junction Signaling	0.00537	0.268	ACTR3,ACVR2A,ARPC1A,ARPC1B,ARPC2,BMPR2,EGF,FGF1,FGFR1,LEF1,MAGI2,MST1,MYH10,MYL12A,NECTIN1,NECTIN2,NOTCH1,PAK2,PPP2R1B,PPP2R2C,PPP2R3B,PPP2R5D,PRKAG2,RAC1,RALB,RAP2A,RAP2B,RAPGEF1,RASD2,SRC,STK3,STK4,TCF7L2,TGFB2,TGFBR1,TGFBR2,TGFBR3,TIAM1,TNS1,YWHAB,YWHAZ,ZBTB33
Meishan	Ceramide Signaling	0.0055	0.297	CERK,CNKSR1,FOS,JUN,MAP3K1,MAPK3,NFKB1,PIK3C2G,PIK3C3,PIK3CG,PIK3R1,PIK3R4,PPP2R1B,PPP2R2C,PPP2R3B,PPP2R5D,RALB,RAP2A,RAP2B,RASD2,RELB,S1PR1,SMPD1,SMPD2,SPHK1,TNFRSF1A,TNFRSF1B
Meishan	Apoptosis Signaling	0.0055	0.288	BCL2A1,CAPN10,CAPN11,CAPN7,CAPN9,CASP2,CASP7,ELP1,ENDOG,FAS,GAS2,HTRA2,IKBKB,MAP4K4,MAPK3,MCL1,NFKB1,NFKBIE,PLCG1,PRKCA,PRKCE,PRKCQ,RALB,RAP2A,RAP2B,RASD2,RELB,RPS6KA1,TNFRSF1A,TNFRSF1B
Meishan	April Mediated Signaling	0.00562	0.357	ELP1,FOS,IKBKB,JUN,MAP3K1,MAPK10,NFATC1,NFKB1,NFKBIE,RELB,TNFRSF13B,TRAF1,TRAF2,TRAF5,TRAF6
Meishan	Glioblastoma Multiforme Signaling	0.00575	0.263	APC,CCND3,CCNE2,CDKN1B,E2F6,E2F7,EGF,FZD2,FZD5,GRB2,GSK3B,LEF1,MAPK3,PDGFRA,PIK3C2G,PIK3C3,PIK3CG,PIK3R1,PIK3R4,PLCD3,PLCD4,PLCE1,PLCG1,PRKCD,RAC1,RAC2,RALB,RAP2A,RAP2B,RASD2,RHOBTB2,RHOJ,RND3,RPS6KB1,SHC1,SHC3,SOS1,SOS2,SRC,TSC1,WNT11,WNT2,WNT3,WNT5A,WNT7A
Meishan	IL-2 Signaling	0.00575	0.323	FOS,GRB2,IL2RB,JAK1,JUN,MAPK3,PIK3C2G,PIK3C3,PIK3CG,PIK3R1,PIK3R4,RALB,RAP2A,RAP2B,RASD2,SHC1,SOS1,SOS2,STAT5A,SYK
Meishan	FAT10 Cancer Signaling Pathway	0.00575	0.34	ACKR3,ACVR2A,BMPR2,GSK3B,IKBKB,MAD2L2,NFKB1,NFKBIE,RELB,STAT3,TCF7L2,TGFB2,TGFBR1,TGFBR2,TGFBR3,TNFRSF1A,TNFRSF1B
Meishan	Osteoarthritis Pathway	0.00589	0.25	ALPG,ALPL,ANKH,BMPR2,C1QTNF4,CASP1,CASP2,CASP7,CASQ1,CNMD,FGF18,FGFR1,FN1,FZD2,FZD5,GLI1,GLI2,GLIS1,HDAC3,HDAC4,HIF1A,HTRA1,IL18RAP,IL1R1,IL1RL1,IL1RL2,ITGA2,ITGA8,ITGAM,ITGB2,ITGB5,LEF1,LEP,MMP1,MMP9,MYBBP1A,NFKB1,NKX3-2,NOS2,NOTCH1,P2RX7,PPARG,PRKAG2,RAC1,RBPJ,RELB,S100A9,SDC4,SIRT1,SMAD5,SMAD7,SPHK1,TCF7L2,TGFBR1,TGFBR2,TNFRSF1A,TNFRSF1B,VEGFA,VEGFD
Meishan	Death Receptor Signaling	0.00617	0.292	ACTA2,ACTB,ACTG2,ARHGDIB,CASP2,CASP7,CRADD,ELP1,FAS,GAS2,HSPB3,HTRA2,IKBKB,MAP4K4,NFKB1,NFKBIE,PARP11,PARP2,PARP3,PARP4,RELB,RIPK1,TNFRSF10A,TNFRSF1A,TNFRSF1B,TNFSF12,TRADD,TRAF2
Meishan	Thyroid Cancer Signaling	0.00617	0.304	BRAF,FOS,GDNF,GSK3B,INSR,IRS1,IRS2,JUN,LEF1,MAPK3,NGF,NTF3,NTRK1,PIK3C2G,PIK3C3,PIK3CG,PIK3R1,PIK3R4,RALB,RAP2A,RAP2B,RASD2,SHC1,TCF7L2
Meishan	Role of MAPK Signaling in Inhibiting the Pathogenesis of Influenza	0.00617	0.304	BRAF,CCL2,CXCL10,IFNB1,JUN,MAP2K3,MAP2K6,MAPK10,MAPK3,NFKB1,NFKBIE,PLA2G10,PLA2G2D,PLA2G2F,PLA2G5,PLA2G6,PLA2G7,PLAAT1,PLAAT3,PLB1,PNPLA3,PNPLA8,PRDX6,RPS6KA3
Meishan	IL-9 Signaling	0.00661	0.371	IL9,IRS1,IRS2,JAK1,NFKB1,PIK3C2G,PIK3C3,PIK3CG,PIK3R1,PIK3R4,RELB,STAT3,STAT5A
Meishan	Neuropathic Pain Signaling In Dorsal Horn Neurons	0.00676	0.287	CAMK4,FOS,GRIA1,GRIN2A,GRIN2B,GRIN2D,GRIN3A,GRM2,GRM4,KCNQ2,MAPK3,PIK3C2G,PIK3C3,PIK3CG,PIK3R1,PIK3R4,PLCD3,PLCD4,PLCE1,PLCG1,PRKAG2,PRKAR1A,PRKCA,PRKCB,PRKCD,PRKCE,PRKCQ,SRC,TACR1
Meishan	LXR/RXR Activation	0.00676	0.276	ABCA1,ABCG1,ABCG5,ABCG8,AGT,AMBP,APOA2,APOC2,APOE,C9,CCL2,CLU,CYP7A1,FDFT1,HADH,IL18RAP,IL1R1,IL1RL1,IL1RL2,ITIH4,LBP,MMP9,MSR1,NFKB1,NOS2,NR1H3,ORM2,PLTP,RELB,RXRA,RXRG,TLR3,TNFRSF1A,TNFRSF1B
Meishan	PEDF Signaling	0.00692	0.298	CASP7,DOCK3,FAS,GDNF,HNF1B,IKBKB,MAPK3,NFKB1,NFKBIE,NGF,PIK3C2G,PIK3C3,PIK3CG,PIK3R1,PIK3R4,PPARG,RAC1,RALB,RAP2A,RAP2B,RASD2,RELB,SRF,TCF12,TCF7L2
Meishan	Sperm Motility	0.00724	0.245	BMX,CACNA1I,CALM1 (includes others),CATSPER2,CNGA3,CNGA4,CSF2RA,DYRK3,EPHA3,EPHA8,EPHB2,ERBB2,ERBB4,FGFR1,FGFR2,FLT1,GNAI3,GNAS,GNB2,INSR,JAK1,LMTK2,LYN,MAP2K3,MAP2K6,MST1R,NPR1,NTRK1,PDE1C,PDE2A,PDGFRA,PLA2G10,PLA2G2D,PLA2G2F,PLA2G5,PLA2G6,PLA2G7,PLAAT1,PLAAT3,PLB1,PLCD3,PLCD4,PLCE1,PLCG1,PNPLA3,PNPLA8,PRDX6,PRKAG2,PRKAR1A,PRKCA,PRKCB,PRKCD,PRKCE,PRKCQ,PRKG2,PTK2,PTK7,ROS1,SLC9A5,SRC,SYK,TEC,YES1
Meishan	UVC-Induced MAPK Signaling	0.00724	0.333	BRAF,FOS,JUN,MAPK10,MAPK3,PRKCA,PRKCB,PRKCD,PRKCE,PRKCQ,RALB,RAP2A,RAP2B,RASD2,SMPD1,SMPD2,SRC
Meishan	MicroRNA Biogenesis Signaling Pathway	0.00724	0.257	ADAR,AGO3,BRCA1,CSDE1,DIS3,DROSHA,EGF,HMOX1,HNRNPA2B1,HNRNPD,HSP90AB1,IFNA8,IFNB1,IFNW1,ILF2,MAPK3,MTCL1,NUP188,NUP205,NUP214,NUP50,NUP58,NUP98,PIK3C2G,PIK3C3,PIK3CG,PIK3R1,PIK3R4,PIWIL2,PIWIL4,POLR2A,POLR2F,POLR3D,POM121/POM121C,PTGES3,QKI,RAE1,RALB,RAN,RAP2A,RAP2B,RASD2,RPS6KB1,SMAD5,ST13,TGFB2,VEGFA,XPO5
Meishan	RAC Signaling	0.00741	0.27	ACTR3,ANK1,ARFIP2,ARPC1A,ARPC1B,ARPC2,CYBB,ITGA2,ITGA8,ITGAM,ITGB2,ITGB5,JUN,MAP3K1,MAPK3,NFKB1,PAK2,PIK3C2G,PIK3C3,PIK3CG,PIK3R1,PIK3R4,PIP4K2B,PIP4K2C,PIP5K1B,PIP5K1C,PTK2,RAC1,RAC2,RALB,RAP2A,RAP2B,RASD2,RELB,RPS6KB1,SH3RF1,TIAM1
Meishan	Ketogenesis	0.00741	0.545	ACAA2,ACAT2,BDH2,HADHA,HADHB,HMGCS1
Meishan	RHOGDI Signaling	0.00759	0.25	ACTA2,ACTB,ACTG2,ACTR3,ARHGAP4,ARHGAP5,ARHGAP8/PRR5-ARHGAP8,ARHGAP9,ARHGDIB,ARHGEF10,ARHGEF16,ARHGEF18,ARHGEF19,ARHGEF2,ARHGEF3,ARHGEF9,ARPC1A,ARPC1B,ARPC2,CDH16,CDH22,CDH6,CDH7,DLC1,GNAI3,GNAS,GNB2,ITGA2,ITGA8,ITGAM,ITGB2,ITGB5,MSN,MYH10,MYH11,MYH14,MYH3,MYH8,MYH9,MYL12A,MYO10,MYO18B,PAK2,PIP4K2B,PIP4K2C,PIP5K1B,PIP5K1C,PPP1R12B,PRKCA,RAC1,RAC2,RHOBTB2,RHOJ,RND3,SRC
Meishan	Thrombin Signaling	0.00794	0.249	ADCY1,ADCY3,ADCY5,ADCY8,ARHGEF10,ARHGEF16,ARHGEF18,ARHGEF19,ARHGEF2,ARHGEF3,ARHGEF33,ARHGEF9,CAMK4,EGF,F2,GATA2,GATA4,GNAI3,GNAS,GNB2,GRB2,IKBKB,MAPK3,MPRIP,MYL12A,NFKB1,PIK3C2G,PIK3C3,PIK3CG,PIK3R1,PIK3R4,PLCD3,PLCD4,PLCE1,PLCG1,PPP1R12B,PRKCA,PRKCB,PRKCD,PRKCE,PRKCQ,PTK2,RAC1,RAC2,RALB,RAP2A,RAP2B,RASD2,RELB,RHOBTB2,RHOJ,RND3,RPS6KB1,SHC1,SOS1,SRC
Meishan	Sphingosine-1-phosphate Signaling	0.00832	0.275	ACER2,ACER3,ADCY1,ADCY3,ADCY5,ADCY8,ASAH1,CASP1,CASP2,CASP7,CASQ1,GNAI3,MAPK3,PDGFRA,PIK3C2G,PIK3C3,PIK3CG,PIK3R1,PIK3R4,PLCD3,PLCD4,PLCE1,PLCG1,PTK2,RAC1,RAC2,RHOBTB2,RHOJ,RND3,S1PR1,SMPD1,SMPD2,SPHK1
Meishan	Neutrophil Extracellular Trap Signaling Pathway	0.00851	0.23	ATP5F1B,ATP5F1C,BPI,C1QB,C1QC,CASP1,CASP2,CASP7,CASQ1,COL11A1,COL15A1,COL17A1,COL18A1,COL22A1,COL24A1,COL27A1,COL4A4,COL4A6,COL5A1,COL6A1,COL6A6,COL9A1,CTSG,CYBB,DOCK1,GSDMD,HIF1A,IFNA8,IFNAR1,IFNB1,IFNW1,ITGA2,ITGAM,ITGB2,LYN,MAP2K3,MAP2K6,MAPK10,MAPK3,MCL1,MLKL,MMP9,NDUFA6,NDUFA8,NDUFB2,NDUFB9,NDUFS3,NDUFV3,NFKB1,NOS2,PADI4,PIK3C2G,PIK3C3,PIK3CG,PIK3R1,PIK3R4,PLA2G10,PLA2G2D,PLA2G2F,PLA2G5,PLA2…
Meishan	Role of Tissue Factor in Cancer	0.00871	0.276	ARRB1,CCN1,CSF2,EGR1,EIF4E,F2,F3,FGG,HBEGF,LYN,MAPK3,MMP1,PIK3C2G,PIK3C3,PIK3CG,PIK3R1,PIK3R4,PLAUR,PRKCA,RAC1,RALB,RAP2A,RAP2B,RASD2,RPS6KA1,RPS6KA2,RPS6KA3,RPS6KB1,SRC,STAT5A,VEGFA,YES1
Meishan	CSDE1 Signaling Pathway	0.00891	0.321	AGO3,CCL2,CCND3,CSDE1,CTTN,DDX6,EDC4,FABP7,FN1,FOS,HNRNPD,PABPC1,PABPC5,PIWIL2,PIWIL4,RAC1,SDC4,TNC
Meishan	Immunogenic Cell Death Signaling Pathway	0.00912	0.289	BECN1,CASP1,CXCL10,DAPK1,DAPK3,GZMH,GZMK,HSP90AB1,HSPA14,IFNA8,IFNAR1,IFNAR2,IFNB1,IFNGR1,IFNGR2,IFNW1,MLKL,NFKB1,P2RX7,PANX1,PGAM5,PRF1,RIPK1,TLR3,TNFRSF1A,TNFRSF1B
Meishan	CDP-diacylglycerol Biosynthesis I	0.00912	0.4	AGPAT2,AGPAT3,CDS1,GPAT4,LPCAT1,LPCAT2,LPCAT4,LPGAT1,MBOAT7,PNPLA3
Meishan	Neurovascular Coupling Signaling Pathway	0.00977	0.246	ADORA1,APP,BDKRB2,CACNA1I,CACNA2D2,CACNA2D3,CACNB1,CACNG3,CACNG5,CALM1 (includes others),CATSPER2,ENTPD2,ENTPD4,ENTPD5,GABBR2,GABRA1,GABRB1,GABRB3,GABRP,GAST,GJA1,GRIA1,GRIN2A,GRIN2B,GRIN2D,GRIN3A,GUCY2C,GUCY2D,KCNJ10,KCNJ15,KCNJ16,KCNJ8,KCNMA1,LRRC38,MPRIP,NPR1,NT5C,PLA2G10,PLA2G2D,PLA2G2F,PLA2G5,PLA2G6,PLA2G7,PLAAT1,PLAAT3,PLB1,PNPLA3,PNPLA8,PPP1R12B,PRDX6,PRKAG2,PRKAR1A,PRKG2,RYR3,SLC1A2,SLC39…
Meishan	Telomerase Signaling	0.00977	0.278	EGF,ETS2,GRB2,HDAC1,HDAC3,HDAC4,HDAC5,HSP90AB1,IL2RB,MAPK3,PIK3C2G,PIK3C3,PIK3CG,PIK3R1,PIK3R4,PPP2R1B,PPP2R2C,PPP2R3B,PPP2R5D,PTGES3,RALB,RAP2A,RAP2B,RASD2,SHC1,SOS1,SOS2,TEP1,TERF2IP,TPP1
Meishan	ERB2-ERBB3 Signaling	0.0102	0.308	CDKN1B,ERBB2,GRB2,GSK3B,JUN,MAPK3,PIK3C2G,PIK3C3,PIK3CG,PIK3R1,PIK3R4,RALB,RAP2A,RAP2B,RASD2,SHC1,SOS1,SOS2,STAT3,STAT5A
Meishan	Superpathway of Cholesterol Biosynthesis	0.0102	0.379	ACAA2,ACAT2,DHCR7,EBP,FDFT1,FDPS,HADHA,HADHB,HMGCS1,LSS,SQLE
Meishan	D-myo-inositol-5-phosphate Metabolism	0.0102	0.251	ALPL,ATP1A1,ATP1A2,CA3,DUSP10,DUSP16,DUSP23,DUSP28,DUSP5,DUSP6,ENPP1,G6PC3,HACD2,ILKAP,INPP5D,MTMR2,MTMR7,NT5C,NUDT11,PALD1,PGAM5,PIP4K2C,PLCD3,PLCD4,PLCE1,PLCG1,PPFIA3,PPM1K,PPP1R12B,PPP1R1B,PPP2R1B,PPP2R2C,PPP2R3B,PPP2R5D,PPP3CA,PPP3CB,PTPN1,PTPN13,PTPN2,PTPN6,PTPRC,PTPRH,PTPRO,PXYLP1,RASA1,SGPP2,SSH1,SYNJ1,TNS3
Meishan	Aldosterone Signaling in Epithelial Cells	0.0105	0.256	ABCC9,AHCY,DNAJB6,DNAJC1,DNAJC13,DNAJC16,DNAJC25,DNAJC7,HSP90AB1,HSPA12A,HSPA13,HSPA14,HSPB3,ICMT,KCNJ8,KCNMA1,LRRC38,MAPK3,NEDD4,PIK3C2G,PIK3C3,PIK3CG,PIK3R1,PIK3R4,PIP4K2B,PIP4K2C,PIP5K1B,PIP5K1C,PLCD3,PLCD4,PLCE1,PLCG1,PRKCA,PRKCB,PRKCD,PRKCE,PRKCQ,SACS,SCNN1A,SCNN1B,SGK1,SLC12A1,SOS1,SOS2
Meishan	mTOR Signaling	0.0105	0.248	ARHGAP8/PRR5-ARHGAP8,EIF3D,EIF3L,EIF4E,EIF4EBP1,HIF1A,HMOX1,INSR,IRS1,MAPK3,NAPEPLD,PIK3C2G,PIK3C3,PIK3CG,PIK3R1,PIK3R4,PLD3,PLD4,PPP2R1B,PPP2R2C,PPP2R3B,PPP2R5D,PRKAG2,PRKCA,PRKCB,PRKCD,PRKCE,PRKCQ,PRR5,RAC1,RAC2,RALB,RAP2A,RAP2B,RASD2,RHOBTB2,RHOJ,RICTOR,RND3,RPS11,RPS24,RPS25,RPS3,RPS6KA1,RPS6KA2,RPS6KA3,RPS6KB1,RPS6KB2,RPS6KC1,RPS9,TSC1,VEGFA,VEGFD
Meishan	VDR/RXR Activation	0.0107	0.295	CALB1,CDKN1B,CSF2,CXCL10,CYP24A1,HOXA10,HR,IGFBP5,IL1RL1,MED1,MXD1,NCOA1,PRKCA,PRKCB,PRKCD,PRKCE,PRKCQ,RXRA,RXRG,SEMA3B,SERPINB1,TGFB2,TRPV6
Meishan	Neurotrophin/TRK Signaling	0.0107	0.295	FOS,GRB2,JUN,MAP2K3,MAP2K6,MAPK3,NGF,NTF3,NTRK1,PIK3C2G,PIK3C3,PIK3CG,PIK3R1,PIK3R4,PLCG1,RALB,RAP2A,RAP2B,RASD2,RPS6KA1,SHC1,SOS1,SOS2
Meishan	RANK Signaling in Osteoclasts	0.0107	0.286	CALM1 (includes others),ELP1,FOS,GSN,IKBKB,JUN,MAP2K6,MAP3K1,MAP3K10,MAPK10,MAPK3,NFATC1,NFKB1,NFKBIE,PIK3C2G,PIK3C3,PIK3CG,PIK3R1,PIK3R4,PPP3CA,PPP3CB,RELB,SRC,TRAF2,TRAF5,TRAF6
Meishan	Regulation Of The Epithelial Mesenchymal Transition In Development Pathway	0.0112	0.287	ADAM17,APC,APH1A,BCL9,BRCA1,FZD2,FZD5,GLI1,GLI2,GLIS1,GSK3B,HIF1A,LEF1,MAML1,NFKB1,NOTCH1,PSEN1,RBPJ,RELB,TCF7L2,WNT11,WNT2,WNT3,WNT5A,WNT7A
Meishan	SNARE Signaling Pathway	0.0112	0.265	ADCY1,ADCY3,ADCY5,ADCY8,CACNA2D2,CACNB1,CALM1 (includes others),MYH10,MYH11,MYH14,MYH3,MYH8,MYH9,MYO10,MYO18B,NAPA,NAPG,NSF,PRKAG2,PRKAR1A,RAB27A,RAB2A,RAB7A,RIMS1,SNAP91,SNCA,SNCB,STX16,STX1B,STXBP1,STXBP2,SYN3,SYT1,SYT12,SYT17,SYT8
Meishan	Cellular Effects of Sildenafil (Viagra)	0.0117	0.26	ACTA2,ACTB,ACTG2,ADCY1,ADCY3,ADCY5,ADCY8,CACNA2D2,CACNA2D3,CACNB1,CACNG3,CACNG5,CALM1 (includes others),GNAS,GUCY2C,GUCY2D,KCNQ2,MPRIP,MYH10,MYH11,MYH14,MYH3,MYH8,MYH9,MYL12A,MYO10,MYO18B,NPR1,PDE1C,PDE2A,PLCD3,PLCD4,PLCE1,PLCG1,PPP1R12B,PRKAG2,PRKAR1A,PRKG2,SLC4A5
Meishan	Sertoli Cell-Sertoli Cell Junction Signaling	0.012	0.248	ACTA2,ACTB,ACTG2,ACTN2,ACTN3,CLDN1,CLDN10,CLDN2,CLINT1,EPN1,EPN2,GSK3B,ILK,ITGA2,ITGA8,ITGAM,ITGB2,ITGB5,JUN,MAGI2,MAP2K3,MAP3K1,MAP3K10,MAP3K20,MAPK10,MAPK3,MTMR2,MYO7A,NECTIN1,NECTIN2,NOS2,PALS2,PRKAG2,PRKAR1A,PRKG2,RAC1,RALB,RAP2A,RAP2B,RASD2,SORBS1,SPTA1,SPTB,SPTBN1,SRC,TGFBR3,TJP2,TNFRSF1A,TUBA4A,TUBB4B,TUBB6
Meishan	HGF Signaling	0.012	0.265	DOCK1,ETS2,FOS,GRB2,ITGA2,ITGA8,ITGAM,ITGB2,ITGB5,JUN,MAP3K1,MAP3K10,MAPK10,MAPK3,PIK3C2G,PIK3C3,PIK3CG,PIK3R1,PIK3R4,PLCG1,PRKCA,PRKCB,PRKCD,PRKCE,PRKCQ,PTK2,RAC1,RALB,RAP2A,RAP2B,RAPGEF1,RASD2,SOS1,SOS2,STAT3
Meishan	Role of MAPK Signaling in Promoting the Pathogenesis of Influenza	0.012	0.272	ATP6V0D1,ATP6V1B2,ATP6V1F,ATP6V1G3,BECN1,BRAF,JUN,MAP2K3,MAP2K6,MAPK10,MAPK3,NFKB1,NFKBIE,PLA2G10,PLA2G2D,PLA2G2F,PLA2G5,PLA2G6,PLA2G7,PLAAT1,PLAAT3,PLB1,PNPLA3,PNPLA8,PRDX6,PRKCA,RALB,RAP2A,RAP2B,RASD2,RPS6KA3
Meishan	Relaxin Signaling	0.0123	0.258	ADCY1,ADCY3,ADCY5,ADCY8,BRAF,ENPP1,FOS,GAST,GDPD3,GNAI3,GNAS,GNB2,GUCY2C,GUCY2D,JUN,MAPK3,MMP9,NAPEPLD,NFKB1,NFKBIE,NOS2,NPR1,NT5C,PDE12,PDE1C,PDE2A,PDE9A,PIK3C2G,PIK3C3,PIK3CG,PIK3R1,PIK3R4,PRKAG2,PRKAR1A,RELB,RXFP1,SLC39A7,SMPDL3A,SMPDL3B,VEGFA
Meishan	D-myo-inositol (1,4,5)-Trisphosphate Biosynthesis	0.0126	0.385	CDIPT,PI4KB,PIP4K2B,PIP4K2C,PIP5K1B,PIP5K1C,PLCD3,PLCD4,PLCE1,PLCG1
Meishan	Th2 Pathway	0.0126	0.263	ACVR2A,APH1A,BMPR2,CD3D,CD3E,CD40,CXCR6,GRB2,HAVCR1,ICOSLG/LOC102723996,IKZF1,IL1RL1,IL2RB,IL9,ITGB2,JAK1,JUN,MAF,mir-21,NFKB1,NOTCH1,PIK3C2G,PIK3C3,PIK3CG,PIK3R1,PIK3R4,PRKCQ,PSEN1,S1PR1,SPI1,STAT5A,TBX21,TGFBR1,TGFBR2,TGFBR3,TNFSF4
Meishan	D-myo-inositol (1,4,5,6)-Tetrakisphosphate Biosynthesis	0.0132	0.251	ALPL,ATP1A1,ATP1A2,CA3,DUSP10,DUSP16,DUSP23,DUSP28,DUSP5,DUSP6,ENPP1,G6PC3,HACD2,ILKAP,INPP5D,IPMK,MTMR2,MTMR7,NT5C,NUDT11,PALD1,PGAM5,PPFIA3,PPM1K,PPP1R12B,PPP1R1B,PPP2R1B,PPP2R2C,PPP2R3B,PPP2R5D,PPP3CA,PPP3CB,PTPN1,PTPN13,PTPN2,PTPN6,PTPRC,PTPRH,PTPRO,PXYLP1,RASA1,SGPP2,SSH1,SYNJ1,TNS3
Meishan	D-myo-inositol (3,4,5,6)-tetrakisphosphate Biosynthesis	0.0132	0.251	ALPL,ATP1A1,ATP1A2,CA3,DUSP10,DUSP16,DUSP23,DUSP28,DUSP5,DUSP6,ENPP1,G6PC3,HACD2,ILKAP,INPP5D,IPMK,MTMR2,MTMR7,NT5C,NUDT11,PALD1,PGAM5,PPFIA3,PPM1K,PPP1R12B,PPP1R1B,PPP2R1B,PPP2R2C,PPP2R3B,PPP2R5D,PPP3CA,PPP3CB,PTPN1,PTPN13,PTPN2,PTPN6,PTPRC,PTPRH,PTPRO,PXYLP1,RASA1,SGPP2,SSH1,SYNJ1,TNS3
Meishan	Role of p14/p19ARF in Tumor Suppression	0.0135	0.367	NPM1,NPM2,PIK3C2G,PIK3C3,PIK3CG,PIK3R1,PIK3R4,POLR3D,RAC1,SENP3,UBTF
Meishan	Breast Cancer Regulation by Stathmin1	0.0135	0.219	ACKR3,ADCYAP1R1,ADGRA2,ADGRA3,ADGRD1,ADGRF1,ADGRF3,ADGRF4,ADGRF5,ADGRG2,ADGRG7,ADGRL1,ADGRL4,ADORA1,ADRA1B,ADRB1,ARHGEF10,ARHGEF16,ARHGEF18,ARHGEF19,ARHGEF2,ARHGEF3,ARHGEF9,AURKA,AVPR2,BDKRB2,C5AR2,CALCR,CAMK4,CCND3,CCR9,CDKN1B,CELSR1,CELSR2,CMKLR1,CNR2,CXCR1,CXCR6,DRD2,E2F6,E2F7,EDNRA,EDNRB,EGF,FFAR2,FZD2,FZD5,GABBR2,GALR3,GLP1R,GNB2,GPR143,GPR153,GPR158,GPR160,GPR161,GPR179,GPR180,GPR20,GPR26,G…
Meishan	Role of MAPK Signaling in the Pathogenesis of Influenza	0.0138	0.286	CCL2,CXCL10,IFNB1,MAP2K3,MAP2K6,MAPK10,MAPK3,PLA2G10,PLA2G2D,PLA2G2F,PLA2G5,PLA2G6,PLA2G7,PLAAT1,PLAAT3,PLB1,PNPLA3,PNPLA8,PRDX6,PRKCA,RALB,RAP2A,RAP2B,RASD2
Meishan	Protein Kinase A Signaling	0.0141	0.226	ADCY1,ADCY3,ADCY5,ADCY8,AKAP11,AKAP13,AKAP17A,AKAP6,AKAP7,ANAPC2,ANAPC4,BRAF,CALM1 (includes others),CDC14B,CDC26,CNGA3,CNGA4,DUSP10,DUSP16,DUSP5,DUSP6,ENPP1,EYA3,FLNA,FLNB,FLNC,GDPD3,GNAI3,GNAS,GNB2,GSK3B,GYS2,H1-0,H1-3,KDELR2,LEF1,MAP3K1,MAPK3,MTMR7,MYH10,MYL12A,MYLK3,NAPEPLD,NFATC1,NFKB1,NFKBIE,PALM2AKAP2,PDE12,PDE1C,PDE2A,PDE9A,PHKG1,PLCD3,PLCD4,PLCE1,PLCG1,PPP1R1B,PPP3CA,PPP3CB,PRKAG2,PRKAR1…
Meishan	Corticotropin Releasing Hormone Signaling	0.0145	0.257	ADCY1,ADCY3,ADCY5,ADCY8,BRAF,CACNA1I,CACNA2D2,CACNA2D3,CACNB1,CACNG3,CACNG5,CALM1 (includes others),CAMK4,CATSPER2,FOS,GAST,GLI1,GLI2,GNAI3,GNAS,GUCY2C,GUCY2D,JUN,MAPK3,MEF2D,NOS2,NPR1,NT5C,PLCG1,POMC,PRKAG2,PRKAR1A,PRKCA,PRKCB,PRKCD,PRKCE,PRKCQ,SLC39A7,VEGFA
Meishan	Nitric Oxide Signaling in the Cardiovascular System	0.0145	0.267	ADRB1,ATP2A1,BDKRB2,CACNA2D2,CACNA2D3,CACNB1,CACNG3,CACNG5,CALM1 (includes others),FLT1,GUCY2C,GUCY2D,HSP90AB1,MAPK3,NPR1,PDE1C,PDE2A,PIK3C2G,PIK3C3,PIK3CG,PIK3R1,PIK3R4,PRKAG2,PRKAR1A,PRKCA,PRKCB,PRKCD,PRKCE,PRKCQ,PRKG2,VEGFA,VEGFD
Meishan	Angiopoietin Signaling	0.0151	0.289	ANGPT4,ELP1,GRB14,GRB2,IKBKB,NFKB1,NFKBIE,PAK2,PIK3C2G,PIK3C3,PIK3CG,PIK3R1,PIK3R4,PTK2,RALB,RAP2A,RAP2B,RASA1,RASD2,RELB,SOS1,STAT5A
Meishan	Leptin Signaling in Obesity	0.0151	0.289	ADCY1,ADCY3,ADCY5,ADCY8,GHRL,GRB2,LEP,LEPR,MAPK3,PIK3C2G,PIK3C3,PIK3CG,PIK3R1,PIK3R4,PLCD3,PLCD4,PLCE1,PLCG1,POMC,PRKAG2,PRKAR1A,STAT3
Meishan	D-myo-inositol (1,4,5)-trisphosphate Degradation	0.0166	0.438	BPNT1,BPNT2,INPP5A,INPP5D,INPP5E,SYNJ1,SYNJ2
Meishan	TNFR1 Signaling	0.0166	0.314	CASP2,CASP7,CRADD,FOS,IKBKB,JUN,MAP3K1,NFKB1,NFKBIE,PAK2,RELB,RIPK1,TNFAIP3,TNFRSF1A,TRADD,TRAF2
Meishan	Phosphatidylglycerol Biosynthesis II (Non-plastidic)	0.0166	0.37	AGPAT2,AGPAT3,CDS1,GPAT4,LPCAT1,LPCAT2,LPCAT4,LPGAT1,MBOAT7,PNPLA3
Meishan	Production of Nitric Oxide and Reactive Oxygen Species in Macrophages	0.017	0.246	APOA2,APOC2,APOE,CLU,CYBB,ELP1,FOS,HOXA10,IFNGR1,IFNGR2,IKBKB,JAK1,JUN,MAP3K1,MAP3K10,MAPK10,MAPK3,NCF4,NFKB1,NFKBIE,NOS2,ORM2,PIK3C2G,PIK3C3,PIK3CG,PIK3R1,PIK3R4,PLCG1,PPP2R1B,PPP2R2C,PPP2R3B,PPP2R5D,PRKCA,PRKCB,PRKCD,PRKCE,PRKCQ,PTPN6,RAC1,RAC2,RELB,RHOBTB2,RHOJ,RND3,SPI1,TNFRSF1A,TNFRSF1B
Meishan	3-phosphoinositide Degradation	0.017	0.246	ALPL,ATP1A1,ATP1A2,CA3,DUSP10,DUSP16,DUSP23,DUSP28,DUSP5,DUSP6,ENPP1,G6PC3,HACD2,ILKAP,INPP5D,INPP5E,MTMR14,MTMR2,MTMR7,NT5C,NUDT11,PALD1,PGAM5,PPFIA3,PPM1K,PPP1R12B,PPP1R1B,PPP2R1B,PPP2R2C,PPP2R3B,PPP2R5D,PPP3CA,PPP3CB,PTPN1,PTPN13,PTPN2,PTPN6,PTPRC,PTPRH,PTPRO,PXYLP1,RASA1,SGPP2,SSH1,SYNJ1,SYNJ2,TNS3
Meishan	Antiproliferative Role of Somatostatin Receptor 2	0.0178	0.286	BRAF,CDKN1B,GAST,GNB2,GUCY2C,GUCY2D,MAPK3,NPR1,NT5C,PIK3C2G,PIK3C3,PIK3CG,PIK3R1,PIK3R4,PTPN6,RALB,RAP2A,RAP2B,RASD2,SLC39A7,SRC,SSTR2
Meishan	FGF Signaling	0.0182	0.279	FGF1,FGF11,FGF12,FGF14,FGF18,FGFR1,FGFR2,GRB2,MAP2K3,MAP2K6,MAP3K1,MAPK3,PIK3C2G,PIK3C3,PIK3CG,PIK3R1,PIK3R4,PLCG1,PRKCA,PTPN6,RAC1,SOS1,SOS2,STAT3
Meishan	Endocannabinoid Developing Neuron Pathway	0.0195	0.26	ADCY1,ADCY3,ADCY5,ADCY8,BRAF,BRCA1,CDKN1B,CNR2,GNAI3,GNB2,GSK3B,MAP2K3,MAP2K6,MAPK10,MAPK15,MAPK3,MAPK6,MAPK7,PIK3C2G,PIK3C3,PIK3CG,PIK3R1,PIK3R4,PRKAG2,PRKAR1A,RAC1,RAC2,RALB,RAP2A,RAP2B,RASD2,SRC,STAT3
Meishan	Cell Cycle Control of Chromosomal Replication	0.0195	0.304	CDC6,CDK12,CDK20,CDK3,DBF4,DNA2,MCM4,MCM5,MCM7,MCM9,ORC1,ORC4,ORC5,POLE,RPA2,TOP2A,TOP2B
Meishan	Apelin Endothelial Signaling Pathway	0.0195	0.255	ADCY1,ADCY3,ADCY5,ADCY8,CALM1 (includes others),CCL2,FOS,GNAI3,GNAS,GNB2,HDAC4,HDAC5,HIF1A,JUN,MAPK10,MAPK3,MEF2D,NFKB1,PIK3C2G,PIK3C3,PIK3CG,PIK3R1,PIK3R4,PRKAG2,PRKCA,PRKCB,PRKCD,PRKCE,PRKCQ,RALB,RAP2A,RAP2B,RASD2,RELB,RPS6KB1,RPS6KB2
Meishan	BMP signaling pathway	0.02	0.275	ACVR2A,BMP1,BMP15,BMPR1B,BMPR2,CAMK4,GRB2,JUN,MAGED1,MAPK10,MAPK3,NFKB1,PRKAG2,PRKAR1A,RALB,RAP2A,RAP2B,RASD2,RELB,SMAD5,SMAD7,SMURF1,SOS1,TAB1,TLX2
Meishan	Role of JAK1 and JAK3 in Î³c Cytokine Signaling	0.02	0.29	GRB2,IL2RB,IL9,IRS1,IRS2,JAK1,MAPK3,PIK3C2G,PIK3C3,PIK3CG,PIK3R1,PIK3R4,RALB,RAP2A,RAP2B,RASD2,SHC1,STAT3,STAT5A,SYK
Meishan	Pyridoxal 5'-phosphate Salvage Pathway	0.0209	0.292	ACVR2A,BRAF,DAPK1,MAP2K3,MAP2K6,MAPK3,MAPK6,MAPK7,PAK2,PLK1,PNPO,POMK,PRKCD,PRKCE,PRKCQ,PRPF4B,PSTK,SGK1,TTK
Meishan	Catecholamine Biosynthesis	0.0209	0.75	DBH,DDC,PNMT
Meishan	Necroptosis Signaling Pathway	0.0219	0.25	CAPN10,CAPN11,CAPN7,CAPN9,CASP1,CYBB,DAPK1,FAS,IFNA8,IFNAR1,IFNB1,IFNW1,IKBKB,JAK1,MLKL,PELI1,PGAM5,PLA2G10,PLA2G2D,PLA2G2F,PLA2G5,PLA2G6,PPP3CA,PPP3CB,RIPK1,RNF31,SLC25A4,SLC25A6,TAB1,TLR3,TNFRSF10A,TNFRSF1A,TNFRSF1B,TOMM34,TOMM40,TOMM40L,TRADD,TRAF2,TSPO
Meishan	Cholecystokinin/Gastrin-mediated Signaling	0.0219	0.261	CCK,FOS,GAST,GRB2,JUN,MAP2K3,MAP2K6,MAPK10,MAPK3,MAPK7,MEF2D,PRKCA,PRKCB,PRKCD,PRKCE,PRKCQ,PTK2,RAC1,RAC2,RALB,RAP2A,RAP2B,RASD2,RHOBTB2,RHOJ,RND3,SHC1,SOS1,SOS2,SRC,SRF
Meishan	TNFR2 Signaling	0.0224	0.344	FOS,IKBKB,JUN,MAP3K1,NFKB1,NFKBIE,RELB,TNFAIP3,TNFRSF1B,TRAF1,TRAF2
Meishan	Ketolysis	0.0229	0.5	ACAA2,ACAT2,BDH2,HADHA,HADHB
Meishan	Role of NANOG in Mammalian Embryonic Stem Cell Pluripotency	0.0229	0.258	ACVR2A,APC,BMP1,BMP15,BMPR1B,BMPR2,FZD2,FZD5,GATA4,GRB2,GSK3B,JAK1,MAPK3,PIK3C2G,PIK3C3,PIK3CG,PIK3R1,PIK3R4,RALB,RAP2A,RAP2B,RASD2,SHC1,SMAD5,SOS1,SOS2,STAT3,WNT11,WNT2,WNT3,WNT5A,WNT7A
Meishan	White Adipose Tissue Browning Pathway	0.0234	0.254	ADCY1,ADCY3,ADCY5,ADCY8,CACNA1I,CACNA2D2,CACNA2D3,CACNB1,CACNG3,CACNG5,CATSPER2,FCER1A,FGFR1,FGFR2,GNAS,GPBAR1,LEP,mir-196,NPR1,PLIN1,PPARG,PRDM16,PRKAG2,PRKAR1A,PRKG2,RARA,RARB,RUNX1T1,RXRA,RXRG,SIRT1,THRA,THRB,VEGFA,VGF
Meishan	RAN Signaling	0.024	0.412	CSE1L,KPNA3,KPNA6,KPNA7,KPNB1,RAN,RANBP2
Meishan	1D-myo-inositol Hexakisphosphate Biosynthesis II (Mammalian)	0.024	0.412	INPP5A,INPP5D,INPP5E,IPMK,IPPK,SYNJ1,SYNJ2
Meishan	Signaling by Rho Family GTPases	0.024	0.232	ACTA2,ACTB,ACTG2,ACTR3,ARFIP2,ARHGEF10,ARHGEF16,ARHGEF18,ARHGEF19,ARHGEF2,ARHGEF3,ARHGEF9,ARPC1A,ARPC1B,ARPC2,CDC42EP1,CDC42EP5,CDH16,CDH22,CDH6,CDH7,CYBB,FOS,GFAP,GNAI3,GNAS,GNB2,ITGA2,ITGA8,ITGAM,ITGB2,ITGB5,JUN,MAP3K10,MAP3K20,MAPK10,MAPK3,MSN,MYL12A,NEDD4,NFKB1,PAK2,PIK3C2G,PIK3C3,PIK3CG,PIK3R1,PIK3R4,PIP4K2B,PIP4K2C,PIP5K1B,PIP5K1C,PPP1R12B,PTK2,RAC1,RAC2,RELB,RHOBTB2,RHOJ,RND3,SEPTIN11,SEPT…
Meishan	Trehalose Degradation II (Trehalase)	0.0245	0.571	GCK,HK2,HKDC1,TREH
Meishan	Caveolar-mediated Endocytosis Signaling	0.0251	0.28	ACTA2,ACTB,ACTG2,ARCN1,COPA,DNM2,DYRK3,EGF,FLNA,FLNB,FLNC,INSR,ITGA2,ITGA8,ITGAM,ITGB2,ITGB5,ITSN1,PRKCA,PTPN1,SRC
Meishan	Role of JAK2 in Hormone-like Cytokine Signaling	0.0257	0.29	CCND3,CYP3A4,FOS,GHR,IRS1,IRS2,JAK1,LEP,LEPR,POMC,PRLR,PTPN1,PTPN6,SHC1,STAT3,STAT5A,VEGFA,VEGFD
Meishan	GNRH Signaling	0.0263	0.241	ADCY1,ADCY3,ADCY5,ADCY8,CACNA1I,CACNA2D2,CACNA2D3,CACNB1,CACNG3,CACNG5,CALM1 (includes others),CATSPER2,EGR1,FOS,GNAI3,GNAS,GNB2,GRB2,HBEGF,JUN,MAP2K3,MAP2K6,MAP3K1,MAP3K10,MAPK10,MAPK3,MAPK7,NFKB1,PAK2,PRKAG2,PRKAR1A,PRKCA,PRKCB,PRKCD,PRKCE,PRKCQ,PTK2,RAC1,RALB,RAP2A,RAP2B,RASD2,RELB,SOS1,SOS2,SRC
Meishan	Glucocorticoid Receptor Signaling	0.0263	0.215	ACTB,AGT,ATP5F1B,ATP5F1C,BRCA1,CCL11,CCL2,CCNH,CD3D,CD3E,CDKN1C,CSF2,CSF2RB,CXCR1,DNAH10,EGF,ELP1,ERCC2,ERCC3,FBP1,FGG,FOS,GABPA,GABPB2,GHR,GJA1,GRB2,GTF2F2,HP,HSP90AB1,HSPA14,IFNA8,IFNAR1,IFNB1,IFNW1,IKBKB,IL10RA,IL18R1,IL18RAP,IL1R1,IL1RL1,IL1RL2,IL2RB,IL6R,IL9,JAK1,JUN,KRT14,KRT222,KRT23,KRT24,KRT32,KRT7,KRT77,MAP3K1,MAPK10,MAPK3,MED1,MED14,MMP1,MMP8,MMP9,NCOA1,NDUFA6,NDUFA8,NDUFB2,NDUFB9,NDUF…
Meishan	Erythropoietin Signaling Pathway	0.0269	0.243	CSF2,CSF2RB,FOS,GRB2,GSK3B,HBZ,HIF1A,IRS2,JUN,LEP,MAPK3,NFKB1,NFKBIE,PIK3C2G,PIK3C3,PIK3CG,PIK3R1,PIK3R4,PLCG1,PRKCA,PRKCB,PRKCD,PRKCE,PRKCQ,PTPN6,RAC1,RAC2,RALB,RAP2A,RAP2B,RASD2,RELB,RPS6KB1,SHC1,SHC3,SOS1,SOS2,SRC,STAT5A,TGFB2,TNFSF12,TNFSF13B,TNFSF4
Meishan	MSP-RON Signaling Pathway	0.0269	0.293	ACTA2,ACTB,ACTG2,CCL2,CSF2RB,F11,ITGAM,ITGB2,MST1,MST1R,NOS2,PIK3C2G,PIK3C3,PIK3CG,PIK3R1,PIK3R4,RPS6KA2
Meishan	Bupropion Degradation	0.0275	0.36	CYP19A1,CYP2A6 (includes others),CYP2B6,CYP2D6,CYP2E1,CYP2J2,CYP2U1,CYP3A4,CYP4B1
Meishan	Endocannabinoid Neuronal Synapse Pathway	0.0275	0.248	ABHD6,ADCY1,ADCY3,ADCY5,ADCY8,CACNA1I,CACNA2D2,CACNA2D3,CACNB1,CACNG3,CACNG5,CATSPER2,CNR2,DNAH10,FAAH,GNAI3,GNB2,GRIA1,GRIN2A,GRIN2B,GRIN2D,GRIN3A,MAPK10,MAPK15,MAPK3,MAPK6,MAPK7,NAPEPLD,PLCD3,PLCD4,PLCE1,PLCG1,PPP3CA,PPP3CB,PRKAG2,PRKAR1A,RIMS1
Meishan	Complement System	0.0275	0.324	C1QB,C1QC,C4BPA,C4BPB,C8A,C8B,C8G,C9,CD46,ITGAM,ITGB2,MASP1
Meishan	Urate Biosynthesis/Inosine 5'-phosphate Degradation	0.0295	0.429	ACP3,IMPDH1,IMPDH2,NT5C,NT5C3A,XDH
Meishan	Colanic Acid Building Blocks Biosynthesis	0.0295	0.429	GALK1,GALK2,GFUS,GMPPA,PMM1,PMM2
Meishan	Cyclins and Cell Cycle Regulation	0.0295	0.271	CCNB3,CCND3,CCNE2,CCNH,CDKN1B,CDKN2B,CDKN2C,CUL1,E2F6,E2F7,GSK3B,HDAC1,HDAC3,HDAC4,HDAC5,PPP2R1B,PPP2R2C,PPP2R3B,PPP2R5D,SIN3A,SKP2,SUV39H1,TGFB2
Meishan	Semaphorin Neuronal Repulsive Signaling Pathway	0.0302	0.247	CRMP1,CSPG4,DPYSL4,DPYSL5,ERBB2,GSK3B,ITGA2,ITGA8,ITGAM,ITGB2,ITGB5,MAP2K3,MAP2K6,MICAL1,MPRIP,MYL12A,NRP1,PAK2,PIK3C2G,PIK3C3,PIK3CG,PIK3R1,PIK3R4,PIP5K1C,PLCG1,PLXNA1,PPP1R12B,PRKAG2,PRKAR1A,PRKG2,RAC1,SEMA3E,SEMA3F,SEMA4D,SEMA6B,SEMA6C,VCAN
Meishan	Th1 Pathway	0.0309	0.254	APH1A,CD274,CD3D,CD3E,CD40,CD8A,GRB2,ICOSLG/LOC102723996,IFNAR1,IFNGR1,IFNGR2,IL10RA,IL18R1,IL6R,ITGB2,JAK1,MAP2K6,mir-21,NFATC1,NFIL3,NFKB1,NOTCH1,PIK3C2G,PIK3C3,PIK3CG,PIK3R1,PIK3R4,PRKCQ,PSEN1,STAT3,TBX21
Meishan	Cell Cycle: G1/S Checkpoint Regulation	0.0331	0.279	CCND3,CCNE2,CDKN1B,CDKN2B,CDKN2C,CUL1,E2F6,E2F7,GSK3B,HDAC1,HDAC3,HDAC4,HDAC5,MAX,PAK1IP1,SIN3A,SKP2,SUV39H1,TGFB2
Meishan	Isoleucine Degradation I	0.0331	0.389	ACAA2,ACADSB,ACAT2,AUH,HADHA,HADHB,HSD17B10
Meishan	Superpathway of Geranylgeranyldiphosphate Biosynthesis I (via Mevalonate)	0.0331	0.389	ACAA2,ACAT2,FDPS,FNTB,HADHA,HADHB,HMGCS1
Meishan	Epoxysqualene Biosynthesis	0.0331	1	FDFT1,SQLE
Meishan	Coronavirus Pathogenesis Pathway	0.0347	0.235	ACE2,ADAM17,AGT,CASP1,CCL2,CCNE2,DPP9,E2F6,E2F7,EEF1A2,EIF4E,FOS,HDAC1,HDAC3,HDAC4,HDAC5,HIF1A,IFNA8,IFNAR1,IFNAR2,IFNB1,IFNW1,IKBKB,JAK1,JUN,KPNB1,MAPK10,MAPK3,NFKB1,NFKBIE,NPM1,NUP98,PIK3C3,RAB7A,RELB,RIPK1,RPS11,RPS24,RPS25,RPS3,RPS9,SIN3A,STAT3,SUV39H1,TGFBR1,TGFBR2,TLR3,TMPRSS2
Meishan	4-1BB Signaling in T Lymphocytes	0.0347	0.324	ELP1,IKBKB,JUN,MAPK10,MAPK3,NFKB1,NFKBIE,RELB,TNFRSF9,TRAF1,TRAF2
Meishan	Superpathway of D-myo-inositol (1,4,5)-trisphosphate Metabolism	0.0347	0.364	BPNT1,BPNT2,INPP5A,INPP5D,INPP5E,IPMK,SYNJ1,SYNJ2
Meishan	Role of Macrophages, Fibroblasts and Endothelial Cells in Rheumatoid Arthritis	0.0355	0.223	APC,CALM1 (includes others),CCL2,CSF2,CSNK1E,CSNK1G1,ELP1,FN1,FOS,FZD2,FZD5,GSK3B,IKBKB,IL18R1,IL18RAP,IL1R1,IL1RL1,IL1RL2,IL6R,JUN,LEF1,MAP2K3,MAP2K6,MAPK3,MMP1,NFATC1,NFKB1,NFKBIE,NOS2,PIK3C2G,PIK3C3,PIK3CG,PIK3R1,PIK3R4,PLCD3,PLCD4,PLCE1,PLCG1,PPP3CA,PPP3CB,PRKCA,PRKCB,PRKCD,PRKCE,PRKCQ,RAC1,RALB,RAP2A,RAP2B,RASD2,RIPK1,SFRP1,SFRP2,SRC,STAT3,TCF7L2,TLR10,TLR3,TLR9,TNFRSF1A,TNFRSF1B,TNFSF13B,TR…
Meishan	Atherosclerosis Signaling	0.0363	0.248	ALOX12B,ALOX15,ALOXE3,APOA2,APOC2,APOE,CCL11,CCL2,CD40,CLU,COL18A1,F3,ITGB2,MMP1,MMP9,MSR1,NFKB1,ORM2,PLA2G10,PLA2G2D,PLA2G2F,PLA2G5,PLA2G6,PLA2G7,PLAAT1,PLAAT3,PLB1,PNPLA3,PNPLA8,PRDX6,RELB,SELP,TNFSF12
Meishan	MSP-RON Signaling In Macrophages Pathway	0.0363	0.252	ARG1,ETV3,F11,FOS,GAB2,GRB2,IFNGR1,IFNGR2,IKBKB,ITGAM,ITGB2,JUN,MAPK3,MST1,MST1R,NFKB1,NOS2,PIK3C2G,PIK3C3,PIK3CG,PIK3R1,PIK3R4,RALB,RAP2A,RAP2B,RASD2,RELB,SOS1,SOS2,STAT3
Meishan	Endometrial Cancer Signaling	0.0372	0.283	ERBB2,GRB2,GSK3B,ILK,LEF1,MAPK3,PIK3C2G,PIK3C3,PIK3CG,PIK3R1,PIK3R4,RALB,RAP2A,RAP2B,RASD2,SOS1,SOS2
Meishan	iNOS Signaling	0.0372	0.298	CALM1 (includes others),FOS,IFNGR1,IFNGR2,IKBKB,JAK1,JUN,LBP,NFKB1,NFKBIE,NOS2,RELB,TAB1,TRAF6
Meishan	Ephrin A Signaling	0.0372	0.298	ADAM10,EFNA1,EFNA4,EPHA10,EPHA3,EPHA8,NGEF,PIK3C2G,PIK3C3,PIK3CG,PIK3R1,PIK3R4,PTK2,RAC1
Meishan	Dopamine-DARPP32 Feedback in cAMP Signaling	0.038	0.237	ADCY1,ADCY3,ADCY5,ADCY8,ATP2A1,CACNA2D2,CACNA2D3,CACNB1,CACNG3,CACNG5,CALM1 (includes others),CAMK4,CSNK1E,CSNK1G1,DRD2,GNAI3,GNAS,GRIN2A,GRIN2B,GRIN2D,GRIN3A,KCNJ10,KCNJ15,KCNJ16,KCNJ8,PLCD3,PLCD4,PLCE1,PLCG1,PPP1R1B,PPP2R1B,PPP2R2C,PPP2R3B,PPP2R5D,PPP3CA,PPP3CB,PRKAG2,PRKAR1A,PRKCA,PRKCB,PRKCD,PRKCE,PRKCQ,PRKG2
Meishan	G Beta Gamma Signaling	0.0389	0.248	ADCY1,CACNA1I,CACNA2D2,CACNA2D3,CACNB1,CACNG3,CACNG5,CATSPER2,DNM2,GNAI3,GNAS,GNB2,GRB2,HBEGF,MAPK3,PIK3CG,PLCG1,PRKAG2,PRKAR1A,PRKCA,PRKCB,PRKCD,PRKCE,PRKCQ,RALB,RAP2A,RAP2B,RASD2,SHC1,SOS1,SOS2,SRC
Meishan	Oncostatin M Signaling	0.0389	0.302	CHI3L1,GRB2,JAK1,MAPK3,MMP1,RALB,RAP2A,RAP2B,RASD2,SHC1,SOS1,STAT3,STAT5A
Meishan	ERK5 Signaling	0.0407	0.27	EGF,FOS,MAPK7,MEF2D,NGF,NTRK1,RALB,RAP2A,RAP2B,RASD2,RPS6KA1,RPS6KA2,RPS6KA3,RPS6KB1,RPS6KB2,RPS6KC1,SGK1,SRC,YWHAB,YWHAZ
Meishan	Autophagy	0.0407	0.231	ATG2B,ATG9A,BECN1,BNIP3,CALM1 (includes others),CDKN1B,DAPK1,DAPK3,EGF,FOS,GNAI3,GSK3B,HIF1A,INSR,IRS1,IRS2,JUN,KAT5,MAPK10,MAPK3,NFKB1,PIK3C2G,PIK3C3,PIK3CG,PIK3R1,PIK3R4,PPP2R1B,PPP2R2C,PPP2R3B,PPP2R5D,PPP3CA,PPP3CB,PRKAG2,PRKAR1A,PRKCQ,RAB7A,RALB,RIPK1,SIRT1,TFEB,TGFB2,TNFRSF1A,TNFRSF1B,TRAF6,TSC1,UVRAG,VEGFA,VPS33B,VPS41,WIPI1
Meishan	tRNA Charging	0.0407	0.308	AARS2,CARS2,EPRS1,FARSA,HARS1,HARS2,IARS2,PARS2,SARS1,TARS2,TARS3,WARS2
Meishan	Salvage Pathways of Pyrimidine Ribonucleotides	0.0417	0.258	ACVR2A,AK1,AK5,BRAF,CDA,CMPK2,DAPK1,MAP2K3,MAP2K6,MAPK3,MAPK6,MAPK7,PAK2,PCK1,PLK1,POMK,PRKCD,PRKCE,PRKCQ,PRPF4B,PSTK,PYCR3,SGK1,TTK,UCK2
Meishan	Histidine Degradation III	0.0417	0.5	MTHFD1,MTHFD1L,MTHFD2,MTHFD2L
Meishan	Coagulation System	0.0427	0.314	BDKRB2,F11,F2,F3,F5,F9,FGG,PLAT,PLAUR,PLG,VWF
Meishan	Fatty Acid Î²-oxidation I	0.0427	0.314	ACAA2,ACSBG1,ACSL3,ACSL4,ACSL6,AUH,HADH,HADHA,HADHB,HSD17B10,SLC27A4
Meishan	Maturity Onset Diabetes of Young (MODY) Signaling	0.0427	0.266	ABCC9,APOA2,APOC2,APOE,APOL3,APOL6,APPL1,CACNA2D2,CACNA2D3,CACNB1,CACNG3,CACNG5,CEL,GCK,HNF1B,INSR,KCNJ8,KLF11,NFKB1,OGDH,PKLR
Meishan	Renal Cell Carcinoma Signaling	0.0427	0.266	FOS,GRB2,HIF1A,JUN,MAPK3,PAK2,PIK3C2G,PIK3C3,PIK3CG,PIK3R1,PIK3R4,RAC1,RALB,RAP2A,RAP2B,RAPGEF1,RASD2,SOS1,SOS2,VEGFA,VHL
Meishan	Stearate Biosynthesis I (Animals)	0.0437	0.271	ACOT4,ACOT7,ACOT8,ACSBG1,ACSL3,ACSL4,ACSL6,BDH2,CBR1,CYP2E1,DBT,ELOVL6,LPCAT4,LPGAT1,MBOAT7,PLA2G6,PTGR1,SIRT1,SLC27A4
Meishan	Sonic Hedgehog Signaling	0.0437	0.323	CCNB3,GLI1,GLI2,GLIS1,GRK2,GSK3B,HHIP,PRKAG2,PRKAR1A,STK36
Meishan	Glutaryl-CoA Degradation	0.0437	0.368	ACAA2,ACAT2,HACD2,HADH,HADHA,HADHB,HSD17B10
Meishan	Mitochondrial L-carnitine Shuttle Pathway	0.0437	0.368	ACSBG1,ACSL3,ACSL4,ACSL6,CPT1A,CPT2,SLC27A4
Meishan	GÎ±i Signaling	0.0447	0.243	ADCY1,ADCY3,ADCY5,ADCY8,ADORA1,CNR2,DRD2,GABBR2,GNAI3,GNAS,GNB2,GRB2,GRM2,GRM4,LPAR1,MAPK3,PRKAG2,PRKAR1A,RALB,RALGDS,RAP2A,RAP2B,RASD2,RGS12,RGS4,RXFP4,S1PR1,SHC1,SHC3,SOS1,SOS2,SRC,SSTR3,STAT3
Meishan	Pathogen Induced Cytokine Storm Signaling Pathway	0.0447	0.218	CASP1,CASP7,CCL11,CCL2,CCL28,CCL8,CKLF,COL11A1,COL15A1,COL17A1,COL18A1,COL22A1,COL24A1,COL27A1,COL4A4,COL4A6,COL5A1,COL6A1,COL6A6,COL9A1,CRP,CSF2,CSF2RA,CSF2RB,CXCL10,CXCR1,FGG,FOS,FTH1,GPR15LG,GSDMD,IFNA8,IFNAR1,IFNAR2,IFNB1,IFNGR1,IFNGR2,IL18R1,IL18RAP,IL1R1,IL1RL1,IL1RL2,IL6R,IL9,JAK1,JUN,LEP,MAPK10,MAPK15,MAPK3,MAPK6,MAPK7,MLKL,NFKB1,NLRP2,NOS2,P2RX7,PRF1,RAB27A,RIPK1,RORC,RYR3,SLC2A8,SPI1,ST…
Meishan	TCA Cycle II (Eukaryotic)	0.0447	0.348	ACO2,DLST,IDH3A,IDH3G,MDH1,OGDH,SDHB,SDHC
Meishan	Leukocyte Extravasation Signaling	0.0457	0.233	ACTA2,ACTB,ACTG2,ACTN2,ACTN3,ARHGAP4,ARHGAP5,ARHGAP8/PRR5-ARHGAP8,ARHGAP9,BMX,CLDN1,CLDN10,CLDN2,CTTN,CYBB,DLC1,GNAI3,ITGA2,ITGAM,ITGB2,MAPK10,MMP1,MMP15,MMP24,MMP8,MMP9,MSN,NCF4,PIK3C2G,PIK3C3,PIK3CG,PIK3R1,PIK3R4,PLCG1,PRKCA,PRKCB,PRKCD,PRKCE,PRKCQ,PTK2,RAC1,RAC2,RAPGEF3,SRC,TEC
Meishan	NRF2-mediated Oxidative Stress Response	0.0457	0.228	ABCC1,ABCC2,ABCC4,ACTA2,ACTB,ACTG2,BACH1,CBR1,CCT7,CYP2A6 (includes others),CYP2B6,CYP2D6,CYP2E1,CYP2J2,CYP2U1,CYP3A4,DNAJB6,DNAJC1,DNAJC13,DNAJC16,DNAJC7,FMO1,FOS,FTH1,GSK3B,GSTA4,GSTM4,GSTZ1,HMOX1,HSP90AB1,JUN,MAF,MAFF,MAP2K3,MAP2K6,MAP3K1,MAPK3,MAPK7,PIK3C2G,PIK3C3,PIK3CG,PIK3R1,PIK3R4,PRKCA,PRKCB,PRKCD,PRKCE,PRKCQ,RALB,RAP2A,RAP2B,RASD2,SCARB1,SOD3
Meishan	Lysine Degradation II	0.0457	0.6	AADAT,AASDH,ALDH7A1
Meishan	Lysine Degradation V	0.0457	0.6	AADAT,AASDH,ALDH7A1
Meishan	Folate Polyglutamylation	0.0457	0.6	MTHFD1,MTHFD1L,SHMT1
Meishan	FXR/RXR Activation	0.0457	0.246	ABCB11,ABCC2,ABCG5,ABCG8,AGT,AMBP,APOA2,APOC2,APOE,C9,CLU,CYP19A1,CYP7A1,FBP1,G6PC3,ITIH4,LIPC,MAPK10,MTTP,NR1H3,NR1I2,ORM2,PKLR,PLTP,PPARG,RARA,RXRA,SCARB1,SLC10A1,SLC4A2,SLCO1B1
Meishan	Role of IL-17A in Arthritis	0.0457	0.281	CCL2,MAP2K3,MAP2K6,MAPK10,MAPK3,MMP1,NFKB1,NFKBIE,NOS2,PIK3C2G,PIK3C3,PIK3CG,PIK3R1,PIK3R4,RELB,RPS6KA1
Meishan	MIF Regulation of Innate Immunity	0.0468	0.295	FOS,JUN,MAPK10,MAPK3,NFKB1,NFKBIE,NOS2,PLA2G10,PLA2G2D,PLA2G2F,PLA2G5,PLA2G6,RELB
Meishan	fMLP Signaling in Neutrophils	0.0468	0.244	ACTR3,ARPC1A,ARPC1B,ARPC2,CALM1 (includes others),CYBB,GNAI3,GNAS,GNB2,MAPK3,NFATC1,NFKB1,NFKBIE,PIK3C2G,PIK3C3,PIK3CG,PIK3R1,PIK3R4,PPP3CA,PPP3CB,PRKCA,PRKCB,PRKCD,PRKCE,PRKCQ,RAC1,RAC2,RALB,RAP2A,RAP2B,RASD2,RELB
Meishan	PAK Signaling	0.0479	0.248	DSCAM,EPHA3,GRB2,ITGA2,ITGA8,ITGAM,ITGB2,ITGB5,MAPK10,MAPK3,MYL12A,NCK2,PAK1IP1,PAK2,PDGFRA,PIK3C2G,PIK3C3,PIK3CG,PIK3R1,PIK3R4,PTK2,RAC1,RALB,RAP2A,RAP2B,RASD2,SHC1,SOS1,SOS2
Oncopig	Ferroptosis Signaling Pathway	0.000316228	0.0379	KRAS,SLC11A2,SLC3A2,TP53,TXNRD1
Oncopig	PEDF Signaling	0.000537032	0.0476	CFLAR,KRAS,SRF,TP53
Oncopig	Bladder Cancer Signaling	0.0018197	0.0345	FGF14,FGF6,KRAS,TP53
Oncopig	Role of CHK Proteins in Cell Cycle Checkpoint Control	0.00218776	0.0517	MRE11,PPP2R5D,TP53
Oncopig	Polyamine Regulation in Colon Cancer	0.00234423	0.0508	KRAS,SLC3A2,TP53
Oncopig	Hereditary Breast Cancer Signaling	0.00371535	0.0282	CCND2,KRAS,MRE11,TP53
Oncopig	Cyclins and Cell Cycle Regulation	0.00645654	0.0353	CCND2,PPP2R5D,TP53
Oncopig	Tumor Microenvironment Pathway	0.00851138	0.0223	CFLAR,FGF14,FGF6,KRAS
Oncopig	Non-Small Cell Lung Cancer Signaling	0.00851138	0.0319	CCND2,KRAS,TP53
Oncopig	ATM Signaling	0.0102329	0.03	MRE11,PPP2R5D,TP53
Oncopig	Senescence Pathway	0.0109648	0.0167	CCND2,KRAS,MRE11,PPP2R5D,TP53
Oncopig	Telomerase Signaling	0.0125893	0.0278	KRAS,PPP2R5D,TP53
Oncopig	Inosine-5'-phosphate Biosynthesis II	0.0131826	0.333	ADSL
Oncopig	Autophagy	0.0158489	0.0185	GNAI3,PPP2R5D,SLC3A2,TP53
Oncopig	Methylmalonyl Pathway	0.0177828	0.25	PCCA
Oncopig	Glioma Signaling	0.018197	0.024	CCND2,KRAS,TP53
Oncopig	Melanoma Signaling	0.020893	0.04	KRAS,TP53
Oncopig	MYC Mediated Apoptosis Signaling	0.020893	0.04	CFLAR,TP53
Oncopig	UVC-Induced MAPK Signaling	0.0218776	0.0392	KRAS,TP53
Oncopig	2-oxobutanoate Degradation I	0.0218776	0.2	PCCA
Oncopig	Cancer Drug Resistance By Drug Efflux	0.0275423	0.0345	KRAS,TP53
Oncopig	Endometrial Cancer Signaling	0.0295121	0.0333	KRAS,TP53
Oncopig	GADD45 Signaling	0.0295121	0.0333	CCND2,TP53
Oncopig	Thioredoxin Pathway	0.030903	0.143	TXNRD1
Oncopig	Estrogen Receptor Signaling	0.0363078	0.0122	GNAI3,KRAS,MED17,NDUFA9,TP53
Oncopig	Cell Cycle: G1/S Checkpoint Regulation	0.0371535	0.0294	CCND2,TP53
Oncopig	CLEAR Signaling Pathway	0.0389045	0.014	ATP6V0A4,KRAS,PPP2R5D,TP53
Oncopig	Ribonucleotide Reductase Signaling Pathway	0.040738	0.0176	KRAS,NFYB,TP53
Oncopig	Glioblastoma Multiforme Signaling	0.040738	0.0175	CCND2,KRAS,TP53
Oncopig	WNT/Î²-catenin Signaling	0.042658	0.0172	MARK2,PPP2R5D,TP53
Oncopig	Calcium Transport I	0.0436516	0.1	ATP2C1
Oncopig	Erythropoietin Signaling Pathway	0.0446684	0.0169	CCND2,KRAS,TP53
Oncopig	Cardiac Î²-adrenergic Signaling	0.0467735	0.0167	AKAP3,GNAI3,PPP2R5D
Oncopig	Purine Nucleotides De Novo Biosynthesis II	0.047863	0.0909	ADSL
Oncopig	Thyroid Cancer Signaling	0.047863	0.0253	KRAS,TP53
Oncopig	Role of BRCA1 in DNA Damage Response	0.0489779	0.025	MRE11,TP53
Oncopig	Breast Cancer Regulation by Stathmin1	0.0489779	0.0101	CCND2,GPR61,GPR83,KRAS,PPP2R5D,TP53
Ossabaw	Neuroinflammation Signaling Pathway	1.91e-05	0.041	CX3CR1,GABBR2,GABRA1,MAPK13,MAPK14,MAPK7,MAPT,PIK3R1,PIK3R3,PLA2G12B,PLCG2,SLC1A2,SLC1A3
Ossabaw	Xenobiotic Metabolism General Signaling Pathway	9.55e-05	0.0559	AHR,GSTO1,GSTO2,MAPK13,MAPK14,MAPK7,PIK3R1,PIK3R3
Ossabaw	Antioxidant Action of Vitamin C	0.000148	0.0614	GSTO1,GSTO2,MAPK13,MAPK14,PLA2G12B,PLB1,PLCG2
Ossabaw	Ascorbate Recycling (Cytosolic)	0.000295	0.667	GSTO1,GSTO2
Ossabaw	Apelin Cardiomyocyte Signaling Pathway	0.000479	0.0606	MAPK13,MAPK14,MAPK7,PIK3R1,PIK3R3,PLCG2
Ossabaw	Neurovascular Coupling Signaling Pathway	0.00055	0.0388	ENTPD3,GABBR2,GABRA1,KCNMA1,MAPT,PLA2G12B,PLB1,SLC1A2,SLC1A3
Ossabaw	NRF2-mediated Oxidative Stress Response	0.000646	0.038	AKR1A1,CYP2J2,DNAJB12,GSTO1,GSTO2,MAPK14,MAPK7,PIK3R1,PIK3R3
Ossabaw	Endothelin-1 Signaling	0.000759	0.0412	MAPK13,MAPK14,MAPK7,PIK3R1,PIK3R3,PLA2G12B,PLB1,PLCG2
Ossabaw	RAR Activation	0.00107	0.039	HLTF,MAPK13,MAPK14,PIK3R1,PIK3R3,PRMT2,RPL7A,SDR16C5
Ossabaw	IL-7 Signaling Pathway	0.0011	0.0641	CXCR5,MAPK13,MAPK14,PIK3R1,PIK3R3
Ossabaw	Fc Epsilon RI Signaling	0.0012	0.0508	MAPK13,MAPK14,PIK3R1,PIK3R3,PLA2G12B,PLCG2
Ossabaw	Synaptogenesis Signaling Pathway	0.00129	0.0317	CDH13,CDH23,GOSR1,GRM7,MAPK14,MAPT,NECTIN1,PIK3R1,PIK3R3,PLCG2
Ossabaw	PEDF Signaling	0.00151	0.0595	MAPK13,MAPK14,PIK3R1,PIK3R3,TCF4
Ossabaw	GP6 Signaling Pathway	0.00174	0.0472	COL15A1,COL18A1,PIK3R1,PIK3R3,PLCG2,RHOG
Ossabaw	UVB-Induced MAPK Signaling	0.00178	0.0769	MAPK13,MAPK14,PIK3R1,PIK3R3
Ossabaw	EGF Signaling	0.00234	0.0714	MAPK13,MAPK14,PIK3R1,PIK3R3
Ossabaw	ERBB Signaling	0.0024	0.0538	MAPK13,MAPK14,PIK3R1,PIK3R3,PLCG2
Ossabaw	Role of IL-17A in Arthritis	0.00251	0.0702	MAPK13,MAPK14,PIK3R1,PIK3R3
Ossabaw	Xenobiotic Metabolism Signaling	0.00269	0.0309	AHR,CHST3,GSTO1,GSTO2,MAPK13,MAPK14,MAPK7,PIK3R1,PIK3R3
Ossabaw	p53 Signaling	0.00302	0.051	CCNK,MAPK14,PIK3R1,PIK3R3,TRIM29
Ossabaw	UVA-Induced MAPK Signaling	0.00302	0.051	MAPK13,MAPK14,PIK3R1,PIK3R3,PLCG2
Ossabaw	Leukocyte Extravasation Signaling	0.00331	0.0363	MAPK13,MAPK14,PIK3R1,PIK3R3,PLCG2,RAPGEF3,THY1
Ossabaw	Thrombopoietin Signaling	0.00363	0.0635	MPL,PIK3R1,PIK3R3,PLCG2
Ossabaw	Mouse Embryonic Stem Cell Pluripotency	0.00389	0.0481	MAPK13,MAPK14,PIK3R1,PIK3R3,TCF4
Ossabaw	Adrenomedullin signaling pathway	0.00389	0.0352	MAPK13,MAPK14,MAPK7,PIK3R1,PIK3R3,PLCG2,TFAP2B
Ossabaw	Role Of Osteoclasts In Rheumatoid Arthritis Signaling Pathway	0.00398	0.0291	ADAM22,COL15A1,COL18A1,MAPK13,MAPK14,PIK3R1,PIK3R3,PLCG2,RHOG
Ossabaw	Phagosome Formation	0.00427	0.0216	CX3CR1,ELMO2,GABBR2,GPR107,GRM7,MAPK7,MRC2,MYH13,MYO18A,PIK3R1,PIK3R3,PLA2G12B,PLB1,PLCG2,RAPGEF3
Ossabaw	CD40 Signaling	0.00447	0.0597	MAPK13,MAPK14,PIK3R1,PIK3R3
Ossabaw	IL-17A Signaling in Airway Cells	0.00447	0.0597	MAPK13,MAPK14,PIK3R1,PIK3R3
Ossabaw	RHOGDI Signaling	0.00661	0.0318	ARHGEF12,CDH13,CDH23,DGKZ,MYH13,MYO18A,RHOG
Ossabaw	Macropinocytosis Signaling	0.00708	0.0526	PIK3R1,PIK3R3,PLCG2,RAB34
Ossabaw	NGF Signaling	0.00708	0.0417	MAPK7,PIK3R1,PIK3R3,PLCG2,RHOG
Ossabaw	Renin-Angiotensin Signaling	0.00724	0.0413	MAPK13,MAPK14,PIK3R1,PIK3R3,PLCG2
Ossabaw	Thrombin Signaling	0.00759	0.0311	ARHGEF12,MAPK13,MAPK14,PIK3R1,PIK3R3,PLCG2,RHOG
Ossabaw	Oxytocin Signaling Pathway	0.00759	0.0284	MAPK13,MAPK14,MAPK7,MYH13,MYO18A,PIK3R1,PIK3R3,PLA2G12B
Ossabaw	Role of MAPK Signaling in Inhibiting the Pathogenesis of Influenza	0.00813	0.0506	MAPK13,MAPK14,PLA2G12B,PLB1
Ossabaw	Endocannabinoid Developing Neuron Pathway	0.00891	0.0394	MAPK13,MAPK14,MAPK7,PIK3R1,PIK3R3
Ossabaw	FLT3 Signaling in Hematopoietic Progenitor Cells	0.00912	0.0488	MAPK13,MAPK14,PIK3R1,PIK3R3
Ossabaw	Superpathway of Inositol Phosphate Compounds	0.00912	0.0299	ALPL,PALD1,PIK3R1,PIK3R3,PLCG2,PPIP5K2,SGPP2
Ossabaw	Tight Junction Signaling	0.00912	0.0335	GOSR1,MYH13,MYO18A,NECTIN1,PATJ,SMURF1
Ossabaw	TR/RXR Activation	0.01	0.0476	CYP7A1,NCOA3,PIK3R1,PIK3R3
Ossabaw	Role of MAPK Signaling in the Pathogenesis of Influenza	0.01	0.0476	MAPK13,MAPK14,PLA2G12B,PLB1
Ossabaw	VEGF Family Ligand-Receptor Interactions	0.01	0.0476	PIK3R1,PIK3R3,PLA2G12B,PLCG2
Ossabaw	Methylglyoxal Degradation VI	0.01	1	LDHD
Ossabaw	Lanosterol Biosynthesis	0.01	1	LSS
Ossabaw	LPS-stimulated MAPK Signaling	0.0102	0.0471	MAPK13,MAPK14,PIK3R1,PIK3R3
Ossabaw	Acute Phase Response Signaling	0.0107	0.0324	C4BPA,MAPK13,MAPK14,PIK3R1,PIK3R3,TCF4
Ossabaw	FGF Signaling	0.0107	0.0465	MAPK13,MAPK14,PIK3R1,PIK3R3
Ossabaw	GÎ±12/13 Signaling	0.0107	0.0376	CDH13,CDH23,MAPK7,PIK3R1,PIK3R3
Ossabaw	Parkinson's Signaling	0.0107	0.125	MAPK13,MAPK14
Ossabaw	CCR3 Signaling in Eosinophils	0.0112	0.0373	MAPK13,MAPK14,PIK3R1,PIK3R3,PLA2G12B
Ossabaw	MicroRNA Biogenesis Signaling Pathway	0.0112	0.0321	MAPK13,MAPK14,NUP214,PIK3R1,PIK3R3,TSNAX
Ossabaw	Production of Nitric Oxide and Reactive Oxygen Species in Macrophages	0.0123	0.0314	MAPK13,MAPK14,PIK3R1,PIK3R3,PLCG2,RHOG
Ossabaw	RANK Signaling in Osteoclasts	0.0132	0.044	MAPK13,MAPK14,PIK3R1,PIK3R3
Ossabaw	Hereditary Breast Cancer Signaling	0.0141	0.0352	HDAC7,HLTF,MLH1,PIK3R1,PIK3R3
Ossabaw	LPS/IL-1 Mediated Inhibition of RXR Function	0.0141	0.0276	CHST3,CYP2J2,CYP7A1,FABP4,FABP9,GSTO1,GSTO2
Ossabaw	Amyloid Processing	0.0141	0.0588	MAPK13,MAPK14,MAPT
Ossabaw	Natural Killer Cell Signaling	0.0145	0.0303	COL18A1,MAPK13,MAPK14,PIK3R1,PIK3R3,PLCG2
Ossabaw	Prolactin Signaling	0.0151	0.0421	KCNMA1,PIK3R1,PIK3R3,PLCG2
Ossabaw	Molecular Mechanisms of Cancer	0.0151	0.0222	ARHGEF12,HDAC7,MAPK13,MAPK14,PIK3R1,PIK3R3,RALGDS,RAPGEF3,RHOG,TCF4
Ossabaw	CDX Gastrointestinal Cancer Signaling Pathway	0.0158	0.0297	LCT,MAPK13,MAPK14,PIK3R1,PIK3R3,TCF4
Ossabaw	Endocannabinoid Cancer Inhibition Pathway	0.0158	0.034	MAPK14,NSMAF,PIK3R1,PIK3R3,TCF4
Ossabaw	Myelination Signaling Pathway	0.017	0.0245	ADAM22,HDAC7,PIK3R1,PIK3R3,PLCG2,PMP2,RAPGEF3,TCF4
Ossabaw	Semaphorin Neuronal Repulsive Signaling Pathway	0.0174	0.0333	ARHGEF12,MAPT,PIK3R1,PIK3R3,PLCG2
Ossabaw	Neuropathic Pain Signaling In Dorsal Horn Neurons	0.0186	0.0396	GRM7,PIK3R1,PIK3R3,PLCG2
Ossabaw	ERK/MAPK Signaling	0.0209	0.0279	ETS2,PIK3R1,PIK3R3,PLA2G12B,PLCG2,RAPGEF3
Ossabaw	Ovarian Cancer Signaling	0.0214	0.0316	HDAC7,MLH1,PIK3R1,PIK3R3,TCF4
Ossabaw	Aryl Hydrocarbon Receptor Signaling	0.0219	0.0314	AHR,GSTO1,GSTO2,NCOA3,NFIA
Ossabaw	Vitamin-C Transport	0.0219	0.087	GSTO1,GSTO2
Ossabaw	Endometrial Cancer Signaling	0.0219	0.05	MLH1,PIK3R1,PIK3R3
Ossabaw	Paxillin Signaling	0.0224	0.0374	MAPK13,MAPK14,PIK3R1,PIK3R3
Ossabaw	Telomerase Signaling	0.0229	0.037	ETS2,HDAC7,PIK3R1,PIK3R3
Ossabaw	S100 Family Signaling Pathway	0.0229	0.0181	CACYBP,CX3CR1,GABBR2,GPR107,GRM7,MAPK13,MAPK14,MAPK7,PIK3R1,PIK3R3,PLA2G12B,PLCG2,SCN10A,TCF4
Ossabaw	Neutrophil Extracellular Trap Signaling Pathway	0.0229	0.0218	COL15A1,COL18A1,MAPK13,MAPK14,PIK3R1,PIK3R3,PLA2G12B,PLB1,PLCG2
Ossabaw	IL-22 Signaling	0.0234	0.0833	MAPK13,MAPK14
Ossabaw	Role of NFAT in Cardiac Hypertrophy	0.0251	0.0268	HDAC7,MAPK13,MAPK14,PIK3R1,PIK3R3,PLCG2
Ossabaw	HMGB1 Signaling	0.0263	0.0299	MAPK13,MAPK14,PIK3R1,PIK3R3,RHOG
Ossabaw	Role of Osteoblasts, Osteoclasts and Chondrocytes in Rheumatoid Arthritis	0.0269	0.0263	ALPL,MAPK14,PIK3R1,PIK3R3,SMURF1,TCF4
Ossabaw	Pyridoxal 5'-phosphate Salvage Pathway	0.0269	0.0462	DYRK1A,MAPK7,PDXK
Ossabaw	Role of MAPK Signaling in Promoting the Pathogenesis of Influenza	0.0275	0.0351	MAPK13,MAPK14,PLA2G12B,PLB1
Ossabaw	IL-17A Signaling in Gastric Cells	0.0275	0.0769	MAPK13,MAPK14
Ossabaw	Ribonucleotide Reductase Signaling Pathway	0.0282	0.0294	HLTF,MAPK13,MAPK14,PIK3R1,PIK3R3
Ossabaw	CDK5 Signaling	0.0282	0.0348	MAPK13,MAPK14,MAPK7,MAPT
Ossabaw	Role of PI3K/AKT Signaling in the Pathogenesis of Influenza	0.0282	0.0455	MLH1,PIK3R1,PIK3R3
Ossabaw	Glutamate Receptor Signaling	0.0282	0.0455	GRM7,SLC1A2,SLC1A3
Ossabaw	IL-13 Signaling Pathway	0.0288	0.0345	MAPK13,MAPK14,PIK3R1,PIK3R3
Ossabaw	Amyotrophic Lateral Sclerosis Signaling	0.0288	0.0345	HECW1,PIK3R1,PIK3R3,SLC1A2
Ossabaw	Role of Tissue Factor in Cancer	0.0288	0.0345	MAPK13,MAPK14,PIK3R1,PIK3R3
Ossabaw	Aldosterone Signaling in Epithelial Cells	0.0288	0.0291	DNAJB12,KCNMA1,PIK3R1,PIK3R3,PLCG2
Ossabaw	L-carnitine Biosynthesis	0.0295	0.333	TMLHE
Ossabaw	D-glucuronate Degradation I	0.0295	0.333	AKR1A1
Ossabaw	ERBB4 Signaling	0.0302	0.0441	PIK3R1,PIK3R3,PLCG2
Ossabaw	Virus Entry via Endocytic Pathways	0.0302	0.0339	DNM1,PIK3R1,PIK3R3,PLCG2
Ossabaw	IL-12 Signaling and Production in Macrophages	0.0309	0.0254	COL18A1,ETS2,MAPK13,MAPK14,PIK3R1,PIK3R3
Ossabaw	Phospholipases	0.0316	0.0435	PLA2G12B,PLB1,PLCG2
Ossabaw	Sphingosine-1-phosphate Signaling	0.0324	0.0333	PIK3R1,PIK3R3,PLCG2,RHOG
Ossabaw	p38 MAPK Signaling	0.0324	0.0333	MAPK13,MAPK14,MAPT,PLA2G12B
Ossabaw	Growth Hormone Signaling	0.0339	0.0423	PIK3R1,PIK3R3,PLCG2
Ossabaw	Role of p14/p19ARF in Tumor Suppression	0.0355	0.0667	PIK3R1,PIK3R3
Ossabaw	Glioma Invasiveness Signaling	0.0363	0.0411	PIK3R1,PIK3R3,RHOG
Ossabaw	Glioma Signaling	0.0363	0.032	HDAC7,PIK3R1,PIK3R3,PLCG2
Ossabaw	Pancreatic Adenocarcinoma Signaling	0.0372	0.0317	HDAC7,PIK3R1,PIK3R3,RALGDS
Ossabaw	14-3-3-mediated Signaling	0.038	0.0315	MAPT,PIK3R1,PIK3R3,PLCG2
Ossabaw	IL-33 Signaling Pathway	0.0389	0.0269	MAPK13,MAPK14,PIK3R1,PIK3R3,PLCG2
Ossabaw	IL-6 Signaling	0.0398	0.031	MAPK13,MAPK14,PIK3R1,PIK3R3
Ossabaw	Leptin Signaling in Obesity	0.0407	0.0395	PIK3R1,PIK3R3,PLCG2
Ossabaw	GDNF Family Ligand-Receptor Interactions	0.0407	0.0395	PIK3R1,PIK3R3,PLCG2
Ossabaw	NF-ÎºB Activation by Viruses	0.0427	0.0385	CXCR5,PIK3R1,PIK3R3
Ossabaw	HGF Signaling	0.0437	0.0303	ETS2,PIK3R1,PIK3R3,PLCG2
Ossabaw	Regulation Of The Epithelial Mesenchymal Transition By Growth Factors Pathway	0.0437	0.026	MAPK13,MAPK14,PIK3R1,PIK3R3,SMURF1
Ossabaw	Thyroid Cancer Signaling	0.0447	0.038	PIK3R1,PIK3R3,TCF4
Ossabaw	4-1BB Signaling in T Lymphocytes	0.0447	0.0588	MAPK13,MAPK14
Ossabaw	Inhibition of Angiogenesis by TSP1	0.0447	0.0588	MAPK13,MAPK14
Ossabaw	Pulmonary Fibrosis Idiopathic Signaling Pathway	0.0457	0.0215	COL15A1,COL18A1,MAPK13,MAPK14,PIK3R1,PIK3R3,TCF4
Ossabaw	Role of BRCA1 in DNA Damage Response	0.0457	0.0375	BRCC3,HLTF,MLH1
Ossabaw	Cardiac Hypertrophy Signaling	0.0468	0.023	MAPK13,MAPK14,PIK3R1,PIK3R3,PLCG2,RHOG
Ossabaw	Chemokine Signaling	0.0468	0.037	MAPK13,MAPK14,PLCG2
Ossabaw	IL-9 Signaling	0.0479	0.0571	PIK3R1,PIK3R3
Ossabaw	Arsenate Detoxification I (Glutaredoxin)	0.049	0.2	GSTO1
Ossabaw	Galactose Degradation I (Leloir Pathway)	0.049	0.2	GALK1
Ossabaw	Lactose Degradation III	0.049	0.2	LCT
Ossabaw	Oxytocin In Brain Signaling Pathway	0.049	0.0251	MAPK7,PIK3R1,PIK3R3,PLA2G12B,PLB1
Ossabaw	Reelin Signaling in Neurons	0.049	0.029	ARHGEF12,MAPT,PIK3R1,PIK3R3
Pietrain	Virus Entry via Endocytic Pathways	0.00309	0.0593	ACTB,CLTC,CXADR,HLA-B,PIK3R1,RRAS2,SRC
Pietrain	Remodeling of Epithelial Adherens Junctions	0.00479	0.0735	ACTB,ACTN2,CLIP1,MAPRE3,SRC
Pietrain	Protein Ubiquitination Pathway	0.00501	0.0403	DNAJB12,DNAJC24,DNAJC9,FBXW7,HLA-B,HSPA9,UBA1,UCHL1,USP11,USP25,USP7
Pietrain	Hereditary Breast Cancer Signaling	0.00832	0.0493	ACTB,CDK1,MLH1,MSH2,PIK3R1,RB1,RRAS2
Pietrain	Ovarian Cancer Signaling	0.0145	0.0443	MLH1,MSH2,MTOR,PIK3R1,RB1,RRAS2,SRC
Pietrain	Regulation of Cellular Mechanics by Calpain Protease	0.0151	0.0556	ACTN2,CDK1,RB1,RRAS2,SRC
Pietrain	Acute Myeloid Leukemia Signaling	0.0158	0.0549	CSF2RA,MTOR,PIK3R1,PML,RRAS2
Pietrain	Alanine Biosynthesis III	0.0162	1	NFS1
Pietrain	Clathrin-mediated Endocytosis Signaling	0.02	0.0385	ACTB,APOB,CLTC,CTTN,EPS15,PIK3R1,RAB4A,SRC
Pietrain	Ribonucleotide Reductase Signaling Pathway	0.0209	0.0412	ACTB,CDK1,MTOR,PIK3R1,RB1,SRC,VASH2
Pietrain	Pyridoxal 5'-phosphate Salvage Pathway	0.0209	0.0615	ACVR2A,CDK1,DYRK1A,PDXK
Pietrain	Glioblastoma Multiforme Signaling	0.0214	0.0409	MTOR,PIK3R1,PLCB4,RB1,RHOBTB1,RRAS2,SRC
Pietrain	Complement System	0.0214	0.0811	C4A/C4B,C4BPA,C8B
Pietrain	VEGF Signaling	0.0224	0.0505	ACTB,ACTN2,PIK3R1,RRAS2,SRC
Pietrain	Integrin Signaling	0.0224	0.0377	ACTB,ACTN2,CTTN,MYL9,PIK3R1,RHOBTB1,RRAS2,SRC
Pietrain	Senescence Pathway	0.024	0.0334	ACVR2A,CDK1,ELF5,ETS2,MTOR,NFATC2,PIK3R1,PML,RB1,RRAS2
Pietrain	Agrin Interactions at Neuromuscular Junction	0.0251	0.058	ACTB,CTTN,RRAS2,SRC
Pietrain	MSP-RON Signaling In Cancer Cells Pathway	0.0263	0.0429	ELF5,ETS2,MTOR,PIK3R1,RRAS2,SRC
Pietrain	Paxillin Signaling	0.0295	0.0467	ACTB,ACTN2,PIK3R1,RRAS2,SRC
Pietrain	Telomerase Signaling	0.0309	0.0463	ELF5,ETS2,PIK3R1,RB1,RRAS2
Pietrain	HER-2 Signaling in Breast Cancer	0.0316	0.0352	ELF5,ETS2,MTOR,NUP133,PIK3R1,RB1,RRAS2,SRC
Pietrain	Î²-alanine Degradation I	0.0324	0.5	ABAT
Pietrain	Formaldehyde Oxidation II (Glutathione-dependent)	0.0324	0.5	ESD
Pietrain	Mismatch Repair in Eukaryotes	0.0331	0.111	MLH1,MSH2
Pietrain	Antiproliferative Role of Somatostatin Receptor 2	0.0363	0.0519	NT5C,PIK3R1,RRAS2,SRC
Pietrain	Antioxidant Action of Vitamin C	0.0372	0.0439	CSF2RA,GSTO2,PLA2G12B,PLCB4,SLC23A2
Pietrain	Role of BRCA1 in DNA Damage Response	0.0407	0.05	ACTB,MLH1,MSH2,RB1
Pietrain	ILK Signaling	0.0447	0.0348	ACTB,ACTN2,MTOR,MYH7B,MYL9,PIK3R1,RHOBTB1
Pietrain	Melanoma Signaling	0.0468	0.06	PIK3R1,RB1,RRAS2
Pietrain	Cell Cycle: G2/M DNA Damage Checkpoint Regulation	0.0468	0.06	CDK1,CKS2,PPM1D
Pietrain	Glutathione Biosynthesis	0.0479	0.333	GSS
Pietrain	Ascorbate Recycling (Cytosolic)	0.0479	0.333	GSTO2
Pietrain	4-aminobutyrate Degradation I	0.0479	0.333	ABAT
Sinclair	Senescence Pathway	4.0738e-06	0.0702	ACVR1B,ASXL2,ATM,BMPR2,CACNA1D,CAPN1,CCND2,CDC25A,DLD,ELF2,EZH2,GATA4,HRAS,ITPR2,ITSN2,MAPK12,PIK3CG,PIK3R6,PPP3CA,RING1,RPS6KA5
Sinclair	Synaptogenesis Signaling Pathway	9.33254e-05	0.0603	ACTR3,ADCY3,AP2A2,AP2M1,BET1L,CDH24,CDH7,EPHA7,EPHB3,GRIA4,GRIN3A,HRAS,ITSN2,NAP1L4,NECTIN1,PIK3CG,PIK3R6,RASGRP2,SYT8
Sinclair	Leucine Degradation I	0.000831764	0.333	BCAT1,HMGCLL1,MCCC1
Sinclair	Amyotrophic Lateral Sclerosis Signaling	0.0011749	0.0776	ALS2,CACNA1D,CAPN1,GRIA4,GRIK4,GRIN3A,PIK3CG,PIK3R6,PPP3CA
Sinclair	Endothelin-1 Signaling	0.00141254	0.0619	ADCY3,CASP10,CASP8,GPLD1,HRAS,ITPR2,MAPK12,PIK3CG,PIK3R6,PLCL1,PNPLA2,PRKD1
Sinclair	p53 Signaling	0.00158489	0.0816	ATM,CCND2,PIK3CG,PIK3R6,PLAGL1,SCO2,SERPINB5,TRIM29
Sinclair	UVA-Induced MAPK Signaling	0.00158489	0.0816	ATM,HRAS,MAPK12,PARP3,PIK3CG,PIK3R6,PLCL1,RPS6KA5
Sinclair	tRNA Charging	0.00165959	0.128	CARS1,FARSB,IARS2,MARS1,RARS2
Sinclair	Role of Osteoblasts, Osteoclasts and Chondrocytes in Rheumatoid Arthritis	0.00190546	0.057	ACVRL1,BMP5,BMPR2,CBL,FRZB,FZD7,IL1RAP,MAPK12,PIK3CG,PIK3R6,PPP3CA,TNFRSF11A,TNFRSF1B
Sinclair	ID1 Signaling Pathway	0.00190546	0.0597	ACVR1B,ACVRL1,BMPR2,CDKN1C,HRAS,IGF2,MAPK12,MCAM,PIK3CG,PIK3R6,PLXNB2,TNFRSF1B
Sinclair	Factors Promoting Cardiogenesis in Vertebrates	0.00234423	0.0654	ACVR1B,ACVRL1,BMP5,BMPR2,FZD7,GATA4,MAPK12,MYH6,PLCL1,PRKD1
Sinclair	Cardiomyocyte Differentiation via BMP Receptors	0.00281838	0.148	ACVRL1,BMP5,BMPR2,GATA4
Sinclair	Molecular Mechanisms of Cancer	0.00288403	0.0444	ACVRL1,ADCY3,ATM,BMP5,BMPR2,CASP10,CASP8,CBL,CCND2,CDC25A,CDK15,CDK3,FZD7,GLI1,HDAC10,HRAS,MAPK12,PIK3CG,PIK3R6,PRKD1
Sinclair	Insulin Secretion Signaling Pathway	0.00331131	0.0515	ADCY3,BET1L,CACNA1D,DLD,EIF2B4,EIF4A2,EIF4G1,ITPR2,MAPK12,PIK3CG,PIK3R6,PLCL1,PRKD1,RPS6KA5
Sinclair	IL-17A Signaling in Airway Cells	0.00380189	0.0896	CCL11,MAPK12,MUC5AC,MUC5B,PIK3CG,PIK3R6
Sinclair	Opioid Signaling Pathway	0.0042658	0.05	ADCY3,AP2A2,AP2M1,CACNA1D,GRIN3A,HRAS,ITPR2,MAPK12,PIK3CG,POMC,PPP3CA,PRKD1,RPS6KA5,TH
Sinclair	Role of NFAT in Cardiac Hypertrophy	0.00467735	0.0536	ADCY3,CACNA1D,GATA4,HDAC10,HRAS,ITPR2,MAPK12,PIK3CG,PIK3R6,PLCL1,PPP3CA,PRKD1
Sinclair	Huntington's Disease Signaling	0.00467735	0.0495	AP2A2,BET1L,CAPN1,CASP10,CASP8,HDAC10,HRAS,PIK3CG,PIK3R6,POLR2H,PRKD1,PSMB5,PSMD13,PSMD2
Sinclair	2-oxobutanoate Degradation I	0.0047863	0.4	DLD,PCCA
Sinclair	Growth Hormone Signaling	0.00501187	0.0845	IGF2,PIK3CG,PIK3R6,PRKD1,RPS6KA5,SOCS6
Sinclair	Non-Small Cell Lung Cancer Signaling	0.00501187	0.0745	CCND2,HDAC10,HRAS,ITPR2,PIK3CG,PIK3R6,RARB
Sinclair	CREB Signaling in Neurons	0.00512861	0.0395	ADCY3,ADGRF3,ADGRG1,BMPR2,CACNA1D,CELSR3,FZD7,GLP2R,GPR18,GPR22,GPR39,GPR62,GRIA4,GRIK4,HCRTR2,HRAS,ITPR2,PIK3CG,PIK3R6,PLCL1,POLR2H,PRKD1,TNFRSF11A,VIPR2
Sinclair	Aldosterone Signaling in Epithelial Cells	0.00537032	0.0581	DNAJB11,DNAJC27,HSPA12A,HSPD1,ITPR2,PIK3CG,PIK3R6,PIP4K2C,PLCL1,PRKD1
Sinclair	UVB-Induced MAPK Signaling	0.00588844	0.0962	MAPK12,PIK3CG,PIK3R6,PRKD1,RPS6KA5
Sinclair	Isoleucine Degradation I	0.00588844	0.176	BCAT1,DLD,HADHB
Sinclair	Endocannabinoid Neuronal Synapse Pathway	0.00630957	0.0604	ADCY3,CACNA1D,GRIA4,GRIN3A,ITPR2,MAPK12,PLCL1,PPP3CA,RIMS1
Sinclair	Dilated Cardiomyopathy Signaling Pathway	0.00660693	0.06	ADCY3,CACNA1D,DES,ITPR2,MAPK12,MYH6,MYL3,TNNI2,TNNT3
Sinclair	Role of NANOG in Mammalian Embryonic Stem Cell Pluripotency	0.00660693	0.0645	ACVRL1,BMP5,BMPR2,FZD7,GATA4,HRAS,PIK3CG,PIK3R6
Sinclair	NAD Signaling Pathway	0.00691831	0.0596	GJA1,H1-3,HSPD1,NT5E,PARP3,PIK3CG,PIK3R6,POLR2H,SIRT3
Sinclair	Macropinocytosis Signaling	0.00691831	0.0789	HRAS,PDGFD,PIK3CG,PIK3R6,PRKD1,RAB34
Sinclair	Glioma Signaling	0.00691831	0.064	CCND2,HDAC10,HRAS,IGF2,PDGFD,PIK3CG,PIK3R6,PRKD1
Sinclair	Pentose Phosphate Pathway (Non-oxidative Branch)	0.00707946	0.333	TALDO1,TKT
Sinclair	Neuropathic Pain Signaling In Dorsal Horn Neurons	0.0074131	0.0693	GRIA4,GRIN3A,ITPR2,PIK3CG,PIK3R6,PLCL1,PRKD1
Sinclair	Type II Diabetes Mellitus Signaling	0.0074131	0.0588	ADIPOQ,CACNA1D,ITPR2,MAPK12,PIK3CG,PIK3R6,PRKD1,SOCS6,TNFRSF1B
Sinclair	Cell Cycle Control of Chromosomal Replication	0.00812831	0.0893	CDC6,CDK15,CDK3,ORC2,TOP2B
Sinclair	EGF Signaling	0.00812831	0.0893	HRAS,ITPR2,MAPK12,PIK3CG,PIK3R6
Sinclair	Protein Ubiquitination Pathway	0.00870964	0.0476	AMFR,CBL,CUL1,DNAJB11,DNAJC27,HSPA12A,HSPD1,PSMB5,PSMD13,PSMD2,USP13,USP2,USP43
Sinclair	fMLP Signaling in Neutrophils	0.00912011	0.0611	ACTR3,HRAS,ITPR2,NCF1,PIK3CG,PIK3R6,PPP3CA,PRKD1
Sinclair	Valine Degradation I	0.00954993	0.15	BCAT1,DLD,HADHB
Sinclair	WNK Renal Signaling Pathway	0.00954993	0.066	AMFR,CBL,CUL1,PIK3CG,PIK3R6,PRKD1,RPS6KA5
Sinclair	Activin Inhibin Signaling Pathway	0.00977237	0.0507	ACVR1B,CCND2,FOSL2,IL1RAP,INHA,MAPK12,PIK3CG,PIK3R6,PNPLA2,TNFRSF1B,TNFSF13B
Sinclair	FLT3 Signaling in Hematopoietic Progenitor Cells	0.01	0.0732	CBL,HRAS,MAPK12,PIK3CG,PIK3R6,RPS6KA5
Sinclair	Cardiac Hypertrophy Signaling (Enhanced)	0.0107152	0.0387	ACVR1B,ADCY3,BMPR2,CACNA1D,EIF2B4,FGF12,FZD7,GATA4,HDAC10,HRAS,IL17RD,ITPR2,MAPK12,PIK3CG,PIK3R6,PLCL1,PPP3CA,PRKD1,RPS6KA5,TNFRSF1B,TNFSF13B
Sinclair	PEDF Signaling	0.0112202	0.0714	CASP8,HRAS,MAPK12,PIK3CG,PIK3R6,PNPLA2
Sinclair	DHCR24 Signaling Pathway	0.011749	0.0584	HRAS,KNG1,PDGFD,PIK3CG,PIK3R6,POMC,PRKD1,TM7SF2
Sinclair	RAC Signaling	0.011749	0.0584	ABI2,ACTR3,HRAS,NCF1,NCKAP1,PIK3CG,PIK3R6,PIP4K2C
Sinclair	FGF Signaling	0.0125893	0.0698	FGF12,HRAS,MAPK12,PIK3CG,PIK3R6,RPS6KA5
Sinclair	Thrombin Signaling	0.0125893	0.0489	ADCY3,ARHGEF25,GATA4,HRAS,ITPR2,MAPK12,MYL3,PIK3CG,PIK3R6,PLCL1,PRKD1
Sinclair	Gap Junction Signaling	0.0138038	0.0505	ADCY3,GJA1,GRIA4,HRAS,ITPR2,PIK3CG,PIK3R6,PLCL1,PPP3CA,PRKD1
Sinclair	Hereditary Breast Cancer Signaling	0.0144544	0.0563	ATM,CCND2,HDAC10,HRAS,PIK3CG,PIK3R6,POLR2H,RFC4
Sinclair	Hepatic Fibrosis Signaling Pathway	0.0147911	0.0402	ACVR1B,BMPR2,CACNA1D,EZH2,FZD7,GLI1,HRAS,IL1RAP,MAPK12,MYL3,NCF1,PDGFD,PIK3CG,PIK3R6,PRKD1,SIRT3,TNFRSF1B
Sinclair	Glioblastoma Multiforme Signaling	0.0147911	0.0526	CCND2,FZD7,HRAS,IGF2,ITPR2,PDGFD,PIK3CG,PIK3R6,PLCL1
Sinclair	CDX Gastrointestinal Cancer Signaling Pathway	0.0154882	0.0495	BMP5,CDHR5,FZD7,MAPK12,MUC2,NCF1,PIK3CG,PIK3R6,SLC10A2,TNFSF13B
Sinclair	Myelination Signaling Pathway	0.0154882	0.0428	ACVRL1,ARHGAP9,BMP5,BMPR2,FZD7,GLI1,HDAC10,HRAS,LAMB1,mir-219,PDGFD,PIK3CG,PIK3R6,PPP3CA
Sinclair	PAK Signaling	0.0158489	0.0598	EPHB3,HRAS,MAPK12,MYL3,PDGFD,PIK3CG,PIK3R6
Sinclair	RANK Signaling in Osteoclasts	0.0162181	0.0659	CBL,MAPK12,PIK3CG,PIK3R6,PPP3CA,TNFRSF11A
Sinclair	ABRA Signaling Pathway	0.0169824	0.0652	ACTR3,CPT1B,GATA4,MAPK12,MYL3,PPP3CA
Sinclair	Osteoarthritis Pathway	0.017378	0.0466	ACVRL1,ADIPOQ,BMPR2,CASP10,CASP8,FRZB,FZD7,GLI1,HES1,IL1RAP,TNFRSF1B
Sinclair	3-phosphoinositide Biosynthesis	0.017378	0.0485	CDC25A,DUSP14,MTMR7,PIK3CG,PIK3R6,PIP4K2C,PPM1H,PPP3CA,SGPP2,SYNJ2
Sinclair	Cell Cycle: G1/S Checkpoint Regulation	0.0177828	0.0735	ATM,CCND2,CDC25A,CUL1,HDAC10
Sinclair	Sphingosine-1-phosphate Signaling	0.018197	0.0583	ADCY3,CASP10,CASP8,PDGFD,PIK3CG,PIK3R6,PLCL1
Sinclair	FcÎ³ Receptor-mediated Phagocytosis in Macrophages and Monocytes	0.0186209	0.0638	ACTR3,CBL,GPLD1,NCF1,PIK3CG,PRKD1
Sinclair	Clathrin-mediated Endocytosis Signaling	0.0186209	0.0481	ACTR3,AMPH,AP2A2,AP2M1,CBL,FGF12,PDGFD,PIK3CG,PIK3R6,PPP3CA
Sinclair	Renin-Angiotensin Signaling	0.0186209	0.0579	ADCY3,HRAS,ITPR2,MAPK12,PIK3CG,PIK3R6,PRKD1
Sinclair	Apelin Pancreas Signaling Pathway	0.0190546	0.087	DDIT3,MAPK12,PIK3CG,PIK3R6
Sinclair	nNOS Signaling in Neurons	0.0204174	0.0851	CAPN1,GRIN3A,PPP3CA,PRKD1
Sinclair	TGF-Î² Signaling	0.0204174	0.0625	ACVR1B,BMPR2,HRAS,INHA,IRF7,MAPK12
Sinclair	Actin Cytoskeleton Signaling	0.0213796	0.0451	ABI2,ACTR3,FGF12,HRAS,KNG1,MYH6,MYL3,NCKAP1,PDGFD,PIK3CG,PIK3R6
Sinclair	Phosphatidylethanolamine Biosynthesis III	0.0223872	1	PTDSS2
Sinclair	Melanocyte Development and Pigmentation Signaling	0.0223872	0.0612	ADCY3,HRAS,PIK3CG,PIK3R6,POMC,RPS6KA5
Sinclair	DNA Methylation and Transcriptional Repression Signaling	0.0223872	0.0612	CDK15,CDK3,GATAD2A,GLI1,TCF23,TET2
Sinclair	Apelin Cardiomyocyte Signaling Pathway	0.0234423	0.0606	MAPK12,MYL3,PIK3CG,PIK3R6,PLCL1,PRKD1
Sinclair	14-3-3-mediated Signaling	0.0239883	0.0551	CBL,HRAS,MAPK12,PIK3CG,PIK3R6,PLCL1,PRKD1
Sinclair	Ketogenesis	0.0239883	0.182	HADHB,HMGCLL1
Sinclair	Pentose Phosphate Pathway	0.0239883	0.182	TALDO1,TKT
Sinclair	Oxytocin Signaling Pathway	0.0251189	0.0426	CACNA1D,GJA1,HRAS,ITPR2,MAPK12,MYH6,MYL3,PIK3CG,PIK3R6,PNPLA2,PPP3CA,PRKD1
Sinclair	GPCR-Mediated Integration of Enteroendocrine Signaling Exemplified by an L Cell	0.025704	0.0667	ADCY3,GLP2R,ITPR2,PLCL1,SST
Sinclair	Calcium Signaling	0.0263027	0.0455	CACNA1D,GRIA4,GRIN3A,HDAC10,ITPR2,MYH6,MYL3,PPP3CA,TNNI2,TNNT3
Sinclair	Leptin Signaling in Obesity	0.0275423	0.0658	ADCY3,PIK3CG,PIK3R6,PLCL1,POMC
Sinclair	GDNF Family Ligand-Receptor Interactions	0.0275423	0.0658	HRAS,ITPR2,MAPK12,PIK3CG,PIK3R6
Sinclair	Synaptic Long Term Potentiation	0.0288403	0.053	GRIA4,GRIN3A,HRAS,ITPR2,PLCL1,PPP3CA,PRKD1
Sinclair	GABA Receptor Signaling	0.0288403	0.053	ADCY3,AP2A2,AP2M1,CACNA1D,GABRA4,GABRB1,ITPR2
Sinclair	Mouse Embryonic Stem Cell Pluripotency	0.0288403	0.0577	BMPR2,FZD7,HRAS,MAPK12,PIK3CG,PIK3R6
Sinclair	Inhibition of ARE-Mediated mRNA Degradation Pathway	0.0288403	0.0494	EXOSC9,MAPK12,POMC,PSMB5,PSMD13,PSMD2,TNFRSF1B,TNFSF13B
Sinclair	GÎ±12/13 Signaling	0.0295121	0.0526	CDH24,CDH7,HRAS,MAPK12,MYL3,PIK3CG,PIK3R6
Sinclair	IL-7 Signaling Pathway	0.0301995	0.0641	CDC25A,EBF1,MAPK12,PIK3CG,PIK3R6
Sinclair	CCR3 Signaling in Eosinophils	0.030903	0.0522	CCL11,HRAS,ITPR2,MAPK12,PIK3CG,PIK3R6,PRKD1
Sinclair	Transcriptional Regulatory Network in Embryonic Stem Cells	0.030903	0.0488	ACVR1B,BMPR2,FZD7,GATA4,HRAS,IGF2,PIK3CG,PIK3R6
Sinclair	PPARÎ±/RXRÎ± Activation	0.030903	0.0462	ACVR1B,ADCY3,ADIPOQ,AP2A2,BMPR2,CPT1B,HRAS,IL1RAP,PLCL1
Sinclair	EIF2 Signaling	0.0316228	0.0441	DDIT3,EIF2B4,EIF4A2,EIF4G1,FAU,HRAS,PIK3CG,PIK3R6,RPL23A,RPLP2
Sinclair	IL-3 Signaling	0.0316228	0.0633	HRAS,PIK3CG,PIK3R6,PPP3CA,PRKD1
Sinclair	STAT3 Pathway	0.0316228	0.0519	BMPR2,CDC25A,HRAS,IL17RD,MAPK12,SOCS6,TNFRSF11A
Sinclair	Pulmonary Fibrosis Idiopathic Signaling Pathway	0.0316228	0.0399	ACVR1B,BMPR2,EPHB3,EZH2,FZD7,GLI1,HES1,HRAS,MAPK12,PDGFD,PIK3CG,PIK3R6,RPS6KA5
Sinclair	Cardiac Hypertrophy Signaling	0.0331131	0.0421	ADCY3,CACNA1D,EIF2B4,GATA4,HRAS,MAPK12,MYL3,PIK3CG,PIK3R6,PLCL1,PPP3CA
Sinclair	CXCR4 Signaling	0.0346737	0.0476	ADCY3,HRAS,ITPR2,MAPK12,MYL3,PIK3CG,PIK3R6,PRKD1
Sinclair	Neutrophil Extracellular Trap Signaling Pathway	0.0346737	0.0376	CASP10,CASP8,CTSG,ITPR2,MAPK12,NCF1,NDUFB3,PIK3CG,PIK3R6,PLCL1,PNPLA2,PPP3CA,PRKD1,UQCRFS1,VDAC2
Sinclair	Adipogenesis pathway	0.0363078	0.0504	ACVRL1,BMPR2,DDIT3,EBF1,EZH2,FZD7,HDAC10
Sinclair	Human Embryonic Stem Cell Pluripotency	0.0371535	0.0448	ACVRL1,BMP5,BMPR2,FZD7,HRAS,PDGFD,PIK3CG,PIK3R6,PRKD1
Sinclair	Superpathway of Inositol Phosphate Compounds	0.0380189	0.0427	CDC25A,DUSP14,MTMR7,PIK3CG,PIK3R6,PIP4K2C,PPM1H,PPP3CA,SGPP2,SYNJ2
Sinclair	Signaling by Rho Family GTPases	0.0380189	0.0412	ACTR3,CDC42EP2,CDH24,CDH7,DES,MAPK12,MYL3,NCF1,PIK3CG,PIK3R6,PIP4K2C
Sinclair	CNTF Signaling	0.0380189	0.0702	HRAS,PIK3CG,PIK3R6,RPS6KA5
Sinclair	Circadian Rhythm Signaling	0.0389045	0.041	ADCY3,CACNA1D,FBXL3,GRIA4,GRIN3A,HRAS,ITPR2,PLCL1,PRKD1,RPS6KA5,VIPR2
Sinclair	Phagosome Formation	0.0398107	0.0331	ACTR3,ADGRF3,ADGRG1,CELSR3,FZD7,GLP2R,GPLD1,GPR18,GPR22,GPR39,GPR62,HCRTR2,HRAS,ITPR2,MAPK12,MYH6,MYL3,PIK3CG,PIK3R6,PIP4K2C,PNPLA2,PRKD1,VIPR2
Sinclair	LPS-stimulated MAPK Signaling	0.0416869	0.0588	HRAS,MAPK12,PIK3CG,PIK3R6,PRKD1
Sinclair	Cyclins and Cell Cycle Regulation	0.0416869	0.0588	ATM,CCND2,CDC25A,CUL1,HDAC10
Sinclair	Choline Degradation I	0.0436516	0.5	CHDH
Sinclair	GADD45 Signaling	0.0446684	0.0667	ACVR1B,ATM,CCND2,MAPK12
Sinclair	PDGF Signaling	0.0446684	0.0575	HRAS,PDGFD,PIK3CG,PIK3R6,SYNJ2
Sinclair	IL-13 Signaling Pathway	0.0457088	0.0517	CCL11,FOSL2,MAPK12,MUC5AC,PIK3CG,PIK3R6
Sinclair	Endocannabinoid Cancer Inhibition Pathway	0.0467735	0.0476	ADCY3,CASP10,CASP8,CCND2,DDIT3,PIK3CG,PIK3R6
Sinclair	Chronic Myeloid Leukemia Signaling	0.047863	0.0396	ADCY3,CCND2,FZD7,GLI1,HDAC10,HES1,HRAS,PIK3CG,PIK3R6,PLCL1,PPP3CA
Sinclair	Fc Epsilon RI Signaling	0.0489779	0.0508	HRAS,MAPK12,PIK3CG,PIK3R6,PRKD1,SYNJ2
Sinclair	Virus Entry via Endocytic Pathways	0.0489779	0.0508	AP2A2,AP2M1,HRAS,PIK3CG,PIK3R6,PRKD1
Sinclair	GPCR-Mediated Nutrient Sensing in Enteroendocrine Cells	0.0489779	0.0508	ADCY3,CACNA1D,ITPR2,PLCL1,PRKD1,TRPM5
WMS	Dopamine Receptor Signaling	2.34e-05	0.113	ADCY3,IL4I1,PPM1J,PPP1CA,PPP1R12A,PPP1R14A,PRKAG1,PRKAR2B,QDPR
WMS	Protein Ubiquitination Pathway	2.45e-05	0.0623	BIRC6,CUL1,DNAJC22,HLA-B,HSP90AA1,HSPA12A,HSPA1A/HSPA1B,HSPA1L,PSMB8,PSMB9,SUGT1,TAP2,UBE2C,UCHL1,USP25,USP5,ZBTB12
WMS	White Adipose Tissue Browning Pathway	7.59e-05	0.0797	ADCY3,CACNB3,CATSPER1,CATSPER4,CTBP2,FGFR2,GNAS,PPARGC1A,PRKAG1,PRKAR2B,RXRB
WMS	GPCR-Mediated Nutrient Sensing in Enteroendocrine Cells	9.77e-05	0.0847	ADCY3,CACNB3,CATSPER1,CATSPER4,GNAS,GNG11,PLCB2,PLCG1,PRKAG1,PRKAR2B
WMS	PPARÎ±/RXRÎ± Activation	0.000112	0.0667	ACAA1,ADCY3,CHD5,GNAS,GPD1,HSP90AA1,NCOA3,NFKB1,PLCB2,PLCG1,PPARGC1A,PRKAG1,PRKAR2B
WMS	Corticotropin Releasing Hormone Signaling	0.000182	0.0724	ADCY3,CACNB3,CATSPER1,CATSPER4,GNAS,MEF2A,PLCG1,POMC,PRKAG1,PRKAR2B,SHH
WMS	Cardiac Î²-adrenergic Signaling	0.000204	0.0667	ADCY3,AKAP12,CACNB3,GNAS,GNB3,GNG11,PPM1J,PPP1CA,PPP1R12A,PPP1R14A,PRKAG1,PRKAR2B
WMS	Thrombin Signaling	0.000447	0.0578	ADCY3,ARHGEF16,ARHGEF5,F2R,GNAS,GNB3,GNG11,MYL2,NFKB1,PLCB2,PLCG1,PPP1R12A,RHOC
WMS	Fatty Acid Î²-oxidation I	0.000457	0.147	ACAA1,ACSL4,IVD,SLC27A4,SLC27A6
WMS	Endocannabinoid Neuronal Synapse Pathway	0.000646	0.0671	ADCY3,CACNB3,CATSPER1,CATSPER4,GNB3,GNG11,PLCB2,PLCG1,PRKAG1,PRKAR2B
WMS	Type II Diabetes Mellitus Signaling	0.000794	0.0654	ACSL4,CACNB3,CATSPER1,CATSPER4,NFKB1,PRKAG1,SLC27A4,SLC27A6,SMPD2,TNFRSF1A
WMS	G Beta Gamma Signaling	0.000891	0.0698	CACNB3,CATSPER1,CATSPER4,GNAS,GNB3,GNG11,PLCG1,PRKAG1,PRKAR2B
WMS	Dopamine-DARPP32 Feedback in cAMP Signaling	0.001	0.0591	ADCY3,CACNB3,GNAS,PLCB2,PLCG1,PPM1J,PPP1CA,PPP1R12A,PPP1R14A,PRKAG1,PRKAR2B
WMS	Estrogen Receptor Signaling	0.00107	0.044	ADCY3,CACNB3,CTBP2,GNAS,GNB3,GNG11,HSP90AA1,MYL2,NCOA3,NDUFV3,NFKB1,NOTCH1,PLCB2,PLCG1,PPARGC1A,PPP1R12A,PRKAG1,PRKAR2B
WMS	Protein Kinase A Signaling	0.00112	0.0438	ADCY3,AKAP12,DHH,GNAS,GNB3,GNG11,MYL2,NFKB1,PLCB2,PLCG1,PPP1CA,PPP1R12A,PPP1R14A,PRKAG1,PRKAR2B,SHH,TCF7L2,VASP
WMS	Opioid Signaling Pathway	0.00115	0.05	ADCY3,AP2B1,CACNB3,CATSPER1,CATSPER4,GNAS,GNB3,GNG11,NFKB1,POMC,PRKAG1,PRKAR2B,RPS6KA2,TCF7L2
WMS	Inhibition of ARE-Mediated mRNA Degradation Pathway	0.0012	0.0617	EDC3,LTA,POMC,PPM1J,PRKAG1,PRKAR2B,PSMB8,PSMB9,TNFRSF1A,ZFP36L1
WMS	GNRH Signaling	0.00123	0.0576	ADCY3,CACNB3,CATSPER1,CATSPER4,GNAS,GNB3,GNG11,NFKB1,PLCB2,PRKAG1,PRKAR2B
WMS	Th2 Pathway	0.00138	0.0657	APH1A,CD40,CRLF2,HAVCR1,HLA-B,ICOSLG/LOC102723996,NFKB1,NOTCH1,TIMD4
WMS	Role of NFAT in Cardiac Hypertrophy	0.00141	0.0536	ADCY3,CACNB3,CATSPER1,CATSPER4,GNAS,GNB3,GNG11,MEF2A,PLCB2,PLCG1,PRKAG1,PRKAR2B
WMS	Androgen Signaling	0.00166	0.0592	CACNB3,CATSPER1,CATSPER4,GNAS,GNB3,GNG11,HSP90AA1,NFKB1,PRKAG1,PRKAR2B
WMS	CDK5 Signaling	0.00174	0.0696	ADCY3,GNAS,PPM1J,PPP1CA,PPP1R12A,PPP1R14A,PRKAG1,PRKAR2B
WMS	Th1 and Th2 Activation Pathway	0.00191	0.0581	APH1A,CD40,CRLF2,HAVCR1,HLA-B,ICOSLG/LOC102723996,LTA,NFKB1,NOTCH1,TIMD4
WMS	Serotonin Receptor Signaling	0.00204	0.0405	ADCY3,CACNB3,GNAS,GNB3,GNG11,IL4I1,MYL2,NFKB1,PLA2G4B,PLCB2,PLCG1,PPARGC1A,PPP1R12A,PRKAG1,PRKAR2B,QDPR,RHOC,STIM2,TP63
WMS	Apelin Muscle Signaling Pathway	0.00224	0.104	GNAS,GNB3,GNG11,PPARGC1A,PRKAG1
WMS	PFKFB4 Signaling Pathway	0.00224	0.104	GNAS,NCOA3,PRKAG1,PRKAR2B,XDH
WMS	Dilated Cardiomyopathy Signaling Pathway	0.00257	0.06	ADCY3,CACNB3,CATSPER1,CATSPER4,GNAS,MYL2,PRKAG1,PRKAR2B,TNNC2
WMS	Cellular Effects of Sildenafil (Viagra)	0.00257	0.06	ADCY3,CACNB3,GNAS,MYL2,PLCB2,PLCG1,PPP1R12A,PRKAG1,PRKAR2B
WMS	IL-1 Signaling	0.00257	0.0729	ADCY3,GNAS,GNB3,GNG11,NFKB1,PRKAG1,PRKAR2B
WMS	MYC Mediated Apoptosis Signaling	0.00269	0.1	MCL1,NFKB1,PRKAG1,PRKAR2B,TNFRSF1A
WMS	AMPK Signaling	0.00269	0.0496	ACACA,CKM,DPF1,GNAS,GNB3,GNG11,PPARGC1A,PPM1J,PRKAG1,PRKAR2B,SMARCD1,ULK1
WMS	Fatty Acid Activation	0.00269	0.2	ACSL4,SLC27A4,SLC27A6
WMS	Melanocyte Development and Pigmentation Signaling	0.00288	0.0714	ADCY3,GNAS,PLCG1,POMC,PRKAG1,PRKAR2B,RPS6KA2
WMS	Chronic Myeloid Leukemia Signaling	0.00302	0.0468	ADCY3,CTBP2,FOXM1,HSP90AA1,MCL1,NFKB1,NOTCH1,PLCB2,PLCG1,PRKAG1,SHH,TCF7L2,ULK1
WMS	GPCR-Mediated Integration of Enteroendocrine Signaling Exemplified by an L Cell	0.00324	0.08	ADCY3,GNAS,PLCB2,PLCG1,PRKAG1,PRKAR2B
WMS	Leptin Signaling in Obesity	0.00347	0.0789	ADCY3,PLCB2,PLCG1,POMC,PRKAG1,PRKAR2B
WMS	GABA Receptor Signaling	0.00407	0.0606	ADCY3,AP2B1,CACNB3,CATSPER1,CATSPER4,GNAS,GNB3,GNG11
WMS	P2Y Purigenic Receptor Signaling Pathway	0.00427	0.0602	ADCY3,GNB3,GNG11,NFKB1,PLCB2,PLCG1,PRKAG1,PRKAR2B
WMS	Sperm Motility	0.00437	0.0467	CATSPER1,CSF2RA,FGFR2,GNAS,GNB3,GNG11,PLA2G4B,PLCB2,PLCG1,PRKAG1,PRKAR2B,SLC12A2
WMS	Phagosome Maturation	0.00447	0.0552	ATP6V1G2,CTSF,DYNC1H1,DYNC2H1,HLA-B,PRDX1,TUBA1B,TUBA4B,ZBTB12
WMS	Cardiac Hypertrophy Signaling	0.0049	0.046	ADCY3,CACNB3,GNAS,GNB3,GNG11,MEF2A,MYL2,PLCB2,PLCG1,PRKAG1,PRKAR2B,RHOC
WMS	Î±-Adrenergic Signaling	0.00513	0.0642	ADCY3,GNAS,GNB3,GNG11,PLCG1,PRKAG1,PRKAR2B
WMS	Adrenomedullin signaling pathway	0.00537	0.0503	ADCY3,GNAS,LTA,NFKB1,PLCB2,PLCG1,PRKAG1,PRKAR2B,RXRB,TFAP2B
WMS	Î³-linolenate Biosynthesis II (Animals)	0.0055	0.158	ACSL4,SLC27A4,SLC27A6
WMS	Mitochondrial L-carnitine Shuttle Pathway	0.0055	0.158	ACSL4,SLC27A4,SLC27A6
WMS	BAG2 Signaling Pathway	0.00562	0.0714	HSP90AA1,HSPA1A/HSPA1B,HSPA1L,NFKB1,PSMB8,PSMB9
WMS	Apelin Endothelial Signaling Pathway	0.00603	0.0567	ADCY3,GNAS,GNB3,GNG11,MEF2A,NFKB1,PLCB2,PRKAG1
WMS	Antigen Presentation Pathway	0.00661	0.103	HLA-B,PSMB8,PSMB9,TAP2
WMS	Immunogenic Cell Death Signaling Pathway	0.00794	0.0667	HSP90AA1,HSPA1A/HSPA1B,HSPA1L,NFKB1,P2RX7,TNFRSF1A
WMS	Oxytocin Signaling Pathway	0.00891	0.0426	CACNB3,GNB3,GNG11,MYL2,NFKB1,PLA2G4B,PLCB2,PPP1R12A,PPP1R14A,PRKAG1,PRKAR2B,PTGFR
WMS	Th1 Pathway	0.00933	0.0574	APH1A,CD40,HLA-B,ICOSLG/LOC102723996,LTA,NFKB1,NOTCH1
WMS	RHOGDI Signaling	0.0105	0.0455	ARHGAP12,ARHGEF16,ARHGEF5,GNAS,GNB3,GNG11,MYL2,PPP1R12A,PPP1R12C,RHOC
WMS	eNOS Signaling	0.011	0.0513	ADCY3,GNAS,HSP90AA1,HSPA1A/HSPA1B,HSPA1L,PLCG1,PRKAG1,PRKAR2B
WMS	GÎ±s Signaling	0.0112	0.0556	ADCY3,GNAS,GNB3,GNG11,PRKAG1,PRKAR2B,PTGIR
WMS	Production of Nitric Oxide and Reactive Oxygen Species in Macrophages	0.012	0.0471	APOM,NFKB1,PLCG1,PPM1J,PPP1CA,PPP1R12A,PPP1R14A,RHOC,TNFRSF1A
WMS	Netrin Signaling	0.0126	0.0694	CACNB3,CATSPER1,CATSPER4,PRKAG1,PRKAR2B
WMS	Xenobiotic Metabolism PXR Signaling Pathway	0.0129	0.0466	CHST15,HSP90AA1,IL4I1,PPARGC1A,PPP1CA,PPP1R12A,PPP1R14A,PRKAG1,PRKAR2B
WMS	D-myo-inositol-5-phosphate Metabolism	0.0141	0.0459	PLCB2,PLCG1,PPM1J,PPP1CA,PPP1R12A,PPP1R12C,PPP1R13B,PPP1R14A,PPTC7
WMS	Synaptic Long Term Potentiation	0.0141	0.053	PLCB2,PLCG1,PPP1CA,PPP1R12A,PPP1R14A,PRKAG1,PRKAR2B
WMS	Molecular Mechanisms of Cancer	0.0145	0.0356	ADCY3,APH1A,ARHGEF16,ARHGEF5,DHH,GNAS,GNB3,GNG11,LRP5,NFKB1,NOTCH1,PLCB2,PRKAG1,PRKAR2B,RHOC,SHH
WMS	Circadian Rhythm Signaling	0.0151	0.041	ADCY3,CACNB3,CATSPER1,CATSPER4,GNAS,GNB3,GNG11,PLCB2,PLCG1,PRKAG1,PRKAR2B
WMS	FAT10 Cancer Signaling Pathway	0.0155	0.08	EEF1A1,NFKB1,TCF7L2,TNFRSF1A
WMS	SNARE Signaling Pathway	0.0162	0.0515	ADCY3,CACNB3,MYL2,PRKAG1,PRKAR2B,SYN3,SYT14
WMS	Colorectal Cancer Metastasis Signaling	0.0166	0.0406	ADCY3,GNAS,GNB3,GNG11,LRP5,NFKB1,PRKAG1,PRKAR2B,RHOC,TCF7L2,TNFRSF1A
WMS	Osteoarthritis Pathway	0.0166	0.0424	ANKH,CNMD,NFKB1,NOTCH1,P2RX7,PPARGC1A,PRKAG1,TCF7L2,TIMP3,TNFRSF1A
WMS	Gustation Pathway	0.0174	0.0443	ADCY3,CACNB3,CATSPER1,CATSPER4,GNB3,P2RX7,PLCB2,PRKAG1,PRKAR2B
WMS	Aldosterone Signaling in Epithelial Cells	0.0186	0.0465	DNAJC22,HSP90AA1,HSPA12A,HSPA1A/HSPA1B,HSPA1L,PLCB2,PLCG1,SLC12A2
WMS	Phototransduction Pathway	0.02	0.0741	GNB3,GNGT1,PRKAG1,PRKAR2B
WMS	Sonic Hedgehog Signaling	0.0214	0.0968	PRKAG1,PRKAR2B,SHH
WMS	Mineralocorticoid Biosynthesis	0.0214	0.167	CYP21A2,HSD3B2
WMS	Tight Junction Signaling	0.0229	0.0447	CPSF4,MYL2,NFKB1,PPM1J,PRKAG1,PRKAR2B,TNFRSF1A,VASP
WMS	TR/RXR Activation	0.0229	0.0595	ACACA,NCOA3,PPARGC1A,RAB3B,RXRB
WMS	ERK/MAPK Signaling	0.024	0.0419	ELF1,PLA2G4B,PLCG1,PPM1J,PPP1CA,PPP1R12A,PPP1R14A,PRKAG1,PRKAR2B
WMS	Glucocorticoid Biosynthesis	0.0251	0.154	CYP21A2,HSD3B2
WMS	HIPPO signaling	0.0251	0.0581	CUL1,PPM1J,PPP1CA,PPP1R12A,PPP1R14A
WMS	Myelination Signaling Pathway	0.0251	0.0367	APH1A,ARHGAP12,FGFR2,mir-219,NFKB1,NOTCH1,PLCG1,PRKAG1,PRKAR2B,SHH,TCF7L2,YY1
WMS	Role of CHK Proteins in Cell Cycle Checkpoint Control	0.0257	0.069	PPM1J,RAD9A,RFC1,TLK2
WMS	Semaphorin Neuronal Repulsive Signaling Pathway	0.0263	0.0467	FARP1,MICAL1,MYL2,PLCG1,PPP1R12A,PRKAG1,PRKAR2B
WMS	Regulation Of The Epithelial Mesenchymal Transition In Development Pathway	0.0263	0.0575	APH1A,NFKB1,NOTCH1,SHH,TCF7L2
WMS	Primary Immunodeficiency Signaling	0.0269	0.0678	CD40,IGHD,IGHM,TAP2
WMS	Calcium Signaling	0.0269	0.0409	CACNB3,CATSPER1,CATSPER4,MEF2A,MYL2,PRKAG1,PRKAR2B,TNNC2,TP63
WMS	Relaxin Signaling	0.0309	0.0452	ADCY3,GNAS,GNB3,GNG11,NFKB1,PRKAG1,PRKAR2B
WMS	Ceramide Signaling	0.0309	0.0549	CNKSR1,NFKB1,PPM1J,SMPD2,TNFRSF1A
WMS	LXR/RXR Activation	0.0316	0.0488	ACACA,APOM,C4A/C4B,NFKB1,RXRB,TNFRSF1A
WMS	ABRA Signaling Pathway	0.0324	0.0543	CKM,MEF2A,PPARGC1A,PPP1CA,PPP1R14A
WMS	Pyroptosis Signaling Pathway	0.0339	0.0538	NFKB1,P2RX7,PRKAG1,PRKAR2B,TNFRSF1A
WMS	Signaling by Rho Family GTPases	0.0347	0.0375	ARHGEF16,ARHGEF5,GNAS,GNB3,GNG11,MYL2,NFKB1,PPP1R12A,PPP1R12C,RHOC
WMS	Hepatic Fibrosis Signaling Pathway	0.0355	0.0331	CACNB3,CD40,COL11A2,COL18A1,LRP5,MYL2,NFKB1,PLCG1,PRKAG1,PRKAR2B,RHOC,SHH,TCF7L2,TNFRSF1A
WMS	Neurovascular Coupling Signaling Pathway	0.0363	0.0388	CACNB3,CATSPER1,CATSPER4,PLA2G4B,PLCB2,PPP1R12A,PRKAG1,PRKAR2B,PTGIR
WMS	Superpathway of Inositol Phosphate Compounds	0.038	0.0385	PLCB2,PLCG1,PPM1J,PPP1CA,PPP1R12A,PPP1R12C,PPP1R13B,PPP1R14A,PPTC7
WMS	Glycerol-3-phosphate Shuttle	0.038	0.5	GPD1
WMS	Natural Killer Cell Signaling	0.038	0.0404	CD244,COL11A2,COL18A1,HLA-B,HSPA1A/HSPA1B,HSPA1L,NFKB1,PLCG1
WMS	Synaptic Long Term Depression	0.038	0.0404	CACNB3,CATSPER1,CATSPER4,GNAS,PLA2G4B,PLCB2,PLCG1,PPM1J
WMS	Oxytocin In Brain Signaling Pathway	0.0398	0.0402	CACNB3,CATSPER1,CATSPER4,GNB3,GNG11,MEF2A,NFKB1,PLA2G4B
WMS	Breast Cancer Regulation by Stathmin1	0.0398	0.0303	ACKR1,ARHGEF16,ARHGEF5,F2R,FOXM1,GNB3,GNG11,NFKB1,PLCB2,PPM1J,PPP1CA,PPP1R12A,PPP1R14A,PRKAG1,PRKAR2B,PTGFR,PTGIR,TUBA1B
WMS	Synaptogenesis Signaling Pathway	0.0427	0.0349	ADCY3,AP2B1,CACNB3,DAB1,FARP1,ITSN2,PLCG1,PRKAG1,PRKAR2B,SYN3,SYT14
WMS	Atherosclerosis Signaling	0.0437	0.0451	APOM,CD40,COL11A2,COL18A1,NFKB1,PLA2G4B
WMS	CXCR4 Signaling	0.0447	0.0417	ADCY3,GNAS,GNB3,GNG11,MYL2,PLCB2,RHOC
WMS	CCR3 Signaling in Eosinophils	0.0457	0.0448	GNAS,GNB3,GNG11,PLA2G4B,PLCB2,PPP1R12A
WMS	GÎ±q Signaling	0.0468	0.0412	GNAS,GNB3,GNG11,NFKB1,PLCB2,PLCG1,RHOC
Yorkshire	Apelin Cardiac Fibroblast Signaling Pathway	0.00389	0.0435	PRKAG1
Yorkshire	Sonic Hedgehog Signaling	0.00525	0.0323	PRKAG1
Yorkshire	Apelin Pancreas Signaling Pathway	0.00776	0.0217	PRKAG1
Yorkshire	Apelin Muscle Signaling Pathway	0.00813	0.0208	PRKAG1
Yorkshire	PFKFB4 Signaling Pathway	0.00813	0.0208	PRKAG1
Yorkshire	MYC Mediated Apoptosis Signaling	0.00832	0.02	PRKAG1
Yorkshire	Amyloid Processing	0.00851	0.0196	PRKAG1
Yorkshire	Phototransduction Pathway	0.00912	0.0185	PRKAG1
Yorkshire	PXR/RXR Activation	0.011	0.0154	PRKAG1
Yorkshire	Melatonin Signaling	0.012	0.0139	PRKAG1
Yorkshire	Netrin Signaling	0.012	0.0139	PRKAG1
Yorkshire	GPCR-Mediated Integration of Enteroendocrine Signaling Exemplified by an L Cell	0.0126	0.0133	PRKAG1
Yorkshire	Leptin Signaling in Obesity	0.0129	0.0132	PRKAG1
Yorkshire	Dopamine Receptor Signaling	0.0135	0.0125	PRKAG1
Yorkshire	BMP signaling pathway	0.0151	0.011	PRKAG1
Yorkshire	Apelin Adipocyte Signaling Pathway	0.0151	0.011	PRKAG1
Yorkshire	Pyroptosis Signaling Pathway	0.0155	0.0108	PRKAG1
Yorkshire	IL-1 Signaling	0.0162	0.0104	PRKAG1
Yorkshire	Melanocyte Development and Pigmentation Signaling	0.0166	0.0102	PRKAG1
Yorkshire	Neuropathic Pain Signaling In Dorsal Horn Neurons	0.017	0.0099	PRKAG1
Yorkshire	IGF-1 Signaling	0.0174	0.00952	PRKAG1
Yorkshire	Î±-Adrenergic Signaling	0.0182	0.00917	PRKAG1
Yorkshire	CDK5 Signaling	0.0191	0.0087	PRKAG1
Yorkshire	GPCR-Mediated Nutrient Sensing in Enteroendocrine Cells	0.02	0.00847	PRKAG1
Yorkshire	Nitric Oxide Signaling in the Cardiovascular System	0.02	0.00833	PRKAG1
Yorkshire	Renin-Angiotensin Signaling	0.0204	0.00826	PRKAG1
Yorkshire	Neuroprotective Role of THOP1 in Alzheimer's Disease	0.0204	0.00826	PRKAG1
Yorkshire	GÎ±s Signaling	0.0209	0.00794	PRKAG1
Yorkshire	Endocannabinoid Developing Neuron Pathway	0.0214	0.00787	PRKAG1
Yorkshire	G Beta Gamma Signaling	0.0214	0.00775	PRKAG1
Yorkshire	Synaptic Long Term Potentiation	0.0219	0.00758	PRKAG1
Yorkshire	Ferroptosis Signaling Pathway	0.0219	0.00758	PRKAG1
Yorkshire	P2Y Purigenic Receptor Signaling Pathway	0.0224	0.00752	PRKAG1
Yorkshire	SNARE Signaling Pathway	0.0229	0.00735	PRKAG1
Yorkshire	White Adipose Tissue Browning Pathway	0.0229	0.00725	PRKAG1
Yorkshire	GÎ±i Signaling	0.0234	0.00714	PRKAG1
Yorkshire	Insulin Receptor Signaling	0.0234	0.00714	PRKAG1
Yorkshire	Role Of Chondrocytes In Rheumatoid Arthritis Signaling Pathway	0.0234	0.00709	PRKAG1
Yorkshire	Apelin Endothelial Signaling Pathway	0.0234	0.00709	PRKAG1
Yorkshire	Endocannabinoid Cancer Inhibition Pathway	0.0245	0.0068	PRKAG1
Yorkshire	Endocannabinoid Neuronal Synapse Pathway	0.0251	0.00671	PRKAG1
Yorkshire	Dilated Cardiomyopathy Signaling Pathway	0.0251	0.00667	PRKAG1
Yorkshire	Cellular Effects of Sildenafil (Viagra)	0.0251	0.00667	PRKAG1
Yorkshire	Semaphorin Neuronal Repulsive Signaling Pathway	0.0251	0.00667	PRKAG1
Yorkshire	NAD Signaling Pathway	0.0251	0.00662	PRKAG1
Yorkshire	Corticotropin Releasing Hormone Signaling	0.0251	0.00658	PRKAG1
Yorkshire	Type II Diabetes Mellitus Signaling	0.0257	0.00654	PRKAG1
Yorkshire	IL-10 Signaling	0.0257	0.00649	PRKAG1
Yorkshire	Relaxin Signaling	0.0257	0.00645	PRKAG1
Yorkshire	eNOS Signaling	0.0263	0.00641	PRKAG1
Yorkshire	Epithelial Adherens Junction Signaling	0.0263	0.00637	PRKAG1
Yorkshire	Ovarian Cancer Signaling	0.0263	0.00633	PRKAG1
Yorkshire	Inhibition of ARE-Mediated mRNA Degradation Pathway	0.0269	0.00617	PRKAG1
Yorkshire	Androgen Signaling	0.0282	0.00592	PRKAG1
Yorkshire	Tight Junction Signaling	0.0295	0.00559	PRKAG1
Yorkshire	Cardiac Î²-adrenergic Signaling	0.0302	0.00556	PRKAG1
Yorkshire	IL-33 Signaling Pathway	0.0309	0.00538	PRKAG1
Yorkshire	Dopamine-DARPP32 Feedback in cAMP Signaling	0.0309	0.00538	PRKAG1
Yorkshire	Hepatic Cholestasis	0.0316	0.00524	PRKAG1
Yorkshire	GNRH Signaling	0.0316	0.00524	PRKAG1
Yorkshire	Xenobiotic Metabolism PXR Signaling Pathway	0.0324	0.00518	PRKAG1
Yorkshire	PPARÎ±/RXRÎ± Activation	0.0324	0.00513	PRKAG1
Yorkshire	Gap Junction Signaling	0.0331	0.00505	PRKAG1
Yorkshire	Pulmonary Healing Signaling Pathway	0.0331	0.00503	PRKAG1
Yorkshire	Adrenomedullin signaling pathway	0.0331	0.00503	PRKAG1
Yorkshire	Gustation Pathway	0.0339	0.00493	PRKAG1
Yorkshire	Sertoli Cell-Sertoli Cell Junction Signaling	0.0339	0.00485	PRKAG1
Yorkshire	mTOR Signaling	0.0355	0.00467	PRKAG1
Yorkshire	ERK/MAPK Signaling	0.0355	0.00465	PRKAG1
Yorkshire	Autophagy	0.0363	0.00463	PRKAG1
Yorkshire	Calcium Signaling	0.0363	0.00455	PRKAG1
Yorkshire	Role of NFAT in Cardiac Hypertrophy	0.0372	0.00446	PRKAG1
Yorkshire	Neurovascular Coupling Signaling Pathway	0.0389	0.00431	PRKAG1
Yorkshire	IL-12 Signaling and Production in Macrophages	0.0389	0.00424	PRKAG1
Yorkshire	Osteoarthritis Pathway	0.0389	0.00424	PRKAG1
Yorkshire	AMPK Signaling	0.0398	0.00413	PRKAG1
Yorkshire	Sperm Motility	0.0427	0.00389	PRKAG1
Yorkshire	Cardiac Hypertrophy Signaling	0.0437	0.00383	PRKAG1
Yorkshire	Circadian Rhythm Signaling	0.0447	0.00373	PRKAG1
Yorkshire	Colorectal Cancer Metastasis Signaling	0.0447	0.00369	PRKAG1
Yorkshire	Insulin Secretion Signaling Pathway	0.0447	0.00368	PRKAG1
Yorkshire	Chronic Myeloid Leukemia Signaling	0.0457	0.0036	PRKAG1
Yorkshire	Opioid Signaling Pathway	0.0468	0.00357	PRKAG1
Yorkshire	Oxytocin Signaling Pathway	0.0468	0.00355	PRKAG1
Yorkshire	CLEAR Signaling Pathway	0.0468	0.00351	PRKAG1
Yucatan	IL-10 Signaling	0.000724	0.0844	BLVRA,CCND1,CCR1,CD80,CD86,CREB3,ELP1,IFNGR2,IL1RAP,IL1RAPL2,MAP3K14,PRKAG1,TAB1
Yucatan	Ephrin Receptor Signaling	0.00112	0.0743	ARPC2,CREB3,EFNA4,EGF,EPHA4,EPHB1,EPHB6,GNAQ,GRIN2C,ITGAM,MAP3K14,PAK2,RAC2,RASD2,SDCBP
Yucatan	Synaptogenesis Signaling Pathway	0.00132	0.0635	AFDN,ARPC2,CAMK2B,CLASP2,CREB3,EFNA4,EPHA4,EPHB1,EPHB6,GRIN2C,GRM3,NRXN1,NSF,PRKAG1,RASD2,RELN,THBS3,TIAM1,TLN1,YKT6
Yucatan	PPAR Signaling	0.00135	0.0935	ELP1,HSP90AA1,IL1RAP,IL1RAPL2,INS,MAP3K14,PDGFRB,RASD2,RXRA,TAB1
Yucatan	NAD Signaling Pathway	0.00191	0.0795	EGF,HMGCS2,INS,NADSYN1,NAMPT,NUDT12,PARP4,PARP9,POLR2G,PRKAG1,SLC12A8,SREBF1
Yucatan	Opioid Signaling Pathway	0.00457	0.0607	CACNA1G,CAMK2B,CLTC,CREB3,GNAQ,GRIN2C,GRK2,GRK5,MAPK15,PRKAG1,RAC2,RASD2,RGS10,RGS13,RGS17,RGS18,TH
Yucatan	UDP-N-acetyl-D-galactosamine Biosynthesis II	0.00603	0.231	GCK,GNPNAT1,HK3
Yucatan	G-Protein Coupled Receptor Signaling	0.00708	0.0469	ADGRV1,ADORA1,ADRA2C,AMOT,CAMK2B,CCND1,CCR1,CREB3,ELP1,GALR3,GLP2R,GNAQ,GPR179,GPR55,GRK2,GRK5,GRM3,HCN3,HRH1,HTR2A,MAP3K14,MYLK,PAK2,PRKAG1,RAC2,RAPGEF4,RASD2,RGS10,RGS18,RXFP4,SSTR3,VIPR1,VIPR2
Yucatan	D-myo-inositol (1,4,5,6)-Tetrakisphosphate Biosynthesis	0.00794	0.0667	CDC25B,G6PC3,HACD2,NUDT12,PPFIA4,PPP1R1B,PTPRC,PTPRF,SGPP2,STYX,SYNJ1,UBLCP1
Yucatan	D-myo-inositol (3,4,5,6)-tetrakisphosphate Biosynthesis	0.00794	0.0667	CDC25B,G6PC3,HACD2,NUDT12,PPFIA4,PPP1R1B,PTPRC,PTPRF,SGPP2,STYX,SYNJ1,UBLCP1
Yucatan	LPS/IL-1 Mediated Inhibition of RXR Function	0.00977	0.0588	ABCC4,ACOX1,ACSBG1,ACSF2,ALDH3A1,CHST13,CYP2J2,HMGCS2,IL1RAP,IL1RAPL2,LBP,NR5A2,RXRA,SREBF1,SULT2A1
Yucatan	cAMP-mediated signaling	0.0115	0.0593	ADORA1,ADRA2C,AKAP11,CAMK2B,CREB3,GRK2,GRM3,RAPGEF4,RGS10,RGS18,RXFP4,SSTR3,VIPR1,VIPR2
Yucatan	3-phosphoinositide Degradation	0.0123	0.0628	CDC25B,G6PC3,HACD2,NUDT12,PPFIA4,PPP1R1B,PTPRC,PTPRF,SGPP2,STYX,SYNJ1,UBLCP1
Yucatan	FXR/RXR Activation	0.0132	0.0714	G6PC3,INS,NR5A2,PKLR,RXRA,SLC10A2,SLC51A,SREBF1,SULT2A1
Yucatan	PPARÎ±/RXRÎ± Activation	0.0141	0.0615	ACOX1,ELP1,GNAQ,HSP90AA1,IL1RAP,IL1RAPL2,INS,MAP3K14,MED24,PRKAG1,RASD2,RXRA
Yucatan	D-myo-inositol-5-phosphate Metabolism	0.0148	0.0612	CDC25B,G6PC3,HACD2,NUDT12,PPFIA4,PPP1R1B,PTPRC,PTPRF,SGPP2,STYX,SYNJ1,UBLCP1
Yucatan	Actin Cytoskeleton Signaling	0.0151	0.0574	ARPC2,EGF,FGF12,INS,ITGAM,LBP,MYH7B,MYH9,MYLK,PAK2,RAC2,RASD2,TIAM1,TLN1
Yucatan	Agrin Interactions at Neuromuscular Junction	0.0166	0.087	CTTN,GABPA,PAK2,PKLR,RAC2,RASD2
Yucatan	Trehalose Degradation II (Trehalase)	0.017	0.286	GCK,HK3
Yucatan	Fatty Acid Î²-oxidation I	0.0178	0.118	ACSBG1,ACSF2,ECI2,HADHA
Yucatan	Tight Junction Signaling	0.0186	0.0615	AFDN,ARHGEF2,JAM2,LLGL1,MYH7B,MYH9,MYLK,NSF,PRKAG1,TIAM1,YKT6
Yucatan	3-phosphoinositide Biosynthesis	0.0209	0.0583	CDC25B,G6PC3,HACD2,NUDT12,PPFIA4,PPP1R1B,PTPRC,PTPRF,SGPP2,STYX,SYNJ1,UBLCP1
Yucatan	Clathrin-mediated Endocytosis Signaling	0.0224	0.0577	AP3B1,AP3S2,ARPC2,CLTC,CTTN,DNM3,EGF,FGF12,INS,PICALM,SYNJ1,TFRC
Yucatan	GÎ±i Signaling	0.0245	0.0643	ADORA1,ADRA2C,GNAQ,GRM3,PRKAG1,RASD2,RGS10,RXFP4,SSTR3
Yucatan	Hepatic Cholestasis	0.0282	0.0576	ELP1,IL1RAP,IL1RAPL2,INS,LBP,MAP3K14,NR5A2,PRKAG1,RXRA,SLC10A2,SREBF1
Yucatan	Methylthiopropionate Biosynthesis	0.0295	1	ADI1
Yucatan	Calcium Signaling	0.0324	0.0545	CACNA1G,CAMK2B,CASQ1,CREB3,GRIN2C,HDAC5,MYH7B,MYH9,PRKAG1,SLC8A3,TPM2,TRPV6
Yucatan	Insulin Secretion Signaling Pathway	0.0339	0.0515	ASIC3,CACNA1G,CAMK2B,CREB3,CRTC2,EIF4A1,GCK,GNAQ,INS,NSF,PRKAG1,PRL,RAPGEF4,YKT6
Yucatan	IL-6 Signaling	0.0389	0.062	ELP1,IL1RAP,IL1RAPL2,LBP,MAP3K14,MCL1,RASD2,TAB1
Yucatan	Type II Diabetes Mellitus Signaling	0.0398	0.0588	ACSBG1,ACSF2,CACNA1G,GCK,INS,MAP3K14,NSMAF,PKLR,PRKAG1
Yucatan	Ketogenesis	0.0407	0.182	HADHA,HMGCS2
Yucatan	Phagosome Formation	0.0437	0.0417	ADGRV1,ADORA1,ADRA2C,ARPC2,CCR1,GALR3,GLP2R,GPR179,GPR55,GRM3,HRH1,HTR2A,IGHM,ITGAM,LBP,MAPK15,MYH7B,MYH9,MYLK,PAK2,RAC2,RAPGEF4,RASD2,RXFP4,SSTR3,TLN1,TLR2,VIPR1,VIPR2
Yucatan	PXR/RXR Activation	0.0447	0.0769	HMGCS2,INS,PRKAG1,RXRA,SULT2A1
Yucatan	HIF1Î± Signaling	0.0479	0.0529	ARNT,CAMK2B,CCNG2,EGF,GCK,HK3,HSP90AA1,IGF2,NOX4,RAC2,RASD2
Yucatan	GDP-glucose Biosynthesis	0.0479	0.167	GCK,HK3
Yucatan	Superpathway of Inositol Phosphate Compounds	0.0479	0.0513	CDC25B,G6PC3,HACD2,NUDT12,PPFIA4,PPP1R1B,PTPRC,PTPRF,SGPP2,STYX,SYNJ1,UBLCP1

## Sheet: Table S3
Table S3: Comparison of number of variants enriched in each pathway for each breed (ns = not significant).
Porcine Type	Domestic	Domestic	Chinese Domestic	Domestic	Minipig	Minipig	Minipig	Minipig	Minipig	Minipig	Minipig	Hybrid
Porcine Breed Type	Duroc	Large White	Meishan	Yorkshire	Gottingen	Hanford	Ossabaw	Pietrain	Sinclair	WMS	Yucatan	Oncopig
Pathways
14-3-3-mediated Signaling	ns	ns	37	ns	33	11	4	ns	7	ns	ns	ns
1D-myo-inositol Hexakisphosphate Biosynthesis II (Mammalian)	ns	ns	7	ns	ns	ns	ns	ns	ns	ns	ns	ns
2-oxobutanoate Degradation I	ns	ns	ns	ns	3	ns	ns	ns	2	ns	ns	1
3-phosphoinositide Biosynthesis	ns	ns	56	ns	53	18	ns	ns	10	ns	12	ns
3-phosphoinositide Degradation	ns	ns	47	ns	47	15	ns	ns	ns	ns	12	ns
4-1BB Signaling in T Lymphocytes	ns	ns	11	ns	ns	ns	2	ns	ns	ns	ns	ns
4-aminobutyrate Degradation I	ns	ns	ns	ns	ns	ns	ns	1	ns	ns	ns	ns
ABRA Signaling Pathway	ns	ns	ns	ns	ns	ns	ns	ns	6	5	ns	ns
AMPK Signaling	6	ns	ns	1	61	24	ns	ns	ns	12	ns	ns
ATM Signaling	ns	ns	ns	ns	24	13	ns	ns	ns	ns	ns	3
Acetate Conversion to Acetyl-CoA	ns	ns	ns	ns	3	ns	ns	ns	ns	ns	ns	ns
Actin Cytoskeleton Signaling	ns	ns	67	ns	68	21	ns	ns	11	ns	14	ns
Actin Nucleation by ARP-WASP Complex	ns	ns	ns	ns	ns	8	ns	ns	ns	ns	ns	ns
Activin Inhibin Signaling Pathway	ns	ns	ns	ns	ns	ns	ns	ns	11	ns	ns	ns
Acute Myeloid Leukemia Signaling	ns	ns	33	ns	28	ns	ns	5	ns	ns	ns	ns
Acute Phase Response Signaling	ns	ns	53	ns	ns	17	6	ns	ns	ns	ns	ns
Adipogenesis pathway	ns	ns	38	ns	ns	ns	ns	ns	7	ns	ns	ns
Adrenomedullin signaling pathway	ns	ns	57	1	45	16	7	ns	ns	10	ns	ns
Agrin Interactions at Neuromuscular Junction	ns	ns	23	ns	ns	ns	ns	4	ns	ns	6	ns
Alanine Biosynthesis III	ns	ns	ns	ns	ns	ns	ns	1	ns	ns	ns	ns
Aldosterone Signaling in Epithelial Cells	ns	ns	44	ns	41	ns	5	ns	10	8	ns	ns
Amyloid Processing	ns	ns	ns	1	21	ns	3	ns	ns	ns	ns	ns
Amyotrophic Lateral Sclerosis Signaling	ns	ns	33	ns	30	10	4	ns	9	ns	ns	ns
Androgen Signaling	ns	ns	ns	1	36	13	ns	ns	ns	10	ns	ns
Angiopoietin Signaling	ns	ns	22	ns	19	ns	ns	ns	ns	ns	ns	ns
Antigen Presentation Pathway	ns	ns	ns	ns	ns	ns	ns	ns	ns	4	ns	ns
Antioxidant Action of Vitamin C	ns	ns	33	ns	ns	10	7	5	ns	ns	ns	ns
Antiproliferative Role of Somatostatin Receptor 2	ns	ns	22	ns	ns	8	ns	4	ns	ns	ns	ns
Apelin Adipocyte Signaling Pathway	ns	ns	ns	1	22	ns	ns	ns	ns	ns	ns	ns
Apelin Cardiac Fibroblast Signaling Pathway	ns	ns	ns	1	ns	ns	ns	ns	ns	ns	ns	ns
Apelin Cardiomyocyte Signaling Pathway	ns	ns	ns	ns	29	15	6	ns	6	ns	ns	ns
Apelin Endothelial Signaling Pathway	ns	ns	36	1	36	ns	ns	ns	ns	8	ns	ns
Apelin Muscle Signaling Pathway	ns	ns	ns	1	ns	ns	ns	ns	ns	5	ns	ns
Apelin Pancreas Signaling Pathway	ns	ns	ns	1	14	ns	ns	ns	4	ns	ns	ns
Apoptosis Signaling	ns	ns	30	ns	24	ns	ns	ns	ns	ns	ns	ns
April Mediated Signaling	ns	ns	15	ns	ns	ns	ns	ns	ns	ns	ns	ns
Arsenate Detoxification I (Glutaredoxin)	ns	ns	ns	ns	ns	ns	1	ns	ns	ns	ns	ns
Aryl Hydrocarbon Receptor Signaling	ns	ns	ns	ns	34	ns	5	ns	ns	ns	ns	ns
Ascorbate Recycling (Cytosolic)	ns	ns	ns	ns	ns	ns	2	1	ns	ns	ns	ns
Atherosclerosis Signaling	ns	ns	33	ns	ns	ns	ns	ns	ns	6	ns	ns
Autophagy	ns	ns	50	1	44	18	ns	ns	ns	ns	ns	4
Axonal Guidance Signaling	ns	ns	138	ns	114	36	ns	ns	ns	ns	ns	ns
B Cell Activating Factor Signaling	ns	ns	16	ns	12	ns	ns	ns	ns	ns	ns	ns
BAG2 Signaling Pathway	ns	ns	ns	ns	ns	ns	ns	ns	ns	6	ns	ns
BMP signaling pathway	ns	ns	25	1	22	ns	ns	ns	ns	ns	ns	ns
Bladder Cancer Signaling	ns	ns	ns	ns	ns	ns	ns	ns	ns	ns	ns	4
Breast Cancer Regulation by Stathmin1	ns	ns	130	ns	119	37	ns	ns	ns	18	ns	6
Bupropion Degradation	ns	ns	9	ns	ns	ns	ns	ns	ns	ns	ns	ns
CCR3 Signaling in Eosinophils	ns	ns	ns	ns	30	ns	5	ns	7	6	ns	ns
CD40 Signaling	ns	ns	23	ns	ns	ns	4	ns	ns	ns	ns	ns
CDK5 Signaling	ns	ns	ns	1	33	13	4	ns	ns	8	ns	ns
CDP-diacylglycerol Biosynthesis I	ns	ns	10	ns	ns	ns	ns	ns	ns	ns	ns	ns
CDX Gastrointestinal Cancer Signaling Pathway	ns	ns	ns	ns	ns	ns	6	ns	10	ns	ns	ns
CLEAR Signaling Pathway	ns	ns	78	1	ns	19	ns	ns	ns	ns	ns	4
CNTF Signaling	ns	ns	19	ns	16	ns	ns	ns	4	ns	ns	ns
CREB Signaling in Neurons	ns	ns	143	ns	ns	34	ns	ns	24	ns	ns	ns
CSDE1 Signaling Pathway	ns	ns	18	ns	ns	ns	ns	ns	ns	ns	ns	ns
CXCR4 Signaling	ns	ns	ns	ns	44	12	ns	ns	8	7	ns	ns
Calcium Signaling	ns	ns	58	1	54	ns	ns	ns	10	9	12	ns
Calcium Transport I	ns	ns	ns	ns	ns	ns	ns	ns	ns	ns	ns	1
Cancer Drug Resistance By Drug Efflux	ns	ns	ns	ns	ns	6	ns	ns	ns	ns	ns	2
Cardiac Hypertrophy Signaling	ns	ns	66	1	60	ns	6	ns	11	12	ns	ns
Cardiac Hypertrophy Signaling (Enhanced)	ns	ns	136	ns	111	31	ns	ns	21	ns	ns	ns
Cardiac Î²-adrenergic Signaling	ns	ns	ns	1	ns	15	ns	ns	ns	12	ns	3
Cardiomyocyte Differentiation via BMP Receptors	ns	ns	ns	ns	ns	ns	ns	ns	4	ns	ns	ns
Catecholamine Biosynthesis	ns	ns	3	ns	ns	ns	ns	ns	ns	ns	ns	ns
Caveolar-mediated Endocytosis Signaling	ns	ns	21	ns	ns	7	ns	ns	ns	ns	ns	ns
Cell Cycle Control of Chromosomal Replication	3	ns	17	ns	15	ns	ns	ns	5	ns	ns	ns
Cell Cycle Regulation by BTG Family Proteins	ns	ns	ns	ns	13	5	ns	ns	ns	ns	ns	ns
Cell Cycle: G1/S Checkpoint Regulation	ns	ns	19	ns	ns	8	ns	ns	5	ns	ns	2
Cell Cycle: G2/M DNA Damage Checkpoint Regulation	ns	ns	ns	ns	ns	ns	ns	3	ns	ns	ns	ns
Cellular Effects of Sildenafil (Viagra)	ns	ns	39	1	35	13	ns	ns	ns	9	ns	ns
Ceramide Signaling	ns	ns	27	ns	29	ns	ns	ns	ns	5	ns	ns
Chemokine Signaling	ns	ns	ns	ns	ns	ns	3	ns	ns	ns	ns	ns
Cholecystokinin/Gastrin-mediated Signaling	ns	ns	31	ns	27	ns	ns	ns	ns	ns	ns	ns
Cholesterol Biosynthesis I	ns	ns	ns	ns	5	ns	ns	ns	ns	ns	ns	ns
Cholesterol Biosynthesis II (via 24,25-dihydrolanosterol)	ns	ns	ns	ns	5	ns	ns	ns	ns	ns	ns	ns
Cholesterol Biosynthesis III (via Desmosterol)	ns	ns	ns	ns	5	ns	ns	ns	ns	ns	ns	ns
Choline Degradation I	ns	ns	ns	ns	ns	ns	ns	ns	1	ns	ns	ns
Chronic Myeloid Leukemia Signaling	ns	ns	80	1	59	ns	ns	ns	11	13	ns	ns
Circadian Rhythm Signaling	ns	ns	72	1	61	20	ns	ns	11	11	ns	ns
Citrulline-Nitric Oxide Cycle	ns	ns	ns	ns	ns	2	ns	ns	ns	ns	ns	ns
Clathrin-mediated Endocytosis Signaling	ns	ns	56	ns	ns	ns	ns	8	10	ns	12	ns
Coagulation System	ns	ns	11	ns	ns	ns	ns	ns	ns	ns	ns	ns
Colanic Acid Building Blocks Biosynthesis	ns	ns	6	ns	ns	ns	ns	ns	ns	ns	ns	ns
Colorectal Cancer Metastasis Signaling	ns	ns	70	1	ns	ns	ns	ns	ns	11	ns	ns
Complement System	ns	ns	12	ns	ns	ns	ns	3	ns	ns	ns	ns
Coronavirus Pathogenesis Pathway	ns	ns	48	ns	ns	ns	ns	ns	ns	ns	ns	ns
Corticotropin Releasing Hormone Signaling	ns	ns	39	1	ns	13	ns	ns	ns	11	ns	ns
Cyclins and Cell Cycle Regulation	ns	ns	23	ns	20	12	ns	ns	5	ns	ns	3
D-glucuronate Degradation I	ns	ns	ns	ns	ns	ns	1	ns	ns	ns	ns	ns
D-myo-inositol (1,4,5)-Trisphosphate Biosynthesis	ns	ns	10	ns	ns	4	ns	ns	ns	ns	ns	ns
D-myo-inositol (1,4,5)-trisphosphate Degradation	ns	ns	7	ns	ns	3	ns	ns	ns	ns	ns	ns
D-myo-inositol (1,4,5,6)-Tetrakisphosphate Biosynthesis	ns	ns	45	ns	45	14	ns	ns	ns	ns	12	ns
D-myo-inositol (3,4,5,6)-tetrakisphosphate Biosynthesis	ns	ns	45	ns	45	14	ns	ns	ns	ns	12	ns
D-myo-inositol-5-phosphate Metabolism	ns	ns	49	ns	49	16	ns	ns	ns	9	12	ns
DHCR24 Signaling Pathway	ns	ns	ns	ns	ns	ns	ns	ns	8	ns	ns	ns
DNA Double-Strand Break Repair by Non-Homologous End Joining	ns	ns	ns	ns	ns	4	ns	ns	ns	ns	ns	ns
DNA Methylation and Transcriptional Repression Signaling	ns	ns	ns	ns	ns	10	ns	ns	6	ns	ns	ns
DNA damage-induced 14-3-3Ïƒ Signaling	ns	ns	ns	ns	ns	5	ns	ns	ns	ns	ns	ns
Death Receptor Signaling	ns	ns	28	ns	ns	ns	ns	ns	ns	ns	ns	ns
Dermatan Sulfate Biosynthesis	ns	ns	ns	ns	15	ns	ns	ns	ns	ns	ns	ns
Dilated Cardiomyopathy Signaling Pathway	ns	ns	44	1	39	ns	ns	ns	9	9	ns	ns
Dopamine Receptor Signaling	ns	ns	ns	1	25	7	ns	ns	ns	9	ns	ns
Dopamine-DARPP32 Feedback in cAMP Signaling	ns	ns	44	1	47	16	ns	ns	ns	11	ns	ns
EGF Signaling	ns	ns	22	ns	19	6	4	ns	5	ns	ns	ns
EIF2 Signaling	ns	ns	ns	ns	ns	ns	ns	ns	10	ns	ns	ns
ERB2-ERBB3 Signaling	ns	ns	20	ns	ns	ns	ns	ns	ns	ns	ns	ns
ERBB Signaling	ns	ns	33	ns	30	9	5	ns	ns	ns	ns	ns
ERBB4 Signaling	ns	ns	24	ns	23	8	3	ns	ns	ns	ns	ns
ERK/MAPK Signaling	ns	ns	60	1	58	17	6	ns	ns	9	ns	ns
ERK5 Signaling	ns	ns	20	ns	ns	ns	ns	ns	ns	ns	ns	ns
Endocannabinoid Cancer Inhibition Pathway	ns	ns	ns	1	36	ns	5	ns	7	ns	ns	ns
Endocannabinoid Developing Neuron Pathway	ns	ns	33	1	32	11	5	ns	ns	ns	ns	ns
Endocannabinoid Neuronal Synapse Pathway	ns	ns	37	1	35	13	ns	ns	9	10	ns	ns
Endometrial Cancer Signaling	ns	ns	17	ns	19	6	3	ns	ns	ns	ns	2
Endothelin-1 Signaling	ns	ns	64	ns	45	19	8	ns	12	ns	ns	ns
Ephrin A Signaling	ns	ns	14	ns	ns	ns	ns	ns	ns	ns	ns	ns
Ephrin Receptor Signaling	ns	ns	58	ns	47	16	ns	ns	ns	ns	15	ns
Epithelial Adherens Junction Signaling	ns	ns	42	1	34	12	ns	ns	ns	ns	ns	ns
Epoxysqualene Biosynthesis	ns	ns	2	ns	ns	ns	ns	ns	ns	ns	ns	ns
Erythropoietin Signaling Pathway	ns	ns	43	ns	ns	ns	ns	ns	ns	ns	ns	3
Estrogen Receptor Signaling	ns	ns	101	ns	91	28	ns	ns	ns	18	ns	5
Estrogen-mediated S-phase Entry	2	ns	ns	ns	8	ns	ns	ns	ns	ns	ns	ns
FAT10 Cancer Signaling Pathway	ns	ns	17	ns	ns	ns	ns	ns	ns	4	ns	ns
FGF Signaling	ns	ns	24	ns	ns	8	4	ns	6	ns	ns	ns
FLT3 Signaling in Hematopoietic Progenitor Cells	ns	ns	25	ns	23	8	4	ns	6	ns	ns	ns
FXR/RXR Activation	ns	ns	31	ns	ns	ns	ns	ns	ns	ns	9	ns
Factors Promoting Cardiogenesis in Vertebrates	ns	ns	ns	ns	34	ns	ns	ns	10	ns	ns	ns
Fatty Acid Activation	ns	ns	ns	ns	ns	ns	ns	ns	ns	3	ns	ns
Fatty Acid Î²-oxidation I	ns	ns	11	ns	ns	ns	ns	ns	ns	5	4	ns
Fc Epsilon RI Signaling	ns	ns	37	ns	ns	11	6	ns	6	ns	ns	ns
FcÎ³ Receptor-mediated Phagocytosis in Macrophages and Monocytes	ns	ns	37	ns	22	8	ns	ns	6	ns	ns	ns
Ferroptosis Signaling Pathway	ns	ns	ns	1	ns	11	ns	ns	ns	ns	ns	5
Folate Polyglutamylation	ns	ns	3	ns	3	ns	ns	ns	ns	ns	ns	ns
Folate Transformations I	ns	ns	6	ns	5	ns	ns	ns	ns	ns	ns	ns
Formaldehyde Oxidation II (Glutathione-dependent)	ns	ns	ns	ns	ns	ns	ns	1	ns	ns	ns	ns
G Beta Gamma Signaling	ns	ns	32	1	29	ns	ns	ns	ns	9	ns	ns
G-Protein Coupled Receptor Signaling	ns	ns	157	ns	140	ns	ns	ns	ns	ns	33	ns
GABA Receptor Signaling	ns	ns	ns	ns	ns	ns	ns	ns	7	8	ns	ns
GADD45 Signaling	ns	ns	ns	ns	16	10	ns	ns	4	ns	ns	2
GDNF Family Ligand-Receptor Interactions	ns	ns	26	ns	20	ns	3	ns	5	ns	ns	ns
GDP-glucose Biosynthesis	ns	ns	ns	ns	ns	ns	ns	ns	ns	ns	2	ns
GM-CSF Signaling	ns	ns	24	ns	19	ns	ns	ns	ns	ns	ns	ns
GNRH Signaling	ns	ns	46	1	49	ns	ns	ns	ns	11	ns	ns
GP6 Signaling Pathway	ns	ns	41	ns	31	ns	6	ns	ns	ns	ns	ns
GPCR-Mediated Integration of Enteroendocrine Signaling Exemplified by an L Cell	ns	ns	ns	1	ns	ns	ns	ns	5	6	ns	ns
GPCR-Mediated Nutrient Sensing in Enteroendocrine Cells	ns	ns	ns	1	ns	ns	ns	ns	6	10	ns	ns
Galactose Degradation I (Leloir Pathway)	ns	ns	ns	ns	ns	ns	1	ns	ns	ns	ns	ns
Gap Junction Signaling	ns	ns	65	1	47	16	ns	ns	10	ns	ns	ns
Germ Cell-Sertoli Cell Junction Signaling	ns	ns	45	ns	38	12	ns	ns	ns	ns	ns	ns
Glioblastoma Multiforme Signaling	ns	ns	45	ns	39	ns	ns	7	9	ns	ns	3
Glioma Invasiveness Signaling	ns	ns	ns	ns	ns	ns	3	ns	ns	ns	ns	ns
Glioma Signaling	ns	ns	38	ns	30	13	4	ns	8	ns	ns	3
Glucocorticoid Biosynthesis	ns	ns	ns	ns	ns	ns	ns	ns	ns	2	ns	ns
Glucocorticoid Receptor Signaling	ns	ns	125	ns	ns	ns	ns	ns	ns	ns	ns	ns
Glutamate Receptor Signaling	ns	ns	ns	ns	20	ns	3	ns	ns	ns	ns	ns
Glutaryl-CoA Degradation	ns	ns	7	ns	ns	ns	ns	ns	ns	ns	ns	ns
Glutathione Biosynthesis	ns	ns	ns	ns	ns	ns	ns	1	ns	ns	ns	ns
Glycerol-3-phosphate Shuttle	ns	ns	ns	ns	ns	ns	ns	ns	ns	1	ns	ns
Glycine Biosynthesis I	ns	ns	ns	ns	2	ns	ns	ns	ns	ns	ns	ns
Glycogen Degradation II	ns	ns	ns	ns	5	ns	ns	ns	ns	ns	ns	ns
Growth Hormone Signaling	ns	ns	25	ns	20	ns	3	ns	6	ns	ns	ns
Gustation Pathway	ns	ns	ns	1	ns	ns	ns	ns	ns	9	ns	ns
GÎ±12/13 Signaling	ns	ns	ns	ns	36	ns	5	ns	7	ns	ns	ns
GÎ±i Signaling	ns	ns	34	1	31	ns	ns	ns	ns	ns	9	ns
GÎ±q Signaling	ns	ns	ns	ns	38	ns	ns	ns	ns	7	ns	ns
GÎ±s Signaling	ns	ns	ns	1	ns	ns	ns	ns	ns	7	ns	ns
HER-2 Signaling in Breast Cancer	ns	ns	61	ns	55	16	ns	8	ns	ns	ns	ns
HGF Signaling	ns	ns	35	ns	41	11	4	ns	ns	ns	ns	ns
HIF1Î± Signaling	ns	ns	62	ns	43	ns	ns	ns	ns	ns	11	ns
HIPPO signaling	ns	ns	ns	ns	ns	10	ns	ns	ns	5	ns	ns
HMGB1 Signaling	ns	ns	ns	ns	ns	ns	5	ns	ns	ns	ns	ns
Hepatic Cholestasis	ns	ns	51	1	ns	ns	ns	ns	ns	ns	11	ns
Hepatic Fibrosis / Hepatic Stellate Cell Activation	ns	ns	62	ns	ns	ns	ns	ns	ns	ns	ns	ns
Hepatic Fibrosis Signaling Pathway	ns	ns	110	ns	93	25	ns	ns	17	14	ns	ns
Hereditary Breast Cancer Signaling	ns	ns	ns	ns	ns	14	5	7	8	ns	ns	4
Histidine Degradation III	ns	ns	4	ns	ns	ns	ns	ns	ns	ns	ns	ns
Human Embryonic Stem Cell Pluripotency	ns	ns	54	ns	ns	ns	ns	ns	9	ns	ns	ns
Huntington's Disease Signaling	ns	ns	70	ns	67	ns	ns	ns	14	ns	ns	ns
ID1 Signaling Pathway	ns	ns	55	ns	45	ns	ns	ns	12	ns	ns	ns
IGF-1 Signaling	ns	ns	34	1	27	ns	ns	ns	ns	ns	ns	ns
IL-1 Signaling	ns	ns	ns	1	22	ns	ns	ns	ns	7	ns	ns
IL-10 Signaling	ns	ns	ns	1	ns	ns	ns	ns	ns	ns	13	ns
IL-12 Signaling and Production in Macrophages	ns	ns	65	1	51	17	6	ns	ns	ns	ns	ns
IL-13 Signaling Pathway	ns	ns	ns	ns	ns	10	4	ns	6	ns	ns	ns
IL-17A Signaling in Airway Cells	ns	ns	ns	ns	ns	ns	4	ns	6	ns	ns	ns
IL-17A Signaling in Gastric Cells	ns	ns	ns	ns	ns	ns	2	ns	ns	ns	ns	ns
IL-2 Signaling	ns	ns	20	ns	18	ns	ns	ns	ns	ns	ns	ns
IL-22 Signaling	ns	ns	ns	ns	ns	ns	2	ns	ns	ns	ns	ns
IL-23 Signaling Pathway	ns	ns	ns	ns	ns	5	ns	ns	ns	ns	ns	ns
IL-3 Signaling	ns	ns	31	ns	21	7	ns	ns	5	ns	ns	ns
IL-33 Signaling Pathway	ns	ns	ns	1	ns	ns	5	ns	ns	ns	ns	ns
IL-6 Signaling	ns	ns	43	ns	30	ns	4	ns	ns	ns	8	ns
IL-7 Signaling Pathway	ns	ns	ns	ns	24	8	5	ns	5	ns	ns	ns
IL-8 Signaling	ns	ns	54	ns	ns	ns	ns	ns	ns	ns	ns	ns
IL-9 Signaling	ns	ns	13	ns	ns	ns	2	ns	ns	ns	ns	ns
ILK Signaling	ns	ns	60	ns	50	18	ns	7	ns	ns	ns	ns
Immunogenic Cell Death Signaling Pathway	ns	ns	26	ns	ns	ns	ns	ns	ns	6	ns	ns
Inhibition of ARE-Mediated mRNA Degradation Pathway	ns	ns	ns	1	ns	ns	ns	ns	8	10	ns	ns
Inhibition of Angiogenesis by TSP1	ns	ns	ns	ns	ns	5	2	ns	ns	ns	ns	ns
Inosine-5'-phosphate Biosynthesis II	ns	ns	ns	ns	ns	ns	ns	ns	ns	ns	ns	1
Insulin Receptor Signaling	ns	ns	42	1	37	ns	ns	ns	ns	ns	ns	ns
Insulin Secretion Signaling Pathway	ns	ns	77	1	64	ns	ns	ns	14	ns	14	ns
Integrin Signaling	ns	ns	63	ns	49	16	ns	8	ns	ns	ns	ns
Isoleucine Degradation I	ns	ns	7	ns	ns	ns	ns	ns	3	ns	ns	ns
JAK/STAT Signaling	ns	ns	25	ns	20	ns	ns	ns	ns	ns	ns	ns
Ketogenesis	ns	ns	6	ns	5	ns	ns	ns	2	ns	2	ns
Ketolysis	ns	ns	5	ns	ns	ns	ns	ns	ns	ns	ns	ns
L-carnitine Biosynthesis	ns	ns	ns	ns	ns	ns	1	ns	ns	ns	ns	ns
LPS-stimulated MAPK Signaling	ns	ns	28	ns	26	8	4	ns	5	ns	ns	ns
LPS/IL-1 Mediated Inhibition of RXR Function	ns	ns	75	ns	ns	ns	7	ns	ns	ns	15	ns
LXR/RXR Activation	ns	ns	34	ns	ns	ns	ns	ns	ns	6	ns	ns
Lactose Degradation III	ns	ns	ns	ns	ns	ns	1	ns	ns	ns	ns	ns
Lanosterol Biosynthesis	ns	ns	ns	ns	ns	ns	1	ns	ns	ns	ns	ns
Leptin Signaling in Obesity	ns	ns	22	1	20	8	3	ns	5	6	ns	ns
Leucine Degradation I	ns	ns	ns	ns	ns	ns	ns	ns	3	ns	ns	ns
Leukocyte Extravasation Signaling	ns	ns	45	ns	49	16	7	ns	ns	ns	ns	ns
Lysine Degradation II	ns	ns	3	ns	ns	ns	ns	ns	ns	ns	ns	ns
Lysine Degradation V	ns	ns	3	ns	ns	ns	ns	ns	ns	ns	ns	ns
MIF Regulation of Innate Immunity	ns	ns	13	ns	ns	5	ns	ns	ns	ns	ns	ns
MSP-RON Signaling In Cancer Cells Pathway	ns	ns	42	ns	33	ns	ns	6	ns	ns	ns	ns
MSP-RON Signaling In Macrophages Pathway	ns	ns	30	ns	ns	ns	ns	ns	ns	ns	ns	ns
MSP-RON Signaling Pathway	ns	ns	17	ns	ns	ns	ns	ns	ns	ns	ns	ns
MYC Mediated Apoptosis Signaling	ns	ns	ns	1	ns	ns	ns	ns	ns	5	ns	2
Macropinocytosis Signaling	ns	ns	24	ns	21	ns	4	ns	6	ns	ns	ns
Maturity Onset Diabetes of Young (MODY) Signaling	ns	ns	21	ns	ns	ns	ns	ns	ns	ns	ns	ns
Mechanisms of Viral Exit from Host Cells	ns	ns	ns	ns	ns	5	ns	ns	ns	ns	ns	ns
Melanocyte Development and Pigmentation Signaling	ns	ns	33	1	26	9	ns	ns	6	7	ns	ns
Melanoma Signaling	ns	ns	ns	ns	ns	6	ns	3	ns	ns	ns	2
Melatonin Signaling	ns	ns	ns	1	18	7	ns	ns	ns	ns	ns	ns
Methylglyoxal Degradation VI	ns	ns	ns	ns	ns	ns	1	ns	ns	ns	ns	ns
Methylmalonyl Pathway	1	ns	ns	ns	3	ns	ns	ns	ns	ns	ns	1
Methylthiopropionate Biosynthesis	ns	ns	ns	ns	ns	ns	ns	ns	ns	ns	1	ns
MicroRNA Biogenesis Signaling Pathway	ns	ns	48	ns	ns	15	6	ns	ns	ns	ns	ns
Mineralocorticoid Biosynthesis	ns	ns	ns	ns	ns	ns	ns	ns	ns	2	ns	ns
Mismatch Repair in Eukaryotes	ns	ns	ns	ns	ns	ns	ns	2	ns	ns	ns	ns
Mitochondrial Dysfunction	ns	ns	ns	ns	82	ns	ns	ns	ns	ns	ns	ns
Mitochondrial L-carnitine Shuttle Pathway	ns	ns	7	ns	ns	ns	ns	ns	ns	3	ns	ns
Molecular Mechanisms of Cancer	ns	ns	120	ns	112	33	10	ns	20	16	ns	ns
Mouse Embryonic Stem Cell Pluripotency	ns	ns	ns	ns	24	ns	5	ns	6	ns	ns	ns
Myelination Signaling Pathway	ns	ns	98	ns	86	21	8	ns	14	12	ns	ns
NAD Signaling Pathway	ns	ns	ns	1	ns	ns	ns	ns	9	ns	12	ns
NF-ÎºB Activation by Viruses	ns	ns	24	ns	23	10	3	ns	ns	ns	ns	ns
NGF Signaling	ns	ns	36	ns	34	10	5	ns	ns	ns	ns	ns
NRF2-mediated Oxidative Stress Response	ns	ns	54	ns	ns	16	9	ns	ns	ns	ns	ns
Natural Killer Cell Signaling	ns	ns	ns	ns	ns	ns	6	ns	ns	8	ns	ns
Necroptosis Signaling Pathway	ns	ns	39	ns	ns	ns	ns	ns	ns	ns	ns	ns
Netrin Signaling	ns	ns	ns	1	ns	ns	ns	ns	ns	5	ns	ns
Neuregulin Signaling	ns	ns	36	ns	32	11	ns	ns	ns	ns	ns	ns
Neuroinflammation Signaling Pathway	ns	ns	84	ns	ns	ns	13	ns	ns	ns	ns	ns
Neuropathic Pain Signaling In Dorsal Horn Neurons	ns	ns	29	1	27	15	4	ns	7	ns	ns	ns
Neuroprotective Role of THOP1 in Alzheimer's Disease	ns	ns	ns	1	ns	ns	ns	ns	ns	ns	ns	ns
Neurotrophin/TRK Signaling	ns	ns	23	ns	19	7	ns	ns	ns	ns	ns	ns
Neurovascular Coupling Signaling Pathway	ns	ns	57	1	48	ns	9	ns	ns	9	ns	ns
Neutrophil Extracellular Trap Signaling Pathway	ns	ns	95	ns	ns	ns	9	ns	15	ns	ns	ns
Nitric Oxide Signaling in the Cardiovascular System	ns	ns	32	1	28	ns	ns	ns	ns	ns	ns	ns
Non-Small Cell Lung Cancer Signaling	ns	ns	29	ns	29	11	ns	ns	7	ns	ns	3
Notch Signaling	ns	ns	ns	ns	11	ns	ns	ns	ns	ns	ns	ns
Oncostatin M Signaling	ns	ns	13	ns	ns	ns	ns	ns	ns	ns	ns	ns
Opioid Signaling Pathway	ns	ns	75	1	67	ns	ns	ns	14	14	17	ns
Osteoarthritis Pathway	6	ns	59	1	ns	16	ns	ns	11	10	ns	ns
Ovarian Cancer Signaling	ns	ns	44	1	34	ns	5	7	ns	ns	ns	ns
Oxytocin In Brain Signaling Pathway	ns	ns	ns	ns	45	ns	5	ns	ns	8	ns	ns
Oxytocin Signaling Pathway	ns	ns	73	1	67	20	8	ns	12	12	ns	ns
P2Y Purigenic Receptor Signaling Pathway	ns	ns	ns	1	35	13	ns	ns	ns	8	ns	ns
PAK Signaling	ns	ns	29	ns	34	13	ns	ns	7	ns	ns	ns
PDGF Signaling	ns	ns	30	ns	21	ns	ns	ns	5	ns	ns	ns
PEDF Signaling	ns	ns	25	ns	ns	8	5	ns	6	ns	ns	4
PFKFB4 Signaling Pathway	ns	ns	ns	1	ns	ns	ns	ns	ns	5	ns	ns
PI3K/AKT Signaling	ns	ns	55	ns	51	19	ns	ns	ns	ns	ns	ns
PPAR Signaling	ns	ns	36	ns	24	ns	ns	ns	ns	ns	10	ns
PPARÎ±/RXRÎ± Activation	ns	ns	58	1	45	14	ns	ns	9	13	12	ns
PTEN Signaling	ns	ns	47	ns	36	12	ns	ns	ns	ns	ns	ns
PXR/RXR Activation	ns	ns	ns	1	ns	ns	ns	ns	ns	ns	5	ns
Pancreatic Adenocarcinoma Signaling	ns	ns	41	ns	ns	10	4	ns	ns	ns	ns	ns
Parkinson's Signaling	ns	ns	ns	ns	ns	3	2	ns	ns	ns	ns	ns
Pathogen Induced Cytokine Storm Signaling Pathway	ns	ns	81	ns	ns	ns	ns	ns	ns	ns	ns	ns
Paxillin Signaling	ns	ns	31	ns	33	13	4	5	ns	ns	ns	ns
Pentose Phosphate Pathway	ns	ns	ns	ns	ns	ns	ns	ns	2	ns	ns	ns
Pentose Phosphate Pathway (Non-oxidative Branch)	ns	ns	ns	ns	ns	ns	ns	ns	2	ns	ns	ns
Phagosome Formation	ns	ns	167	ns	132	ns	15	ns	23	ns	29	ns
Phagosome Maturation	ns	ns	ns	ns	ns	ns	ns	ns	ns	9	ns	ns
Phosphatidylethanolamine Biosynthesis III	ns	ns	ns	ns	ns	ns	ns	ns	1	ns	ns	ns
Phosphatidylglycerol Biosynthesis II (Non-plastidic)	ns	ns	10	ns	ns	ns	ns	ns	ns	ns	ns	ns
Phospholipases	ns	ns	22	ns	ns	ns	3	ns	ns	ns	ns	ns
Phototransduction Pathway	ns	ns	ns	1	ns	ns	ns	ns	ns	4	ns	ns
Polyamine Regulation in Colon Cancer	ns	ns	ns	ns	ns	ns	ns	ns	ns	ns	ns	3
Primary Immunodeficiency Signaling	ns	ns	ns	ns	ns	ns	ns	ns	ns	4	ns	ns
Production of Nitric Oxide and Reactive Oxygen Species in Macrophages	ns	ns	47	ns	43	16	6	ns	ns	9	ns	ns
Prolactin Signaling	ns	ns	31	ns	24	ns	4	ns	ns	ns	ns	ns
Prostate Cancer Signaling	ns	ns	ns	ns	32	10	ns	ns	ns	ns	ns	ns
Protein Citrullination	ns	ns	4	ns	3	ns	ns	ns	ns	ns	ns	ns
Protein Kinase A Signaling	ns	ns	93	ns	93	25	ns	ns	ns	18	ns	ns
Protein Ubiquitination Pathway	ns	ns	ns	ns	ns	ns	ns	11	13	17	ns	ns
Pulmonary Fibrosis Idiopathic Signaling Pathway	ns	ns	94	ns	72	ns	7	ns	13	ns	ns	ns
Pulmonary Healing Signaling Pathway	ns	ns	56	1	ns	ns	ns	ns	ns	ns	ns	ns
Purine Nucleotides De Novo Biosynthesis II	ns	ns	ns	ns	ns	ns	ns	ns	ns	ns	ns	1
Pyridoxal 5'-phosphate Salvage Pathway	ns	ns	19	ns	22	ns	3	4	ns	ns	ns	ns
Pyroptosis Signaling Pathway	ns	ns	ns	1	ns	ns	ns	ns	ns	5	ns	ns
RAC Signaling	ns	ns	37	ns	36	13	ns	ns	8	ns	ns	ns
RAN Signaling	ns	ns	7	ns	ns	3	ns	ns	ns	ns	ns	ns
RANK Signaling in Osteoclasts	ns	ns	26	ns	23	ns	4	ns	6	ns	ns	ns
RAR Activation	ns	ns	56	ns	46	15	8	ns	ns	ns	ns	ns
RHOA Signaling	ns	ns	35	ns	31	ns	ns	ns	ns	ns	ns	ns
RHOGDI Signaling	ns	ns	55	ns	65	18	7	ns	ns	10	ns	ns
Reelin Signaling in Neurons	ns	ns	40	ns	41	13	4	ns	ns	ns	ns	ns
Regulation Of The Epithelial Mesenchymal Transition By Growth Factors Pathway	ns	ns	56	ns	ns	ns	5	ns	ns	ns	ns	ns
Regulation Of The Epithelial Mesenchymal Transition In Development Pathway	ns	ns	25	ns	ns	ns	ns	ns	ns	5	ns	ns
Regulation of Actin-based Motility by Rho	ns	ns	ns	ns	ns	10	ns	ns	ns	ns	ns	ns
Regulation of Cellular Mechanics by Calpain Protease	ns	ns	27	ns	29	ns	ns	5	ns	ns	ns	ns
Regulation of eIF4 and p70S6K Signaling	ns	ns	ns	ns	49	15	ns	ns	ns	ns	ns	ns
Regulation of the Epithelial-Mesenchymal Transition Pathway	ns	ns	56	ns	ns	ns	ns	ns	ns	ns	ns	ns
Relaxin Signaling	ns	ns	40	1	ns	ns	ns	ns	ns	7	ns	ns
Remodeling of Epithelial Adherens Junctions	ns	ns	ns	ns	ns	7	ns	5	ns	ns	ns	ns
Renal Cell Carcinoma Signaling	ns	ns	21	ns	20	ns	ns	ns	ns	ns	ns	ns
Renin-Angiotensin Signaling	ns	ns	42	1	33	11	5	ns	7	ns	ns	ns
Retinol Biosynthesis	3	ns	ns	ns	ns	ns	ns	ns	ns	ns	ns	ns
Ribonucleotide Reductase Signaling Pathway	ns	ns	ns	ns	ns	15	5	7	ns	ns	ns	3
Role Of Chondrocytes In Rheumatoid Arthritis Signaling Pathway	ns	ns	ns	1	ns	ns	ns	ns	ns	ns	ns	ns
Role Of Osteoclasts In Rheumatoid Arthritis Signaling Pathway	9	ns	85	ns	ns	ns	9	ns	ns	ns	ns	ns
Role of BRCA1 in DNA Damage Response	ns	ns	ns	ns	ns	9	3	4	ns	ns	ns	2
Role of CHK Proteins in Cell Cycle Checkpoint Control	4	ns	ns	ns	ns	10	ns	ns	ns	4	ns	3
Role of IL-17A in Arthritis	ns	ns	16	ns	ns	6	4	ns	ns	ns	ns	ns
Role of JAK1 and JAK3 in Î³c Cytokine Signaling	ns	ns	20	ns	ns	ns	ns	ns	ns	ns	ns	ns
Role of JAK1, JAK2 and TYK2 in Interferon Signaling	ns	ns	11	ns	ns	ns	ns	ns	ns	ns	ns	ns
Role of JAK2 in Hormone-like Cytokine Signaling	ns	ns	18	ns	ns	ns	ns	ns	ns	ns	ns	ns
Role of MAPK Signaling in Inhibiting the Pathogenesis of Influenza	ns	ns	24	ns	ns	ns	4	ns	ns	ns	ns	ns
Role of MAPK Signaling in Promoting the Pathogenesis of Influenza	ns	ns	31	ns	ns	ns	4	ns	ns	ns	ns	ns
Role of MAPK Signaling in the Pathogenesis of Influenza	ns	ns	24	ns	ns	ns	4	ns	ns	ns	ns	ns
Role of Macrophages, Fibroblasts and Endothelial Cells in Rheumatoid Arthritis	ns	ns	74	ns	ns	ns	ns	ns	ns	ns	ns	ns
Role of NANOG in Mammalian Embryonic Stem Cell Pluripotency	ns	ns	32	ns	ns	ns	ns	ns	8	ns	ns	ns
Role of NFAT in Cardiac Hypertrophy	ns	ns	62	1	53	17	6	ns	12	12	ns	ns
Role of OCT4 in Mammalian Embryonic Stem Cell Pluripotency	ns	ns	ns	ns	ns	5	ns	ns	ns	ns	ns	ns
Role of Osteoblasts, Osteoclasts and Chondrocytes in Rheumatoid Arthritis	ns	ns	60	ns	47	ns	6	ns	13	ns	ns	ns
Role of PI3K/AKT Signaling in the Pathogenesis of Influenza	ns	ns	ns	ns	ns	ns	3	ns	ns	ns	ns	ns
Role of Tissue Factor in Cancer	ns	ns	32	ns	26	10	4	ns	ns	ns	ns	ns
Role of p14/p19ARF in Tumor Suppression	ns	ns	11	ns	ns	4	2	ns	ns	ns	ns	ns
S100 Family Signaling Pathway	ns	ns	177	ns	ns	ns	14	ns	ns	ns	ns	ns
SNARE Signaling Pathway	ns	ns	36	1	37	ns	ns	ns	ns	7	ns	ns
STAT3 Pathway	ns	ns	41	ns	ns	ns	ns	ns	7	ns	ns	ns
Salvage Pathways of Pyrimidine Ribonucleotides	ns	ns	25	ns	26	ns	ns	ns	ns	ns	ns	ns
Semaphorin Neuronal Repulsive Signaling Pathway	ns	ns	37	1	40	11	5	ns	ns	7	ns	ns
Senescence Pathway	ns	ns	75	ns	77	28	ns	10	21	ns	ns	5
Serotonin Receptor Signaling	ns	ns	ns	ns	ns	ns	ns	ns	ns	19	ns	ns
Sertoli Cell-Sertoli Cell Junction Signaling	ns	ns	51	1	48	18	ns	ns	ns	ns	ns	ns
Signaling by Rho Family GTPases	ns	ns	62	ns	70	21	ns	ns	11	10	ns	ns
Sirtuin Signaling Pathway	ns	ns	ns	ns	62	ns	ns	ns	ns	ns	ns	ns
Small Cell Lung Cancer Signaling	ns	ns	30	ns	27	10	ns	ns	ns	ns	ns	ns
Sonic Hedgehog Signaling	ns	ns	10	1	ns	ns	ns	ns	ns	3	ns	ns
Sperm Motility	ns	ns	63	1	ns	ns	ns	ns	ns	12	ns	ns
Sphingosine-1-phosphate Signaling	ns	ns	33	ns	ns	ns	4	ns	7	ns	ns	ns
Stearate Biosynthesis I (Animals)	ns	ns	19	ns	ns	ns	ns	ns	ns	ns	ns	ns
Superpathway of Cholesterol Biosynthesis	ns	ns	11	ns	11	ns	ns	ns	ns	ns	ns	ns
Superpathway of D-myo-inositol (1,4,5)-trisphosphate Metabolism	ns	ns	8	ns	ns	ns	ns	ns	ns	ns	ns	ns
Superpathway of Geranylgeranyldiphosphate Biosynthesis I (via Mevalonate)	ns	ns	7	ns	7	ns	ns	ns	ns	ns	ns	ns
Superpathway of Inositol Phosphate Compounds	ns	ns	65	ns	59	21	7	ns	10	9	12	ns
Superpathway of Serine and Glycine Biosynthesis I	ns	ns	ns	ns	3	ns	ns	ns	ns	ns	ns	ns
Synaptic Long Term Depression	ns	ns	53	ns	42	19	ns	ns	ns	8	ns	ns
Synaptic Long Term Potentiation	ns	ns	ns	1	ns	13	ns	ns	7	7	ns	ns
Synaptogenesis Signaling Pathway	ns	ns	90	ns	77	26	10	ns	19	11	20	ns
TCA Cycle II (Eukaryotic)	ns	ns	8	ns	ns	ns	ns	ns	ns	ns	ns	ns
TGF-Î² Signaling	ns	ns	30	ns	24	10	ns	ns	6	ns	ns	ns
TNFR1 Signaling	ns	ns	16	ns	14	ns	ns	ns	ns	ns	ns	ns
TNFR2 Signaling	ns	ns	11	ns	ns	ns	ns	ns	ns	ns	ns	ns
TR/RXR Activation	ns	ns	26	ns	26	8	4	ns	ns	5	ns	ns
Telomerase Signaling	ns	ns	30	ns	33	11	4	5	ns	ns	ns	3
Tetrahydrofolate Salvage from 5,10-methenyltetrahydrofolate	ns	ns	4	ns	ns	ns	ns	ns	ns	ns	ns	ns
Th1 Pathway	ns	ns	31	ns	ns	ns	ns	ns	ns	7	ns	ns
Th1 and Th2 Activation Pathway	ns	ns	48	ns	ns	ns	ns	ns	ns	10	ns	ns
Th2 Pathway	ns	ns	36	ns	ns	ns	ns	ns	ns	9	ns	ns
Thioredoxin Pathway	ns	ns	ns	ns	ns	ns	ns	ns	ns	ns	ns	1
Thrombin Signaling	ns	ns	56	ns	59	22	7	ns	11	13	ns	ns
Thrombopoietin Signaling	ns	ns	25	ns	19	7	4	ns	ns	ns	ns	ns
Thyroid Cancer Signaling	ns	ns	24	ns	21	ns	3	ns	ns	ns	ns	2
Tight Junction Signaling	ns	ns	48	1	48	ns	6	ns	ns	8	11	ns
Transcriptional Regulatory Network in Embryonic Stem Cells	ns	ns	ns	ns	ns	ns	ns	ns	8	ns	ns	ns
Trehalose Degradation II (Trehalase)	ns	ns	4	ns	ns	ns	ns	ns	ns	ns	2	ns
Tumor Microenvironment Pathway	ns	ns	48	ns	ns	ns	ns	ns	ns	ns	ns	4
Type II Diabetes Mellitus Signaling	ns	ns	43	1	43	ns	ns	ns	9	10	9	ns
Tyrosine Degradation I	ns	ns	ns	ns	3	ns	ns	ns	ns	ns	ns	ns
UDP-N-acetyl-D-galactosamine Biosynthesis II	ns	ns	ns	ns	ns	ns	ns	ns	ns	ns	3	ns
UVA-Induced MAPK Signaling	ns	ns	30	ns	30	12	5	ns	8	ns	ns	ns
UVB-Induced MAPK Signaling	ns	ns	18	ns	20	8	4	ns	5	ns	ns	ns
UVC-Induced MAPK Signaling	ns	ns	17	ns	18	8	ns	ns	ns	ns	ns	2
Urate Biosynthesis/Inosine 5'-phosphate Degradation	ns	ns	6	ns	ns	ns	ns	ns	ns	ns	ns	ns
VDR/RXR Activation	ns	ns	23	ns	25	ns	ns	ns	ns	ns	ns	ns
VEGF Family Ligand-Receptor Interactions	ns	ns	30	ns	20	8	4	ns	ns	ns	ns	ns
VEGF Signaling	ns	ns	34	ns	25	ns	ns	5	ns	ns	ns	ns
Valine Degradation I	ns	ns	ns	ns	ns	ns	ns	ns	3	ns	ns	ns
Virus Entry via Endocytic Pathways	ns	ns	35	ns	ns	10	4	7	6	ns	ns	ns
Vitamin-C Transport	ns	ns	ns	ns	ns	ns	2	ns	ns	ns	ns	ns
WNK Renal Signaling Pathway	ns	ns	ns	ns	ns	ns	ns	ns	7	ns	ns	ns
WNT/Î²-catenin Signaling	ns	ns	ns	ns	45	ns	ns	ns	ns	ns	ns	3
White Adipose Tissue Browning Pathway	ns	ns	35	1	33	ns	ns	ns	ns	11	ns	ns
Wound Healing Signaling Pathway	ns	ns	74	ns	ns	ns	ns	ns	ns	ns	ns	ns
Xenobiotic Metabolism CAR Signaling Pathway	ns	ns	50	ns	ns	ns	ns	ns	ns	ns	ns	ns
Xenobiotic Metabolism General Signaling Pathway	ns	ns	ns	ns	35	11	8	ns	ns	ns	ns	ns
Xenobiotic Metabolism PXR Signaling Pathway	ns	ns	ns	1	40	ns	ns	ns	ns	9	ns	ns
Xenobiotic Metabolism Signaling	ns	ns	73	ns	65	19	9	ns	ns	ns	ns	ns
Zymosterol Biosynthesis	ns	ns	ns	ns	ns	2	ns	ns	ns	ns	ns	ns
cAMP-mediated signaling	ns	ns	ns	ns	ns	ns	ns	ns	ns	ns	14	ns
eNOS Signaling	ns	ns	ns	1	ns	ns	ns	ns	ns	8	ns	ns
fMLP Signaling in Neutrophils	ns	ns	32	ns	30	ns	ns	ns	8	ns	ns	ns
iNOS Signaling	ns	ns	14	ns	ns	6	ns	ns	ns	ns	ns	ns
mTOR Signaling	ns	ns	53	1	47	ns	ns	ns	ns	ns	ns	ns
nNOS Signaling in Neurons	ns	ns	17	ns	16	ns	ns	ns	4	ns	ns	ns
p38 MAPK Signaling	ns	ns	34	ns	ns	ns	4	ns	ns	ns	ns	ns
p53 Signaling	ns	ns	ns	ns	27	ns	5	ns	8	ns	ns	ns
tRNA Charging	ns	ns	12	ns	ns	5	ns	ns	5	ns	ns	ns
Î±-Adrenergic Signaling	ns	ns	ns	1	28	ns	ns	ns	ns	7	ns	ns
Î²-alanine Degradation I	ns	ns	ns	ns	ns	ns	ns	1	ns	ns	ns	ns
Î³-linolenate Biosynthesis II (Animals)	ns	ns	ns	ns	7	ns	ns	ns	ns	3	ns	ns

## Sheet: Table S4
Table S4: Single nucleotide variants with corresponding variant allele frequencies (VAFs) identified in different regions of an Oncopig HCC model.
Chromosome	Position	Reference Allele	Alternate Allele	Mutation Information	Cell Line VAF	Sample 1 VAF	Sample 2 VAF	Sample 3 VAF	Sample 4 VAF	Sample 5 VAF	High Impact	Moderate Impact	Low Impact
1	174503	T	C	SOMATIC;QSS=0;TQSS=1;NT=ref;QSS_NT=0;TQSS_NT=1;SGT=TT->TT;MQ=15.17;MQ0=352;ReadPosRankSum=0;SNVSB=8.87;SomaticEVS=0.07;DP=16212;ANN=C|missense_variant|MODERATE|FAM120B|ENSSSCG00000029697|transcript|ENSSSCT00000055371.2|protein_coding|1/9|c.1232A>G|p.Gln411Arg|1255/2918|1232/2805|411/934||,C|missense_variant|MODERATE|FAM120B|ENSSSCG00000029697|transcript|ENSSSCT00000038814.2|protein_coding|2/11|c.…	0	0.391775	0.00668896	0.444649	0.00338983	0.472763	0	1	0
1	203757	C	T	SOMATIC;QSS=34;TQSS=1;NT=ref;QSS_NT=34;TQSS_NT=1;SGT=CC->CT;MQ=60;MQ0=0;ReadPosRankSum=1.22;SNVSB=0;SomaticEVS=8.36;DP=296;ANN=T|missense_variant|MODERATE|DLL1|ENSSSCG00000027726|transcript|ENSSSCT00000024788.3|protein_coding|6/13|c.682C>T|p.Pro228Ser|1220/4551|682/2190|228/729||,T|missense_variant|MODERATE|DLL1|ENSSSCG00000027726|transcript|ENSSSCT00000062318.2|protein_coding|5/12|c.682C>T|p.Pro…	0	0.0268456	0	0	0	0	0	1	0
1	517168	A	G	SOMATIC;QSS=51;TQSS=1;NT=ref;QSS_NT=51;TQSS_NT=1;SGT=AA->AG;MQ=60;MQ0=0;ReadPosRankSum=1.8;SNVSB=0;SomaticEVS=10.74;DP=108;ANN=G|missense_variant|MODERATE|ERMARD|ENSSSCG00000004010|transcript|ENSSSCT00000055698.2|protein_coding|14/18|c.1367T>C|p.Leu456Pro|1367/2893|1367/2079|456/692||,G|missense_variant|MODERATE|ERMARD|ENSSSCG00000004010|transcript|ENSSSCT00000004434.4|protein_coding|12/16|c.1175…	0	0	0	0.0625	0	0	0	1	0
1	860110	G	C	SOMATIC;QSS=42;TQSS=1;NT=ref;QSS_NT=42;TQSS_NT=1;SGT=GG->CG;MQ=60;MQ0=0;ReadPosRankSum=-0.75;SNVSB=0;SomaticEVS=8.84;DP=490;ANN=C|synonymous_variant|LOW|THBS2|ENSSSCG00000004012|transcript|ENSSSCT00000084254.1|protein_coding|3/22|c.477G>C|p.Pro159Pro|495/5307|477/3672|159/1223||,C|synonymous_variant|LOW|THBS2|ENSSSCG00000004012|transcript|ENSSSCT00000044270.2|protein_coding|3/21|c.318G>C|p.Pro106…	0	0.0344828	0	0	0	0.010989	0	0	1
1	920533	G	A	SOMATIC;QSS=34;TQSS=1;NT=ref;QSS_NT=34;TQSS_NT=1;SGT=GG->AG;MQ=60;MQ0=0;ReadPosRankSum=-1.64;SNVSB=0;SomaticEVS=8.05;DP=248;ANN=A|non_coding_transcript_exon_variant|MODIFIER|ENSSSCG00000035661|ENSSSCG00000035661|transcript|ENSSSCT00000078633.1|pseudogene|3/3|n.2855C>T||||||,A|non_coding_transcript_exon_variant|MODIFIER|ENSSSCG00000035661|ENSSSCG00000035661|transcript|ENSSSCT00000051384.1|pseudoge…	0	0.0307692	0	0	0	0	0	0	0
1	1515395	G	A	SOMATIC;QSS=37;TQSS=1;NT=ref;QSS_NT=37;TQSS_NT=1;SGT=GG->AG;MQ=60;MQ0=0;ReadPosRankSum=-0.12;SNVSB=0;SomaticEVS=8.67;DP=155;ANN=A|missense_variant|MODERATE|ENSSSCG00000004017|ENSSSCG00000004017|transcript|ENSSSCT00000027970.3|protein_coding|6/12|c.872G>A|p.Arg291His|958/3261|872/1749|291/582||	0.06	0	0	0	0	0	0	1	0
1	1520883	T	C	SOMATIC;QSS=29;TQSS=1;NT=ref;QSS_NT=29;TQSS_NT=1;SGT=TT->CT;MQ=60;MQ0=0;ReadPosRankSum=-3.12;SNVSB=0;SomaticEVS=7.08;DP=342;ANN=C|3_prime_UTR_variant|MODIFIER|ENSSSCG00000004017|ENSSSCG00000004017|transcript|ENSSSCT00000027970.3|protein_coding|12/12|c.*640T>C|||||640|,C|upstream_gene_variant|MODIFIER|ENSSSCG00000049642|ENSSSCG00000049642|transcript|ENSSSCT00000080142.1|pseudogene||n.-2664T>C|||||…	0	0	0	0	0	0.0263158	0	0	0
1	1950201	C	T	SOMATIC;QSS=50;TQSS=1;NT=ref;QSS_NT=50;TQSS_NT=1;SGT=CC->CT;MQ=60;MQ0=0;ReadPosRankSum=-1.51;SNVSB=0;SomaticEVS=9.18;DP=311;ANN=T|synonymous_variant|LOW|UNC93A|ENSSSCG00000027404|transcript|ENSSSCT00000023133.3|protein_coding|7/10|c.736C>T|p.Leu246Leu|1000/2069|736/1374|246/457||,T|synonymous_variant|LOW|UNC93A|ENSSSCG00000027404|transcript|ENSSSCT00000004444.4|protein_coding|6/9|c.610C>T|p.Leu20…	0	0	0	0	0	0.0213904	0	0	1
1	2116409	T	C	SOMATIC;QSS=58;TQSS=2;NT=ref;QSS_NT=58;TQSS_NT=2;SGT=TT->CT;MQ=60;MQ0=0;ReadPosRankSum=1.66;SNVSB=0;SomaticEVS=10.26;DP=344;ANN=C|synonymous_variant|LOW|FGFR1OP|ENSSSCG00000004023|transcript|ENSSSCT00000059456.2|protein_coding|5/13|c.420A>G|p.Lys140Lys|431/2275|420/1200|140/399||,C|synonymous_variant|LOW|FGFR1OP|ENSSSCG00000004023|transcript|ENSSSCT00000054266.2|protein_coding|5/15|c.420A>G|p.Lys…	0	0	0.0430108	0	0.0238095	0	0	0	1
1	2147259	C	A	SOMATIC;QSS=40;TQSS=1;NT=ref;QSS_NT=40;TQSS_NT=1;SGT=CC->AC;MQ=60;MQ0=0;ReadPosRankSum=0.15;SNVSB=0;SomaticEVS=7.89;DP=167;ANN=A|synonymous_variant|LOW|ENSSSCG00000004024|ENSSSCG00000004024|transcript|ENSSSCT00000044112.2|protein_coding|2/9|c.415C>A|p.Arg139Arg|1398/2962|415/1092|139/363||WARNING_TRANSCRIPT_NO_START_CODON,A|synonymous_variant|LOW|ENSSSCG00000004024|ENSSSCG00000004024|transcript|E…	0	0.019802	0	0	0	0	0	0	1
1	5529371	G	A	SOMATIC;QSS=0;TQSS=1;NT=ref;QSS_NT=0;TQSS_NT=1;SGT=GG->GG;MQ=60;MQ0=0;ReadPosRankSum=0;SNVSB=0.92;SomaticEVS=0.36;DP=456;ANN=A|downstream_gene_variant|MODIFIER|ENSSSCG00000050842|ENSSSCG00000050842|transcript|ENSSSCT00000069102.1|protein_coding||c.*1312C>T|||||1161|,A|intron_variant|MODIFIER|PRKN|ENSSSCG00000004032|transcript|ENSSSCT00000069514.1|protein_coding|1/8|c.7+63854G>A||||||,A|intron_var…	0	0	0	0.0338983	0	0	0	0	0
1	6951862	G	A	SOMATIC;QSS=49;TQSS=1;NT=ref;QSS_NT=49;TQSS_NT=1;SGT=GG->AG;MQ=60;MQ0=0;ReadPosRankSum=-0.44;SNVSB=0;SomaticEVS=9.45;DP=358;ANN=A|stop_gained|HIGH|MAP3K4|ENSSSCG00000004037|transcript|ENSSSCT00000004465.4|protein_coding|3/26|c.1267C>T|p.Gln423*|1583/5687|1267/4875|423/1624||,A|stop_gained|HIGH|MAP3K4|ENSSSCG00000004037|transcript|ENSSSCT00000027521.3|protein_coding|3/27|c.1042C>T|p.Gln348*|1251/5…	0	0.0208333	0	0	0	0	1	0	0
1	7075330	G	A	SOMATIC;QSS=38;TQSS=1;NT=ref;QSS_NT=38;TQSS_NT=1;SGT=GG->AG;MQ=60;MQ0=0;ReadPosRankSum=-1.77;SNVSB=0;SomaticEVS=7.62;DP=191;ANN=A|missense_variant|MODERATE|PLG|ENSSSCG00000004038|transcript|ENSSSCT00000074765.1|protein_coding|5/19|c.541G>A|p.Asp181Asn|543/3730|541/2451|181/816||WARNING_TRANSCRIPT_NO_START_CODON,A|missense_variant|MODERATE|PLG|ENSSSCG00000004038|transcript|ENSSSCT00000055744.2|pro…	0	0	0	0.0350877	0	0	0	1	0
1	7111401	C	T	SOMATIC;QSS=34;TQSS=1;NT=ref;QSS_NT=34;TQSS_NT=1;SGT=CC->CT;MQ=60;MQ0=0;ReadPosRankSum=1.01;SNVSB=0;SomaticEVS=8.07;DP=239;ANN=T|3_prime_UTR_variant|MODIFIER|SLC22A3|ENSSSCG00000004039|transcript|ENSSSCT00000004467.4|protein_coding|11/11|c.*686G>A|||||686|,T|downstream_gene_variant|MODIFIER|PLG|ENSSSCG00000004038|transcript|ENSSSCT00000074765.1|protein_coding||c.*2123C>T|||||846|WARNING_TRANSCRIP…	0	0	0	0.0310078	0	0	0	0	0
1	7402936	C	T	SOMATIC;QSS=39;TQSS=1;NT=ref;QSS_NT=39;TQSS_NT=1;SGT=CC->CT;MQ=60;MQ0=0;ReadPosRankSum=-1.02;SNVSB=0;SomaticEVS=7.89;DP=179;ANN=T|synonymous_variant|LOW|IGF2R|ENSSSCG00000004044|transcript|ENSSSCT00000004472.4|protein_coding|25/48|c.3423G>A|p.Gly1141Gly|3579/9010|3423/7467|1141/2488||,T|synonymous_variant|LOW|IGF2R|ENSSSCG00000004044|transcript|ENSSSCT00000067407.1|protein_coding|25/48|c.3279G>A|…	0	0	0	0.037037	0	0	0	0	1
1	7573291	C	A	SOMATIC;QSS=34;TQSS=1;NT=ref;QSS_NT=34;TQSS_NT=1;SGT=CC->AC;MQ=60;MQ0=0;ReadPosRankSum=-1.08;SNVSB=0;SomaticEVS=7.66;DP=202;ANN=A|synonymous_variant|LOW|PNLDC1|ENSSSCG00000004046|transcript|ENSSSCT00000004474.4|protein_coding|7/19|c.504G>T|p.Val168Val|618/1885|504/1596|168/531||	0	0	0	0	0	0.0155039	0	0	1
1	7612366	C	T	SOMATIC;QSS=35;TQSS=1;NT=ref;QSS_NT=35;TQSS_NT=1;SGT=CC->CT;MQ=60;MQ0=0;ReadPosRankSum=0.1;SNVSB=0;SomaticEVS=8.25;DP=247;ANN=T|upstream_gene_variant|MODIFIER|ACAT2|ENSSSCG00000004049|transcript|ENSSSCT00000044125.2|protein_coding||c.-176G>A|||||76|,T|upstream_gene_variant|MODIFIER|ACAT2|ENSSSCG00000004049|transcript|ENSSSCT00000004477.4|protein_coding||c.-176G>A|||||31|,T|intron_variant|MODIFIER…	0	0.03125	0	0	0	0	0	0	0
1	8047767	C	A	SOMATIC;QSS=31;TQSS=1;NT=ref;QSS_NT=31;TQSS_NT=1;SGT=CC->AC;MQ=60;MQ0=0;ReadPosRankSum=0.31;SNVSB=0;SomaticEVS=7.36;DP=152;ANN=A|intron_variant|MODIFIER|FNDC1|ENSSSCG00000004052|transcript|ENSSSCT00000066410.2|protein_coding|11/27|c.1658+29G>T||||||WARNING_TRANSCRIPT_NO_START_CODON,A|intron_variant|MODIFIER|FNDC1|ENSSSCG00000004052|transcript|ENSSSCT00000004480.4|protein_coding|8/24|c.1412+29G>T|…	0	0	0	0	0.028169	0	0	0	0
1	8449055	C	T	SOMATIC;QSS=34;TQSS=1;NT=ref;QSS_NT=34;TQSS_NT=1;SGT=CC->CT;MQ=60;MQ0=0;ReadPosRankSum=0.19;SNVSB=0;SomaticEVS=8.45;DP=154;ANN=T|stop_gained|HIGH|EZR|ENSSSCG00000004058|transcript|ENSSSCT00000004487.4|protein_coding|10/13|c.964C>T|p.Gln322*|1115/3852|964/1689|322/562||,T|downstream_gene_variant|MODIFIER|SYTL3|ENSSSCG00000004057|transcript|ENSSSCT00000004486.4|protein_coding||c.*4453G>A|||||4228|,…	0	0	0	0	0.0344828	0	1	0	0
1	8451891	G	T	SOMATIC;QSS=0;TQSS=1;NT=ref;QSS_NT=0;TQSS_NT=1;SGT=GG->GG;MQ=60;MQ0=0;ReadPosRankSum=0.95;SNVSB=2.93;SomaticEVS=0.57;DP=372;ANN=T|3_prime_UTR_variant|MODIFIER|EZR|ENSSSCG00000004058|transcript|ENSSSCT00000004487.4|protein_coding|13/13|c.*1153G>T|||||1245|,T|downstream_gene_variant|MODIFIER|SYTL3|ENSSSCG00000004057|transcript|ENSSSCT00000004486.4|protein_coding||c.*1617C>A|||||1392|,T|downstream_g…	0	0	0	0.00787402	0.046875	0	0	0	0
1	8533407	C	A	SOMATIC;QSS=35;TQSS=1;NT=ref;QSS_NT=35;TQSS_NT=1;SGT=CC->AC;MQ=60;MQ0=0;ReadPosRankSum=-0.11;SNVSB=0;SomaticEVS=8.56;DP=139;ANN=A|missense_variant|MODERATE|SYTL3|ENSSSCG00000004057|transcript|ENSSSCT00000004486.4|protein_coding|4/17|c.114G>T|p.Lys38Asn|830/2774|114/1833|38/610||,A|missense_variant|MODERATE|SYTL3|ENSSSCG00000004057|transcript|ENSSSCT00000088771.1|protein_coding|4/15|c.114G>T|p.Lys…	0.0535714	0	0	0	0	0	0	1	0
1	8597934	C	T	SOMATIC;QSS=45;TQSS=1;NT=ref;QSS_NT=45;TQSS_NT=1;SGT=CC->CT;MQ=60;MQ0=0;ReadPosRankSum=-1.22;SNVSB=0;SomaticEVS=8.69;DP=129;ANN=T|intron_variant|MODIFIER|TMEM181|ENSSSCG00000024876|transcript|ENSSSCT00000026720.3|protein_coding|3/19|c.445+23G>A||||||WARNING_TRANSCRIPT_NO_START_CODON,T|intron_variant|MODIFIER|TMEM181|ENSSSCG00000024876|transcript|ENSSSCT00000082395.1|protein_coding|2/17|c.235+23G>…	0	0	0	0.047619	0	0	0	0	0
1	8659159	C	T	SOMATIC;QSS=35;TQSS=1;NT=ref;QSS_NT=35;TQSS_NT=1;SGT=CC->CT;MQ=60;MQ0=0;ReadPosRankSum=2.06;SNVSB=0;SomaticEVS=7.96;DP=230;ANN=T|intron_variant|MODIFIER|ENSSSCG00000031776|ENSSSCG00000031776|transcript|ENSSSCT00000050178.2|protein_coding|13/13|c.2014+2358G>A||||||WARNING_TRANSCRIPT_NO_STOP_CODON	0	0.032	0	0	0	0	0	0	0
1	9130702	A	C	SOMATIC;QSS=52;TQSS=1;NT=ref;QSS_NT=52;TQSS_NT=1;SGT=AA->AC;MQ=58.84;MQ0=0;ReadPosRankSum=1.87;SNVSB=0;SomaticEVS=8.21;DP=736;ANN=C|3_prime_UTR_variant|MODIFIER|SNX9|ENSSSCG00000030535|transcript|ENSSSCT00000082582.1|protein_coding|17/17|c.*1144T>G|||||1144|,C|3_prime_UTR_variant|MODIFIER|SNX9|ENSSSCG00000030535|transcript|ENSSSCT00000053140.2|protein_coding|17/17|c.*1144T>G|||||1144|,C|3_prime_U…	0	0.222222	0	0.0408163	0	0.0555556	0	0	0
1	9131286	C	T	SOMATIC;QSS=33;TQSS=2;NT=ref;QSS_NT=33;TQSS_NT=2;SGT=CC->CT;MQ=60;MQ0=0;ReadPosRankSum=-0.74;SNVSB=0;SomaticEVS=8.32;DP=132;ANN=T|3_prime_UTR_variant|MODIFIER|SNX9|ENSSSCG00000030535|transcript|ENSSSCT00000082582.1|protein_coding|17/17|c.*560G>A|||||560|,T|3_prime_UTR_variant|MODIFIER|SNX9|ENSSSCG00000030535|transcript|ENSSSCT00000053140.2|protein_coding|17/17|c.*560G>A|||||560|,T|3_prime_UTR_var…	0	0	0	0	0.0327869	0	0	0	0
1	9459961	A	G	SOMATIC;QSS=41;TQSS=1;NT=ref;QSS_NT=41;TQSS_NT=1;SGT=AA->AG;MQ=60;MQ0=0;ReadPosRankSum=-1.62;SNVSB=0;SomaticEVS=8.51;DP=227;ANN=G|missense_variant|MODERATE|ZDHHC14|ENSSSCG00000035027|transcript|ENSSSCT00000045836.2|protein_coding|2/9|c.281T>C|p.Ile94Thr|369/3194|281/1422|94/473||	0	0	0	0	0	0.0291971	0	1	0
1	9621670	C	A	SOMATIC;QSS=0;TQSS=1;NT=ref;QSS_NT=0;TQSS_NT=1;SGT=CC->CC;MQ=60;MQ0=0;ReadPosRankSum=0;SNVSB=3.68;SomaticEVS=0.24;DP=1575;ANN=A|missense_variant|MODERATE|ENSSSCG00000038527|ENSSSCG00000038527|transcript|ENSSSCT00000053025.2|protein_coding|1/1|c.583C>A|p.Arg195Ser|992/3495|583/654|195/217||,A|upstream_gene_variant|MODIFIER|ZDHHC14|ENSSSCG00000035027|transcript|ENSSSCT00000045836.2|protein_coding||…	0	0	0	0.00507614	0.0178571	0	0	1	0
1	11442177	A	C	SOMATIC;QSS=37;TQSS=1;NT=ref;QSS_NT=37;TQSS_NT=1;SGT=AA->AC;MQ=60;MQ0=0;ReadPosRankSum=0.91;SNVSB=0;SomaticEVS=8.34;DP=286;ANN=C|upstream_gene_variant|MODIFIER|NOX3|ENSSSCG00000004068|transcript|ENSSSCT00000004497.3|protein_coding||c.-3883A>C|||||3883|WARNING_TRANSCRIPT_NO_START_CODON,C|intron_variant|MODIFIER|ENSSSCG00000044169|ENSSSCG00000044169|transcript|ENSSSCT00000081791.1|pseudogene|1/1|n.…	0	0	0.0138889	0	0	0	0	0	0
1	13479506	T	A	SOMATIC;QSS=1;TQSS=2;NT=ref;QSS_NT=1;TQSS_NT=2;SGT=TT->TT;MQ=60;MQ0=0;ReadPosRankSum=-2.37;SNVSB=2.48;SomaticEVS=0.5;DP=700;ANN=A|downstream_gene_variant|MODIFIER|FBXO5|ENSSSCG00000004077|transcript|ENSSSCT00000061652.2|protein_coding||c.*1627T>A|||||1010|,A|intron_variant|MODIFIER|FBXO5|ENSSSCG00000004077|transcript|ENSSSCT00000004506.4|protein_coding|6/6|c.1321+208T>A||||||,A|intron_variant|MOD…	0.0434783	0.173913	0.08	0.1	0.03125	0.0625	0	0	0
1	13479509	G	A	SOMATIC;QSS=30;TQSS=1;NT=ref;QSS_NT=30;TQSS_NT=1;SGT=GG->AG;MQ=60;MQ0=0;ReadPosRankSum=-4.16;SNVSB=14.34;SomaticEVS=0.93;DP=728;ANN=A|downstream_gene_variant|MODIFIER|FBXO5|ENSSSCG00000004077|transcript|ENSSSCT00000061652.2|protein_coding||c.*1630G>A|||||1013|,A|intron_variant|MODIFIER|FBXO5|ENSSSCG00000004077|transcript|ENSSSCT00000004506.4|protein_coding|6/6|c.1321+211G>A||||||,A|intron_variant…	0.152174	0.391304	0.214286	0.45	0.275	0.5	0	0	0
1	13887093	C	A	SOMATIC;QSS=43;TQSS=1;NT=ref;QSS_NT=43;TQSS_NT=1;SGT=CC->AC;MQ=60;MQ0=0;ReadPosRankSum=1.09;SNVSB=0;SomaticEVS=8.08;DP=147;ANN=A|synonymous_variant|LOW|ENSSSCG00000004081|ENSSSCG00000004081|transcript|ENSSSCT00000080474.1|protein_coding|21/38|c.2412C>A|p.Ser804Ser|2818/5575|2412/5169|804/1722||WARNING_TRANSCRIPT_NO_STOP_CODON,A|synonymous_variant|LOW|ENSSSCG00000004081|ENSSSCG00000004081|transcri…	0	0	0	0	0	0.0425532	0	0	1
1	14218949	G	T	SOMATIC;QSS=69;TQSS=2;NT=ref;QSS_NT=69;TQSS_NT=2;SGT=GG->GT;MQ=60;MQ0=0;ReadPosRankSum=0.12;SNVSB=0.45;SomaticEVS=8.22;DP=431;ANN=T|3_prime_UTR_variant|MODIFIER|ESR1|ENSSSCG00000025777|transcript|ENSSSCT00000035147.2|protein_coding|9/9|c.*2385C>A|||||2385|,T|3_prime_UTR_variant|MODIFIER|ESR1|ENSSSCG00000025777|transcript|ENSSSCT00000079800.1|protein_coding|4/4|c.*2385C>A|||||2385|,T|3_prime_UTR_v…	0.102273	0	0.0851064	0	0.0243902	0	0	0	0
1	14662322	C	A	SOMATIC;QSS=0;TQSS=1;NT=ref;QSS_NT=0;TQSS_NT=1;SGT=CC->CC;MQ=60;MQ0=0;ReadPosRankSum=-0.34;SNVSB=3.11;SomaticEVS=0.69;DP=510;ANN=A|missense_variant|MODERATE|CCDC170|ENSSSCG00000004087|transcript|ENSSSCT00000030322.2|protein_coding|10/11|c.1752G>T|p.Lys584Asn|2033/4785|1752/2166|584/721||,A|missense_variant|MODERATE|CCDC170|ENSSSCG00000004087|transcript|ENSSSCT00000042096.2|protein_coding|10/11|c.…	0	0	0	0.00813008	0	0.0148148	0	1	0
1	14795147	G	A	SOMATIC;QSS=36;TQSS=1;NT=ref;QSS_NT=36;TQSS_NT=1;SGT=GG->AG;MQ=60;MQ0=0;ReadPosRankSum=-1.23;SNVSB=0;SomaticEVS=8.56;DP=342;ANN=A|5_prime_UTR_variant|MODIFIER|ARMT1|ENSSSCG00000004088|transcript|ENSSSCT00000091635.1|protein_coding|2/5|c.-2703C>T|||||2703|,A|upstream_gene_variant|MODIFIER|RMND1|ENSSSCG00000004089|transcript|ENSSSCT00000004520.4|protein_coding||c.-967G>A|||||615|,A|upstream_gene_va…	0	0	0.0384615	0.016	0	0	0	0	0
1	14866394	T	C	SOMATIC;QSS=30;TQSS=1;NT=ref;QSS_NT=30;TQSS_NT=1;SGT=TT->CT;MQ=60;MQ0=0;ReadPosRankSum=1.78;SNVSB=0;SomaticEVS=7.65;DP=171;ANN=C|downstream_gene_variant|MODIFIER|ENSSSCG00000050987|ENSSSCG00000050987|transcript|ENSSSCT00000085007.1|pseudogene||n.*1287T>C|||||1287|,C|downstream_gene_variant|MODIFIER|ENSSSCG00000048821|ENSSSCG00000048821|transcript|ENSSSCT00000075399.1|pseudogene||n.*4769T>C|||||47…	0	0	0	0	0.0410959	0	0	0	0
1	14912293	G	T	SOMATIC;QSS=41;TQSS=2;NT=ref;QSS_NT=41;TQSS_NT=2;SGT=GG->GT;MQ=60;MQ0=0;ReadPosRankSum=-1.12;SNVSB=0;SomaticEVS=8.84;DP=473;ANN=T|missense_variant|MODERATE|AKAP12|ENSSSCG00000031733|transcript|ENSSSCT00000063559.2|protein_coding|3/6|c.1034C>A|p.Pro345Gln|1194/5182|1034/5022|345/1673||	0	0	0.0119522	0	0	0	0	1	0
1	16250999	G	T	SOMATIC;QSS=46;TQSS=1;NT=ref;QSS_NT=46;TQSS_NT=1;SGT=GG->GT;MQ=60;MQ0=0;ReadPosRankSum=-2.57;SNVSB=0;SomaticEVS=8.32;DP=227;ANN=T|5_prime_UTR_variant|MODIFIER|NUP43|ENSSSCG00000004105|transcript|ENSSSCT00000052785.2|protein_coding|1/9|c.-841G>T|||||841|,T|5_prime_UTR_variant|MODIFIER|NUP43|ENSSSCG00000004105|transcript|ENSSSCT00000079902.1|protein_coding|1/7|c.-841G>T|||||841|,T|upstream_gene_var…	0	0.05	0	0	0	0	0	0	0
1	16267431	C	A	SOMATIC;QSS=0;TQSS=1;NT=ref;QSS_NT=0;TQSS_NT=1;SGT=CC->CC;MQ=60;MQ0=0;ReadPosRankSum=1.1;SNVSB=0.35;SomaticEVS=0.27;DP=227;ANN=A|3_prime_UTR_variant|MODIFIER|NUP43|ENSSSCG00000004105|transcript|ENSSSCT00000052785.2|protein_coding|9/9|c.*1700C>A|||||2113|,A|3_prime_UTR_variant|MODIFIER|NUP43|ENSSSCG00000004105|transcript|ENSSSCT00000079902.1|protein_coding|7/7|c.*1700C>A|||||2113|,A|downstream_gen…	0.0526316	0	0	0	0	0.333333	0	0	0
1	16274989	C	T	SOMATIC;QSS=36;TQSS=2;NT=ref;QSS_NT=36;TQSS_NT=2;SGT=CC->CT;MQ=60;MQ0=0;ReadPosRankSum=-1.08;SNVSB=0;SomaticEVS=8.55;DP=124;ANN=T|missense_variant|MODERATE|ENSSSCG00000031644|ENSSSCG00000031644|transcript|ENSSSCT00000049533.2|protein_coding|2/3|c.326G>A|p.Arg109His|326/531|326/531|109/176||,T|5_prime_UTR_variant|MODIFIER|LATS1|ENSSSCG00000004106|transcript|ENSSSCT00000004541.4|protein_coding|1/8|…	0	0	0.0576923	0	0	0	0	1	0
1	16301177	C	A	SOMATIC;QSS=66;TQSS=2;NT=ref;QSS_NT=66;TQSS_NT=2;SGT=CC->AC;MQ=60;MQ0=0;ReadPosRankSum=0.49;SNVSB=0;SomaticEVS=10.36;DP=183;ANN=A|missense_variant|MODERATE|LATS1|ENSSSCG00000004106|transcript|ENSSSCT00000064835.2|protein_coding|4/9|c.1960C>A|p.Arg654Ser|2255/6278|1960/3441|654/1146||,A|missense_variant|MODERATE|LATS1|ENSSSCG00000004106|transcript|ENSSSCT00000004541.4|protein_coding|4/8|c.1960C>A|…	0	0.0315789	0	0	0	0	0	1	0
1	16445554	G	A	SOMATIC;QSS=61;TQSS=2;NT=ref;QSS_NT=61;TQSS_NT=2;SGT=GG->AG;MQ=60;MQ0=0;ReadPosRankSum=-0.29;SNVSB=0;SomaticEVS=10.23;DP=464;ANN=A|3_prime_UTR_variant|MODIFIER|PPIL4|ENSSSCG00000028867|transcript|ENSSSCT00000024741.3|protein_coding|13/13|c.*2446G>A|||||2446|	0.0202429	0	0	0	0	0	0	0	0
1	16492648	G	C	SOMATIC;QSS=29;TQSS=1;NT=ref;QSS_NT=29;TQSS_NT=1;SGT=GG->CG;MQ=60;MQ0=0;ReadPosRankSum=-2.07;SNVSB=0;SomaticEVS=7.63;DP=142;ANN=C|missense_variant|MODERATE|ZC3H12D|ENSSSCG00000004109|transcript|ENSSSCT00000004544.4|protein_coding|5/7|c.571G>C|p.Asp191His|709/2661|571/1524|191/507||	0	0	0	0	0.047619	0	0	1	0
1	16500654	G	T	SOMATIC;QSS=0;TQSS=1;NT=ref;QSS_NT=0;TQSS_NT=1;SGT=GG->GG;MQ=51.53;MQ0=1;ReadPosRankSum=1.66;SNVSB=2.03;SomaticEVS=0.26;DP=464;ANN=T|downstream_gene_variant|MODIFIER|ZC3H12D|ENSSSCG00000004109|transcript|ENSSSCT00000004544.4|protein_coding||c.*2682G>T|||||1683|,T|intergenic_region|MODIFIER|ZC3H12D-TAB2|ENSSSCG00000004109-ENSSSCG00000004110|intergenic_region|ENSSSCG00000004109-ENSSSCG00000004110||…	0.0434783	0	0.0833333	0.0232558	0.2	0	0	0	0
1	18870799	C	T	SOMATIC;QSS=0;TQSS=1;NT=ref;QSS_NT=0;TQSS_NT=1;SGT=CC->CC;MQ=60;MQ0=0;ReadPosRankSum=1.64;SNVSB=3.05;SomaticEVS=0.64;DP=467;ANN=T|downstream_gene_variant|MODIFIER|RAB32|ENSSSCG00000004114|transcript|ENSSSCT00000004553.4|protein_coding||c.*597G>A|||||86|,T|downstream_gene_variant|MODIFIER|RAB32|ENSSSCG00000004114|transcript|ENSSSCT00000087340.1|protein_coding||c.*597G>A|||||76|,T|downstream_gene_v…	0	0	0.00900901	0	0.0325203	0	0	0	0
1	18974440	C	A	SOMATIC;QSS=37;TQSS=1;NT=ref;QSS_NT=37;TQSS_NT=1;SGT=CC->AC;MQ=60;MQ0=0;ReadPosRankSum=0.88;SNVSB=0;SomaticEVS=8.16;DP=218;ANN=A|missense_variant|MODERATE|RAB32|ENSSSCG00000004114|transcript|ENSSSCT00000004553.4|protein_coding|9/36|c.1101G>T|p.Lys367Asn|1120/5426|1101/4896|367/1631||,A|missense_variant|MODERATE|RAB32|ENSSSCG00000004114|transcript|ENSSSCT00000087340.1|protein_coding|8/34|c.936G>T|…	0	0.0172414	0	0	0	0	0	1	0
1	19761695	C	T	SOMATIC;QSS=0;TQSS=1;NT=ref;QSS_NT=0;TQSS_NT=1;SGT=CC->CC;MQ=60;MQ0=0;ReadPosRankSum=0;SNVSB=3.51;SomaticEVS=0.24;DP=1319;ANN=T|intron_variant|MODIFIER|FBXO30|ENSSSCG00000004121|transcript|ENSSSCT00000059678.2|protein_coding|1/5|c.-16-2896C>T||||||,T|intron_variant|MODIFIER|FBXO30|ENSSSCG00000004121|transcript|ENSSSCT00000004556.4|protein_coding|1/2|c.60-2896C>T||||||,T|intron_variant|MODIFIER|FB…	0	0	0	0.0392157	0	0	0	0	0
1	19806890	C	T	SOMATIC;QSS=34;TQSS=1;NT=ref;QSS_NT=34;TQSS_NT=1;SGT=CC->CT;MQ=60;MQ0=0;ReadPosRankSum=-1.01;SNVSB=0;SomaticEVS=8.01;DP=343;ANN=T|missense_variant|MODERATE|FBXO30|ENSSSCG00000004121|transcript|ENSSSCT00000004557.4|protein_coding|1/4|c.416C>T|p.Ala139Val|802/4185|416/1293|139/430||,T|missense_variant|MODERATE|FBXO30|ENSSSCG00000004121|transcript|ENSSSCT00000085720.1|protein_coding|1/3|c.110C>T|p.A…	0	0.0196078	0	0	0	0	0	1	0
1	20515823	C	T	SOMATIC;QSS=56;TQSS=1;NT=ref;QSS_NT=56;TQSS_NT=1;SGT=CC->CT;MQ=60;MQ0=0;ReadPosRankSum=-1.6;SNVSB=0;SomaticEVS=10.1;DP=251;ANN=T|3_prime_UTR_variant|MODIFIER|UTRN|ENSSSCG00000004123|transcript|ENSSSCT00000004558.4|protein_coding|25/25|c.*527G>A|||||527|,T|3_prime_UTR_variant|MODIFIER|UTRN|ENSSSCG00000004123|transcript|ENSSSCT00000090955.1|protein_coding|73/73|c.*4421G>A|||||10008|,T|downstream_ge…	0	0	0.038835	0	0	0	0	0	0
1	21504262	G	A	SOMATIC;QSS=0;TQSS=1;NT=ref;QSS_NT=0;TQSS_NT=1;SGT=GG->GG;MQ=60;MQ0=0;ReadPosRankSum=-0.38;SNVSB=3.06;SomaticEVS=0.68;DP=627;ANN=A|missense_variant|MODERATE|PHACTR2|ENSSSCG00000004132|transcript|ENSSSCT00000083203.1|protein_coding|4/12|c.998C>T|p.Ala333Val|1548/4687|998/2280|333/759||,A|missense_variant|MODERATE|PHACTR2|ENSSSCG00000004132|transcript|ENSSSCT00000067369.1|protein_coding|4/13|c.386C…	0	0	0.00735294	0	0.0239521	0	0	1	0
1	25282946	A	G	SOMATIC;QSS=46;TQSS=1;NT=ref;QSS_NT=46;TQSS_NT=1;SGT=AA->AG;MQ=60;MQ0=0;ReadPosRankSum=0.39;SNVSB=0;SomaticEVS=9.31;DP=175;ANN=G|3_prime_UTR_variant|MODIFIER|TXLNB|ENSSSCG00000004143|transcript|ENSSSCT00000064833.2|protein_coding|10/10|c.*53A>G|||||53|,G|3_prime_UTR_variant|MODIFIER|TXLNB|ENSSSCG00000004143|transcript|ENSSSCT00000004578.4|protein_coding|9/9|c.*53A>G|||||53|	0	0.0493827	0	0	0	0	0	0	0
1	26010278	G	A	SOMATIC;QSS=45;TQSS=1;NT=ref;QSS_NT=45;TQSS_NT=1;SGT=GG->AG;MQ=60;MQ0=0;ReadPosRankSum=-1.11;SNVSB=0;SomaticEVS=8.72;DP=147;ANN=A|synonymous_variant|LOW|ENSSSCG00000004150|ENSSSCG00000004150|transcript|ENSSSCT00000004587.4|protein_coding|2/4|c.612C>T|p.Arg204Arg|612/3537|612/1107|204/368||	0	0	0	0	0	0.0238095	0	0	1
1	26474885	C	T	SOMATIC;QSS=35;TQSS=1;NT=ref;QSS_NT=35;TQSS_NT=1;SGT=CC->CT;MQ=60;MQ0=0;ReadPosRankSum=2.21;SNVSB=0;SomaticEVS=8.03;DP=237;ANN=T|3_prime_UTR_variant|MODIFIER|TNFAIP3|ENSSSCG00000004154|transcript|ENSSSCT00000034426.3|protein_coding|9/9|c.*994G>A|||||994|	0	0	0	0	0	0.0322581	0	0	0
1	26477948	G	A	SOMATIC;QSS=41;TQSS=1;NT=ref;QSS_NT=41;TQSS_NT=1;SGT=GG->AG;MQ=60;MQ0=0;ReadPosRankSum=-1.94;SNVSB=0;SomaticEVS=8.5;DP=515;ANN=A|synonymous_variant|LOW|TNFAIP3|ENSSSCG00000004154|transcript|ENSSSCT00000034426.3|protein_coding|7/9|c.1638C>T|p.Leu546Leu|2055/4716|1638/2358|546/785||	0	0	0	0.013245	0	0	0	0	1
1	27172658	T	C	SOMATIC;QSS=17;TQSS=1;NT=ref;QSS_NT=17;TQSS_NT=1;SGT=TT->CT;MQ=60;MQ0=0;ReadPosRankSum=1.22;SNVSB=0;SomaticEVS=10.22;DP=13;ANN=C|3_prime_UTR_variant|MODIFIER|IL20RA|ENSSSCG00000004157|transcript|ENSSSCT00000073870.1|protein_coding|6/6|c.*635T>C|||||635|,C|3_prime_UTR_variant|MODIFIER|IL20RA|ENSSSCG00000004157|transcript|ENSSSCT00000004596.4|protein_coding|7/7|c.*635T>C|||||635|	0	0.666667	0	0	0	0	0	0	0
1	27380920	G	A	SOMATIC;QSS=33;TQSS=2;NT=ref;QSS_NT=33;TQSS_NT=2;SGT=GG->AG;MQ=60;MQ0=0;ReadPosRankSum=-1.24;SNVSB=0;SomaticEVS=8.21;DP=268;ANN=A|missense_variant|MODERATE|MAP3K5|ENSSSCG00000026041|transcript|ENSSSCT00000063024.2|protein_coding|1/31|c.59G>A|p.Gly20Asp|779/5701|59/4278|20/1425||,A|missense_variant|MODERATE|MAP3K5|ENSSSCG00000026041|transcript|ENSSSCT00000025418.3|protein_coding|1/29|c.59G>A|p.Gly…	0	0.0305344	0	0	0	0	0	1	0
1	27759104	A	G	SOMATIC;QSS=39;TQSS=1;NT=ref;QSS_NT=39;TQSS_NT=1;SGT=AA->AG;MQ=60;MQ0=0;ReadPosRankSum=0.33;SNVSB=0;SomaticEVS=7.8;DP=168;ANN=G|synonymous_variant|LOW|MAP7|ENSSSCG00000039049|transcript|ENSSSCT00000065529.2|protein_coding|8/18|c.912A>G|p.Pro304Pro|1513/3671|912/2313|304/770||,G|synonymous_variant|LOW|MAP7|ENSSSCG00000039049|transcript|ENSSSCT00000046954.2|protein_coding|8/18|c.846A>G|p.Pro282Pro|…	0	0	0	0	0	0.0366972	0	0	1
1	27881812	G	T	SOMATIC;QSS=78;TQSS=1;NT=ref;QSS_NT=78;TQSS_NT=1;SGT=GG->GT;MQ=60;MQ0=0;ReadPosRankSum=-0.22;SNVSB=0;SomaticEVS=10.23;DP=327;ANN=T|missense_variant|MODERATE|BCLAF1|ENSSSCG00000004163|transcript|ENSSSCT00000043883.2|protein_coding|5/13|c.434G>T|p.Arg145Leu|731/6561|434/2802|145/933||,T|missense_variant|MODERATE|BCLAF1|ENSSSCG00000004163|transcript|ENSSSCT00000058049.2|protein_coding|4/12|c.428G>T|…	0	0.028777	0	0	0	0	0	1	0
1	27909835	C	A	SOMATIC;QSS=29;TQSS=1;NT=ref;QSS_NT=29;TQSS_NT=1;SGT=CC->AC;MQ=60;MQ0=0;ReadPosRankSum=0.49;SNVSB=0;SomaticEVS=7.91;DP=187;ANN=A|missense_variant|MODERATE|MTFR2|ENSSSCG00000004164|transcript|ENSSSCT00000004603.4|protein_coding|2/9|c.60C>A|p.Asn20Lys|404/4625|60/1059|20/352||,A|intron_variant|MODIFIER|BCLAF1|ENSSSCG00000004163|transcript|ENSSSCT00000037556.2|protein_coding|13/13|c.2760+9853C>A||||…	0	0	0.025641	0	0	0	0	1	0
1	27919071	G	A	SOMATIC;QSS=50;TQSS=1;NT=ref;QSS_NT=50;TQSS_NT=1;SGT=GG->AG;MQ=60;MQ0=0;ReadPosRankSum=-1.59;SNVSB=0;SomaticEVS=9.37;DP=335;ANN=A|missense_variant|MODERATE|MTFR2|ENSSSCG00000004164|transcript|ENSSSCT00000004603.4|protein_coding|6/9|c.754G>A|p.Ala252Thr|1098/4625|754/1059|252/352||,A|intron_variant|MODIFIER|BCLAF1|ENSSSCG00000004163|transcript|ENSSSCT00000037556.2|protein_coding|13/13|c.2761-826G>…	0	0	0	0	0.0285714	0	0	1	0
1	28302344	G	A	SOMATIC;QSS=0;TQSS=1;NT=ref;QSS_NT=0;TQSS_NT=1;SGT=GG->GG;MQ=53.14;MQ0=0;ReadPosRankSum=-2.29;SNVSB=0.8;SomaticEVS=0.39;DP=269;ANN=A|5_prime_UTR_variant|MODIFIER|PDE7B|ENSSSCG00000004165|transcript|ENSSSCT00000065157.2|protein_coding|1/14|c.-158C>T|||||158|	0.0869565	0.25	0.0625	0.177778	0.153846	0	0	0	0
1	28856088	G	A	SOMATIC;QSS=0;TQSS=1;NT=ref;QSS_NT=0;TQSS_NT=1;SGT=GG->GG;MQ=60;MQ0=0;ReadPosRankSum=0.2;SNVSB=0;SomaticEVS=1.12;DP=652;ANN=A|5_prime_UTR_variant|MODIFIER|MYB|ENSSSCG00000004167|transcript|ENSSSCT00000076502.1|protein_coding|1/17|c.-63C>T|||||63|,A|5_prime_UTR_variant|MODIFIER|MYB|ENSSSCG00000004167|transcript|ENSSSCT00000004606.4|protein_coding|1/14|c.-63C>T|||||63|,A|5_prime_UTR_variant|MODIFIE…	0	0.0104167	0	0.0277778	0	0	0	0	0
1	29900167	G	T	SOMATIC;QSS=52;TQSS=1;NT=ref;QSS_NT=52;TQSS_NT=1;SGT=GG->GT;MQ=60;MQ0=0;ReadPosRankSum=0.13;SNVSB=0;SomaticEVS=9.87;DP=299;ANN=T|3_prime_UTR_variant|MODIFIER|SLC2A12|ENSSSCG00000004172|transcript|ENSSSCT00000053756.2|protein_coding|6/6|c.*2156G>T|||||2156|,T|3_prime_UTR_variant|MODIFIER|TBPL1|ENSSSCG00000022387|transcript|ENSSSCT00000030224.3|protein_coding|7/7|c.*1919C>A|||||1919|,T|3_prime_UTR_…	0.0340136	0	0	0	0	0	0	0	0
1	29901184	G	A	SOMATIC;QSS=41;TQSS=1;NT=ref;QSS_NT=41;TQSS_NT=1;SGT=GG->AG;MQ=60;MQ0=0;ReadPosRankSum=-0.86;SNVSB=0;SomaticEVS=8.84;DP=204;ANN=A|3_prime_UTR_variant|MODIFIER|SLC2A12|ENSSSCG00000004172|transcript|ENSSSCT00000053756.2|protein_coding|6/6|c.*3173G>A|||||3173|,A|3_prime_UTR_variant|MODIFIER|TBPL1|ENSSSCG00000022387|transcript|ENSSSCT00000030224.3|protein_coding|7/7|c.*902C>T|||||902|,A|3_prime_UTR_v…	0	0.0204082	0	0	0	0	0	0	0
1	30306048	C	A	SOMATIC;QSS=55;TQSS=1;NT=ref;QSS_NT=55;TQSS_NT=1;SGT=CC->AC;MQ=60;MQ0=0;ReadPosRankSum=1.22;SNVSB=0;SomaticEVS=14.24;DP=126;ANN=A|missense_variant|MODERATE|EYA4|ENSSSCG00000034139|transcript|ENSSSCT00000036887.2|protein_coding|14/21|c.1204G>T|p.Gly402Cys|1533/5492|1204/1938|402/645||,A|missense_variant|MODERATE|EYA4|ENSSSCG00000034139|transcript|ENSSSCT00000058643.2|protein_coding|14/22|c.1186G>T…	0	0	0	0	0	0.0454545	0	1	0
1	31049370	C	T	SOMATIC;QSS=33;TQSS=2;NT=ref;QSS_NT=33;TQSS_NT=2;SGT=CC->CT;MQ=60;MQ0=0;ReadPosRankSum=-1.06;SNVSB=0;SomaticEVS=7.05;DP=455;ANN=T|intron_variant|MODIFIER|VNN1|ENSSSCG00000004181|transcript|ENSSSCT00000004620.4|protein_coding|9/9|c.*863-9948C>T||||||,T|non_coding_transcript_exon_variant|MODIFIER|ENSSSCG00000035807|ENSSSCG00000035807|transcript|ENSSSCT00000054090.2|pseudogene|4/4|n.830C>T||||||	0	0	0.019802	0	0	0	0	0	0
1	31796432	G	A	SOMATIC;QSS=46;TQSS=1;NT=ref;QSS_NT=46;TQSS_NT=1;SGT=GG->AG;MQ=60;MQ0=0;ReadPosRankSum=-0.59;SNVSB=0;SomaticEVS=8.86;DP=116;ANN=A|synonymous_variant|LOW|ENPP1|ENSSSCG00000004193|transcript|ENSSSCT00000037881.2|protein_coding|1/25|c.148C>T|p.Leu50Leu|164/6673|148/2637|50/878||,A|5_prime_UTR_premature_start_codon_gain_variant|LOW|ENPP1|ENSSSCG00000004193|transcript|ENSSSCT00000042180.2|protein_codi…	0	0	0	0	0	0.0506329	0	0	1
1	31977593	C	T	SOMATIC;QSS=50;TQSS=1;NT=ref;QSS_NT=50;TQSS_NT=1;SGT=CC->CT;MQ=60;MQ0=0;ReadPosRankSum=2.1;SNVSB=0;SomaticEVS=9.3;DP=631;ANN=T|missense_variant|MODERATE|MED23|ENSSSCG00000004196|transcript|ENSSSCT00000030957.3|protein_coding|12/30|c.1114C>T|p.His372Tyr|1269/5343|1114/4224|372/1407||,T|missense_variant|MODERATE|MED23|ENSSSCG00000004196|transcript|ENSSSCT00000078840.1|protein_coding|11/14|c.997C>T|…	0	0	0.0307692	0	0.011976	0	0	1	0
1	32418736	G	A	SOMATIC;QSS=35;TQSS=1;NT=ref;QSS_NT=35;TQSS_NT=1;SGT=GG->AG;MQ=60;MQ0=0;ReadPosRankSum=0.06;SNVSB=0;SomaticEVS=9.53;DP=81;ANN=A|5_prime_UTR_variant|MODIFIER|EPB41L2|ENSSSCG00000004199|transcript|ENSSSCT00000050067.2|protein_coding|1/22|c.-67G>A|||||101291|,A|5_prime_UTR_variant|MODIFIER|EPB41L2|ENSSSCG00000004199|transcript|ENSSSCT00000042776.1|protein_coding|1/22|c.-67G>A|||||101291|,A|5_prime_U…	0.0857143	0	0	0	0	0	0	0	0
1	32630390	C	T	SOMATIC;QSS=22;TQSS=1;NT=ref;QSS_NT=22;TQSS_NT=1;SGT=CC->CT;MQ=60;MQ0=0;ReadPosRankSum=-1.16;SNVSB=0;SomaticEVS=3.34;DP=1260;ANN=T|3_prime_UTR_variant|MODIFIER|EPB41L2|ENSSSCG00000004199|transcript|ENSSSCT00000050067.2|protein_coding|22/22|c.*992C>T|||||17409|,T|3_prime_UTR_variant|MODIFIER|EPB41L2|ENSSSCG00000004199|transcript|ENSSSCT00000004640.3|protein_coding|20/20|c.*992C>T|||||17409|,T|3_pr…	0.0156863	0	0.0186047	0	0.00434783	0	0	0	0
1	32964962	C	T	SOMATIC;QSS=41;TQSS=1;NT=ref;QSS_NT=41;TQSS_NT=1;SGT=CC->CT;MQ=60;MQ0=0;ReadPosRankSum=0.02;SNVSB=0;SomaticEVS=8.72;DP=286;ANN=T|missense_variant|MODERATE|TMEM200A|ENSSSCG00000004201|transcript|ENSSSCT00000004642.3|protein_coding|2/2|c.142G>A|p.Val48Ile|1086/4294|142/1476|48/491||	0	0	0.0263158	0	0	0	0	1	0
1	33196205	C	A	SOMATIC;QSS=31;TQSS=1;NT=ref;QSS_NT=31;TQSS_NT=1;SGT=CC->AC;MQ=60;MQ0=0;ReadPosRankSum=1.9;SNVSB=0;SomaticEVS=7.57;DP=309;ANN=A|downstream_gene_variant|MODIFIER|SAMD3|ENSSSCG00000004202|transcript|ENSSSCT00000057193.2|protein_coding||c.*841C>A|||||655|,A|downstream_gene_variant|MODIFIER|L3MBTL3|ENSSSCG00000004203|transcript|ENSSSCT00000061211.2|protein_coding||c.*3808G>T|||||2097|,A|downstream_ge…	0	0.028169	0	0	0	0	0	0	0
1	33317731	T	G	SOMATIC;QSS=53;TQSS=1;NT=ref;QSS_NT=53;TQSS_NT=1;SGT=TT->GT;MQ=60;MQ0=0;ReadPosRankSum=2.32;SNVSB=0;SomaticEVS=14.04;DP=662;ANN=G|intron_variant|MODIFIER|L3MBTL3|ENSSSCG00000004203|transcript|ENSSSCT00000061211.2|protein_coding|1/23|c.-126+229A>C||||||,G|intron_variant|MODIFIER|L3MBTL3|ENSSSCG00000004203|transcript|ENSSSCT00000004644.4|protein_coding|1/20|c.-16+1585A>C||||||	0	0	0	0.0674847	0	0.0238095	0	0	0
1	33799787	G	A	SOMATIC;QSS=0;TQSS=1;NT=ref;QSS_NT=0;TQSS_NT=1;SGT=GG->GG;MQ=60;MQ0=0;ReadPosRankSum=-1.39;SNVSB=2.03;SomaticEVS=0.8;DP=460;ANN=A|synonymous_variant|LOW|ENSSSCG00000004207|ENSSSCG00000004207|transcript|ENSSSCT00000048337.2|protein_coding|53/63|c.984C>T|p.Ser328Ser|7662/9531|984/2766|328/921||	0	0	0	0	0.01	0.0296296	0	0	1
1	33870954	G	A	SOMATIC;QSS=53;TQSS=2;NT=ref;QSS_NT=53;TQSS_NT=2;SGT=GG->AG;MQ=59.96;MQ0=0;ReadPosRankSum=0.2;SNVSB=0;SomaticEVS=8.6;DP=259;ANN=A|synonymous_variant|LOW|ENSSSCG00000033894|ENSSSCG00000033894|transcript|ENSSSCT00000039085.2|protein_coding|40/42|c.5841C>T|p.Asn1947Asn|5921/6505|5841/6213|1947/2070||,A|synonymous_variant|LOW|ENSSSCG00000033894|ENSSSCG00000033894|transcript|ENSSSCT00000036716.2|prote…	0.0357143	0	0	0	0	0	0	0	1
1	34124399	C	A	SOMATIC;QSS=31;TQSS=1;NT=ref;QSS_NT=31;TQSS_NT=1;SGT=CC->AC;MQ=60;MQ0=0;ReadPosRankSum=-0.42;SNVSB=0;SomaticEVS=7.81;DP=151;ANN=A|missense_variant|MODERATE|ENSSSCG00000033894|ENSSSCG00000033894|transcript|ENSSSCT00000039085.2|protein_coding|5/42|c.765G>T|p.Leu255Phe|845/6505|765/6213|255/2070||,A|missense_variant|MODERATE|ENSSSCG00000033894|ENSSSCG00000033894|transcript|ENSSSCT00000036716.2|prote…	0	0	0.0289855	0	0	0	0	1	0
1	35422180	G	T	SOMATIC;QSS=35;TQSS=1;NT=ref;QSS_NT=35;TQSS_NT=1;SGT=GG->GT;MQ=60;MQ0=0;ReadPosRankSum=1.34;SNVSB=0;SomaticEVS=8.34;DP=245;ANN=T|missense_variant|MODERATE|THEMIS|ENSSSCG00000024392|transcript|ENSSSCT00000042817.2|protein_coding|4/8|c.1244G>T|p.Arg415Ile|1431/2110|1244/1923|415/640||,T|missense_variant|MODERATE|THEMIS|ENSSSCG00000024392|transcript|ENSSSCT00000030479.3|protein_coding|5/9|c.1139G>T|…	0	0	0	0	0	0.031746	0	1	0
1	35777212	G	A	SOMATIC;QSS=0;TQSS=1;NT=ref;QSS_NT=0;TQSS_NT=1;SGT=GG->GG;MQ=56.91;MQ0=1;ReadPosRankSum=-1.62;SNVSB=0.39;SomaticEVS=0.19;DP=697;ANN=A|downstream_gene_variant|MODIFIER|ENSSSCG00000038602|ENSSSCG00000038602|transcript|ENSSSCT00000004658.4|protein_coding||c.*5520G>A|||||2143|,A|downstream_gene_variant|MODIFIER|KIAA0408|ENSSSCG00000004215|transcript|ENSSSCT00000061940.2|protein_coding||c.*3141G>A||||…	0.0434783	0.0769231	0.0697674	0.188679	0.0769231	0.0555556	0	0	0
1	35909982	C	A	SOMATIC;QSS=0;TQSS=1;NT=ref;QSS_NT=0;TQSS_NT=1;SGT=CC->CC;MQ=60;MQ0=0;ReadPosRankSum=0.92;SNVSB=0.93;SomaticEVS=0.93;DP=328;ANN=A|3_prime_UTR_variant|MODIFIER|RNF146|ENSSSCG00000004217|transcript|ENSSSCT00000043530.2|protein_coding|3/3|c.*488G>T|||||488|,A|3_prime_UTR_variant|MODIFIER|RNF146|ENSSSCG00000004217|transcript|ENSSSCT00000053296.2|protein_coding|4/4|c.*488G>T|||||488|,A|3_prime_UTR_var…	0	0	0	0.0196078	0	0.043956	0	0	0
1	36695915	G	T	SOMATIC;QSS=40;TQSS=1;NT=ref;QSS_NT=40;TQSS_NT=1;SGT=GG->GT;MQ=60;MQ0=0;ReadPosRankSum=-1.51;SNVSB=0;SomaticEVS=9.38;DP=97;ANN=T|5_prime_UTR_variant|MODIFIER|CENPW|ENSSSCG00000045632|transcript|ENSSSCT00000089402.1|protein_coding|1/4|c.-107C>A|||||107|	0	0	0	0	0.0681818	0	0	0	0
1	36940301	C	A	SOMATIC;QSS=0;TQSS=1;NT=ref;QSS_NT=0;TQSS_NT=1;SGT=CC->CC;MQ=59.96;MQ0=0;ReadPosRankSum=0;SNVSB=3.09;SomaticEVS=0.12;DP=1230;ANN=A|downstream_gene_variant|MODIFIER|TRMT11|ENSSSCG00000004220|transcript|ENSSSCT00000052828.2|protein_coding||c.*470G>T|||||30|,A|downstream_gene_variant|MODIFIER|TRMT11|ENSSSCG00000004220|transcript|ENSSSCT00000004665.4|protein_coding||c.*2354G>T|||||35|,A|intron_varian…	0	0	0	0.0434783	0	0.00925926	0	0	0
1	37009843	A	G	SOMATIC;QSS=34;TQSS=2;NT=ref;QSS_NT=34;TQSS_NT=2;SGT=AA->AG;MQ=60;MQ0=0;ReadPosRankSum=0.75;SNVSB=0;SomaticEVS=8.56;DP=151;ANN=G|3_prime_UTR_variant|MODIFIER|HINT3|ENSSSCG00000004221|transcript|ENSSSCT00000064605.2|protein_coding|5/6|c.*359T>C|||||359|	0	0	0.0566038	0	0	0	0	0	0
1	38016530	C	T	SOMATIC;QSS=38;TQSS=1;NT=ref;QSS_NT=38;TQSS_NT=1;SGT=CC->CT;MQ=60;MQ0=0;ReadPosRankSum=-0.16;SNVSB=0;SomaticEVS=7.68;DP=197;ANN=T|3_prime_UTR_variant|MODIFIER|NKAIN2|ENSSSCG00000036607|transcript|ENSSSCT00000086190.1|protein_coding|7/7|c.*23G>A|||||23|,T|3_prime_UTR_variant|MODIFIER|NKAIN2|ENSSSCG00000036607|transcript|ENSSSCT00000046717.2|protein_coding|5/5|c.*23G>A|||||23|	0	0	0	0.0357143	0	0	0	0	0
1	39875946	C	T	SOMATIC;QSS=53;TQSS=1;NT=ref;QSS_NT=53;TQSS_NT=1;SGT=CC->CT;MQ=60;MQ0=0;ReadPosRankSum=-0.24;SNVSB=0;SomaticEVS=10;DP=254;ANN=T|5_prime_UTR_variant|MODIFIER|FABP7|ENSSSCG00000004234|transcript|ENSSSCT00000038263.2|protein_coding|1/3|c.-215G>A|||||215|WARNING_TRANSCRIPT_NO_START_CODON,T|intron_variant|MODIFIER|FABP7|ENSSSCG00000004234|transcript|ENSSSCT00000004679.4|protein_coding|1/2|c.73+174G>A|…	0	0	0	0	0.0336134	0	0	0	0
1	39920589	C	T	SOMATIC;QSS=0;TQSS=1;NT=ref;QSS_NT=0;TQSS_NT=1;SGT=CC->CC;MQ=60;MQ0=0;ReadPosRankSum=0;SNVSB=2.71;SomaticEVS=0.24;DP=1038;ANN=T|missense_variant|MODERATE|PKIB|ENSSSCG00000004236|transcript|ENSSSCT00000041271.2|protein_coding|5/6|c.173G>A|p.Arg58Gln|509/1848|173/330|58/109||,T|missense_variant|MODERATE|PKIB|ENSSSCG00000004236|transcript|ENSSSCT00000066086.2|protein_coding|6/7|c.80G>A|p.Arg27Gln|76…	0	0.0116279	0	0	0.0336134	0	0	1	0
1	40991416	G	A	SOMATIC;QSS=45;TQSS=1;NT=ref;QSS_NT=45;TQSS_NT=1;SGT=GG->AG;MQ=60;MQ0=0;ReadPosRankSum=0.09;SNVSB=0;SomaticEVS=7.5;DP=295;ANN=A|stop_gained|HIGH|GJA1|ENSSSCG00000004241|transcript|ENSSSCT00000004688.4|protein_coding|2/2|c.301C>T|p.Arg101*|490/3391|301/1149|101/382||,A|stop_gained|HIGH|GJA1|ENSSSCG00000004241|transcript|ENSSSCT00000062855.2|protein_coding|3/3|c.301C>T|p.Arg101*|562/3147|301/1149|1…	0	0	0	0	0	0.0223464	1	0	0
1	41262141	G	A	SOMATIC;QSS=0;TQSS=1;NT=ref;QSS_NT=0;TQSS_NT=1;SGT=GG->GG;MQ=60;MQ0=0;ReadPosRankSum=0.29;SNVSB=2.77;SomaticEVS=0.77;DP=553;ANN=A|3_prime_UTR_variant|MODIFIER|TBC1D32|ENSSSCG00000004242|transcript|ENSSSCT00000004689.4|protein_coding|34/34|c.*283G>A|||||283|,A|3_prime_UTR_variant|MODIFIER|TBC1D32|ENSSSCG00000004242|transcript|ENSSSCT00000060707.2|protein_coding|32/32|c.*283G>A|||||283|	0.00833333	0.028777	0	0	0	0	0	0	0
1	43044951	T	A	SOMATIC;QSS=43;TQSS=2;NT=ref;QSS_NT=43;TQSS_NT=2;SGT=TT->AT;MQ=60;MQ0=0;ReadPosRankSum=-1.97;SNVSB=0;SomaticEVS=8.26;DP=166;ANN=A|stop_gained|HIGH|FAM184A|ENSSSCG00000004245|transcript|ENSSSCT00000058756.2|protein_coding|2/19|c.405T>A|p.Tyr135*|870/4204|405/3474|135/1157||,A|stop_gained|HIGH|FAM184A|ENSSSCG00000004245|transcript|ENSSSCT00000004692.4|protein_coding|2/18|c.405T>A|p.Tyr135*|870/3825…	0	0	0	0	0	0.0444444	1	0	0
1	43655878	C	A	SOMATIC;QSS=45;TQSS=1;NT=ref;QSS_NT=45;TQSS_NT=1;SGT=CC->AC;MQ=60;MQ0=0;ReadPosRankSum=3.17;SNVSB=0;SomaticEVS=8.6;DP=156;ANN=A|3_prime_UTR_variant|MODIFIER|SLC35F1|ENSSSCG00000004250|transcript|ENSSSCT00000004697.4|protein_coding|8/8|c.*669G>T|||||669|	0	0	0	0	0	0.047619	0	0	0
1	44159196	G	C	SOMATIC;QSS=41;TQSS=1;NT=ref;QSS_NT=41;TQSS_NT=1;SGT=GG->CG;MQ=60;MQ0=0;ReadPosRankSum=0.04;SNVSB=0;SomaticEVS=8.85;DP=234;ANN=C|3_prime_UTR_variant|MODIFIER|NUS1|ENSSSCG00000020885|transcript|ENSSSCT00000030561.3|protein_coding|5/5|c.*255C>G|||||255|,C|downstream_gene_variant|MODIFIER|ENSSSCG00000045405|ENSSSCG00000045405|transcript|ENSSSCT00000091336.1|pseudogene||n.*4380G>C|||||4380|	0	0	0	0.0423729	0	0	0	0	0
1	44270458	A	G	SOMATIC;QSS=45;TQSS=1;NT=ref;QSS_NT=45;TQSS_NT=1;SGT=AA->AG;MQ=60;MQ0=0;ReadPosRankSum=-0.39;SNVSB=0;SomaticEVS=8.69;DP=129;ANN=G|synonymous_variant|LOW|GOPC|ENSSSCG00000004253|transcript|ENSSSCT00000059612.2|protein_coding|4/9|c.516A>G|p.Lys172Lys|731/6079|516/1392|172/463||,G|synonymous_variant|LOW|GOPC|ENSSSCG00000004253|transcript|ENSSSCT00000054920.2|protein_coding|3/9|c.492A>G|p.Lys164Lys|7…	0	0	0	0	0	0.0246914	0	0	1
1	44301120	G	A	SOMATIC;QSS=38;TQSS=1;NT=ref;QSS_NT=38;TQSS_NT=1;SGT=GG->AG;MQ=60;MQ0=0;ReadPosRankSum=-0.26;SNVSB=0;SomaticEVS=8.48;DP=654;ANN=A|downstream_gene_variant|MODIFIER|DCBLD1|ENSSSCG00000004254|transcript|ENSSSCT00000004702.4|protein_coding||c.*1543C>T|||||5|,A|intron_variant|MODIFIER|DCBLD1|ENSSSCG00000004254|transcript|ENSSSCT00000079185.1|protein_coding|14/14|c.1612+4763C>T||||||	0	0	0.00958466	0	0	0	0	0	0
1	44465870	C	T	SOMATIC;QSS=36;TQSS=2;NT=ref;QSS_NT=36;TQSS_NT=2;SGT=CC->CT;MQ=60;MQ0=0;ReadPosRankSum=0.79;SNVSB=0;SomaticEVS=8.36;DP=996;ANN=T|missense_variant|MODERATE|ROS1|ENSSSCG00000026978|transcript|ENSSSCT00000041797.2|protein_coding|19/44|c.2612C>T|p.Ala871Val|3033/9181|2612/7032|871/2343||	0	0	0.0210526	0	0	0.00292398	0	1	0
1	44837031	G	A	SOMATIC;QSS=30;TQSS=1;NT=ref;QSS_NT=30;TQSS_NT=1;SGT=GG->AG;MQ=60;MQ0=0;ReadPosRankSum=-1.11;SNVSB=0;SomaticEVS=7.81;DP=162;ANN=A|non_coding_transcript_exon_variant|MODIFIER|U6|ENSSSCG00000019126|transcript|ENSSSCT00000020721.2|snRNA|1/1|n.96G>A||||||	0	0	0	0	0.027027	0	0	0	0
1	44859760	G	T	SOMATIC;QSS=30;TQSS=1;NT=ref;QSS_NT=30;TQSS_NT=1;SGT=GG->GT;MQ=60;MQ0=0;ReadPosRankSum=-1.31;SNVSB=0;SomaticEVS=7.12;DP=257;ANN=T|stop_gained|HIGH|GPRC6A|ENSSSCG00000036207|transcript|ENSSSCT00000052581.1|protein_coding|3/6|c.1066G>T|p.Glu356*|1732/8070|1066/2787|356/928||,T|stop_gained|HIGH|GPRC6A|ENSSSCG00000036207|transcript|ENSSSCT00000084300.1|protein_coding|3/5|c.1066G>T|p.Glu356*|1732/7857…	0	0	0	0	0	0.027027	1	0	0
1	44901428	G	T	SOMATIC;QSS=30;TQSS=1;NT=ref;QSS_NT=30;TQSS_NT=1;SGT=GG->GT;MQ=60;MQ0=0;ReadPosRankSum=-1.54;SNVSB=0;SomaticEVS=8.38;DP=89;ANN=T|3_prime_UTR_variant|MODIFIER|KPNA5|ENSSSCG00000004262|transcript|ENSSSCT00000004711.4|protein_coding|14/14|c.*2342C>A|||||2342|,T|3_prime_UTR_variant|MODIFIER|KPNA5|ENSSSCG00000004262|transcript|ENSSSCT00000024609.3|protein_coding|14/14|c.*2342C>A|||||2342|,T|downstream…	0	0	0	0.0789474	0	0	0	0	0
1	44903590	G	C	SOMATIC;QSS=55;TQSS=1;NT=ref;QSS_NT=55;TQSS_NT=1;SGT=GG->CG;MQ=60;MQ0=0;ReadPosRankSum=1.57;SNVSB=0;SomaticEVS=10.12;DP=210;ANN=C|3_prime_UTR_variant|MODIFIER|KPNA5|ENSSSCG00000004262|transcript|ENSSSCT00000004711.4|protein_coding|14/14|c.*180C>G|||||180|,C|3_prime_UTR_variant|MODIFIER|KPNA5|ENSSSCG00000004262|transcript|ENSSSCT00000024609.3|protein_coding|14/14|c.*180C>G|||||180|,C|downstream_ge…	0.0186916	0	0	0	0	0	0	0	0
1	44962190	C	A	SOMATIC;QSS=0;TQSS=1;NT=ref;QSS_NT=0;TQSS_NT=1;SGT=CC->CC;MQ=60;MQ0=0;ReadPosRankSum=-0.16;SNVSB=1.91;SomaticEVS=0.82;DP=431;ANN=A|3_prime_UTR_variant|MODIFIER|ZUP1|ENSSSCG00000004263|transcript|ENSSSCT00000061721.2|protein_coding|10/11|c.*436C>A|||||1061|,A|downstream_gene_variant|MODIFIER|RSPH4A|ENSSSCG00000023834|transcript|ENSSSCT00000024566.3|protein_coding||c.*2373G>T|||||1689|,A|downstream…	0.0102041	0	0	0	0	0.0305344	0	0	0
1	44964027	G	T	SOMATIC;QSS=39;TQSS=1;NT=ref;QSS_NT=39;TQSS_NT=1;SGT=GG->GT;MQ=60;MQ0=0;ReadPosRankSum=-1;SNVSB=0;SomaticEVS=9.02;DP=128;ANN=T|3_prime_UTR_variant|MODIFIER|RSPH4A|ENSSSCG00000023834|transcript|ENSSSCT00000024566.3|protein_coding|6/6|c.*536C>A|||||536|,T|downstream_gene_variant|MODIFIER|ZUP1|ENSSSCG00000004263|transcript|ENSSSCT00000061721.2|protein_coding||c.*1949G>T|||||203|,T|downstream_gene_va…	0	0	0	0	0.0625	0	0	0	0
1	44985195	G	A	SOMATIC;QSS=35;TQSS=1;NT=ref;QSS_NT=35;TQSS_NT=1;SGT=GG->AG;MQ=60;MQ0=0;ReadPosRankSum=-2.08;SNVSB=0;SomaticEVS=7.94;DP=235;ANN=A|5_prime_UTR_variant|MODIFIER|RSPH4A|ENSSSCG00000023834|transcript|ENSSSCT00000024566.3|protein_coding|1/6|c.-117C>T|||||117|,A|upstream_gene_variant|MODIFIER|RSPH4A|ENSSSCG00000023834|transcript|ENSSSCT00000031991.3|protein_coding||c.-159C>T|||||69|,A|intron_variant|MO…	0	0.016129	0	0	0	0	0	0	0
1	45174708	A	C	SOMATIC;QSS=56;TQSS=2;NT=ref;QSS_NT=56;TQSS_NT=2;SGT=AA->AC;MQ=60;MQ0=0;ReadPosRankSum=0.53;SNVSB=0;SomaticEVS=15.87;DP=101;ANN=C|intron_variant|MODIFIER|PTP4A1|ENSSSCG00000025941|transcript|ENSSSCT00000058723.2|protein_coding|2/6|c.106-482A>C||||||,C|intron_variant|MODIFIER|PTP4A1|ENSSSCG00000025941|transcript|ENSSSCT00000026265.3|protein_coding|2/4|c.106-482A>C||||||,C|intron_variant|MODIFIER|P…	0	0.0444444	0	0	0	0	0	0	0
1	45268860	C	A	SOMATIC;QSS=36;TQSS=1;NT=ref;QSS_NT=36;TQSS_NT=1;SGT=CC->AC;MQ=60;MQ0=0;ReadPosRankSum=0.58;SNVSB=0;SomaticEVS=7.7;DP=183;ANN=A|missense_variant|MODERATE|PHF3|ENSSSCG00000035259|transcript|ENSSSCT00000040949.2|protein_coding|4/16|c.629C>A|p.Ala210Glu|955/8488|629/6099|210/2032||	0	0	0	0	0	0.0169492	0	1	0
1	45269396	G	A	SOMATIC;QSS=38;TQSS=2;NT=ref;QSS_NT=38;TQSS_NT=2;SGT=GG->AG;MQ=60;MQ0=0;ReadPosRankSum=-1.04;SNVSB=0;SomaticEVS=7.28;DP=255;ANN=A|missense_variant|MODERATE|PHF3|ENSSSCG00000035259|transcript|ENSSSCT00000040949.2|protein_coding|4/16|c.1165G>A|p.Ala389Thr|1491/8488|1165/6099|389/2032||	0	0	0	0	0	0.0363636	0	1	0
1	49869033	G	T	SOMATIC;QSS=0;TQSS=1;NT=ref;QSS_NT=0;TQSS_NT=1;SGT=GG->GG;MQ=57.79;MQ0=1;ReadPosRankSum=-0.99;SNVSB=0;SomaticEVS=0.17;DP=205;ANN=T|3_prime_UTR_variant|MODIFIER|LMBRD1|ENSSSCG00000004272|transcript|ENSSSCT00000004721.4|protein_coding|17/17|c.*1492C>A|||||1492|,T|3_prime_UTR_variant|MODIFIER|LMBRD1|ENSSSCG00000004272|transcript|ENSSSCT00000042299.2|protein_coding|16/16|c.*1492C>A|||||1492|	0	0.047619	0	0	0.0555556	0.225806	0	0	0
1	50471507	G	A	SOMATIC;QSS=31;TQSS=1;NT=ref;QSS_NT=31;TQSS_NT=1;SGT=GG->AG;MQ=60;MQ0=0;ReadPosRankSum=1.09;SNVSB=0;SomaticEVS=7.98;DP=259;ANN=A|synonymous_variant|LOW|COL9A1|ENSSSCG00000004274|transcript|ENSSSCT00000073708.1|protein_coding|10/38|c.960C>T|p.Gly320Gly|1102/3374|960/2769|320/922||,A|synonymous_variant|LOW|COL9A1|ENSSSCG00000004274|transcript|ENSSSCT00000004723.4|protein_coding|4/32|c.237C>T|p.Gly7…	0	0	0.0535714	0	0.0131579	0	0	0	1
1	50692688	G	A	SOMATIC;QSS=37;TQSS=1;NT=ref;QSS_NT=37;TQSS_NT=1;SGT=GG->AG;MQ=60;MQ0=0;ReadPosRankSum=1.44;SNVSB=0;SomaticEVS=8.35;DP=237;ANN=A|missense_variant|MODERATE|FAM135A|ENSSSCG00000004275|transcript|ENSSSCT00000004725.4|protein_coding|15/22|c.1928G>A|p.Cys643Tyr|2426/6568|1928/4554|643/1517||,A|missense_variant|MODERATE|FAM135A|ENSSSCG00000004275|transcript|ENSSSCT00000045995.2|protein_coding|16/24|c.2…	0	0	0	0.034188	0	0	0	1	0
1	50714639	C	A	SOMATIC;QSS=39;TQSS=2;NT=ref;QSS_NT=39;TQSS_NT=2;SGT=CC->AC;MQ=60;MQ0=0;ReadPosRankSum=-0.06;SNVSB=0;SomaticEVS=8.47;DP=282;ANN=A|missense_variant|MODERATE|FAM135A|ENSSSCG00000004275|transcript|ENSSSCT00000004725.4|protein_coding|22/22|c.4521C>A|p.Phe1507Leu|5019/6568|4521/4554|1507/1517||,A|missense_variant|MODERATE|FAM135A|ENSSSCG00000004275|transcript|ENSSSCT00000045995.2|protein_coding|24/24|…	0	0	0	0	0.0294118	0	0	1	0
1	50945286	G	A	SOMATIC;QSS=35;TQSS=1;NT=ref;QSS_NT=35;TQSS_NT=1;SGT=GG->AG;MQ=60;MQ0=0;ReadPosRankSum=-0.96;SNVSB=0;SomaticEVS=8.24;DP=116;ANN=A|downstream_gene_variant|MODIFIER|SMAP1|ENSSSCG00000004276|transcript|ENSSSCT00000052276.2|protein_coding||c.*3902G>A|||||2295|,A|downstream_gene_variant|MODIFIER|SMAP1|ENSSSCG00000004276|transcript|ENSSSCT00000056202.2|protein_coding||c.*3902G>A|||||2295|,A|downstream_…	0	0	0.0357143	0	0	0	0	0	0
1	51315785	A	G	SOMATIC;QSS=31;TQSS=2;NT=ref;QSS_NT=31;TQSS_NT=2;SGT=AA->AG;MQ=60;MQ0=0;ReadPosRankSum=0.9;SNVSB=0;SomaticEVS=7.91;DP=300;ANN=G|5_prime_UTR_variant|MODIFIER|OGFRL1|ENSSSCG00000004279|transcript|ENSSSCT00000090964.1|protein_coding|2/9|c.-852A>G|||||5271|,G|intron_variant|MODIFIER|OGFRL1|ENSSSCG00000004279|transcript|ENSSSCT00000060364.2|protein_coding|1/7|c.268-1625A>G||||||,G|intron_variant|MODIF…	0	0	0	0.0147059	0	0	0	0	0
1	51412915	C	T	SOMATIC;QSS=53;TQSS=1;NT=ref;QSS_NT=53;TQSS_NT=1;SGT=CC->CT;MQ=60;MQ0=0;ReadPosRankSum=2.73;SNVSB=0;SomaticEVS=11.83;DP=100;ANN=T|non_coding_transcript_exon_variant|MODIFIER|ssc-mir-30a|ENSSSCG00000019941|transcript|ENSSSCT00000021536.2|miRNA|1/1|n.19G>A||||||	0	0	0	0	0	0.0689655	0	0	0
1	51988183	G	T	SOMATIC;QSS=0;TQSS=1;NT=ref;QSS_NT=0;TQSS_NT=1;SGT=GG->GG;MQ=60;MQ0=0;ReadPosRankSum=-0.08;SNVSB=1.83;SomaticEVS=0.31;DP=232;ANN=T|missense_variant|MODERATE|RIMS1|ENSSSCG00000004280|transcript|ENSSSCT00000080177.1|protein_coding|3/34|c.425G>T|p.Arg142Leu|450/5632|425/5055|142/1684||,T|missense_variant|MODERATE|RIMS1|ENSSSCG00000004280|transcript|ENSSSCT00000004730.4|protein_coding|3/31|c.425G>T|p…	0	0.0114943	0	0	0.0576923	0	0	1	0
1	52035898	C	T	SOMATIC;QSS=59;TQSS=1;NT=ref;QSS_NT=59;TQSS_NT=1;SGT=CC->CT;MQ=60;MQ0=0;ReadPosRankSum=0.7;SNVSB=0;SomaticEVS=10.21;DP=179;ANN=T|missense_variant|MODERATE|RIMS1|ENSSSCG00000004280|transcript|ENSSSCT00000080177.1|protein_coding|5/34|c.649C>T|p.Arg217Trp|674/5632|649/5055|217/1684||,T|missense_variant|MODERATE|RIMS1|ENSSSCG00000004280|transcript|ENSSSCT00000004730.4|protein_coding|4/31|c.649C>T|p.A…	0	0	0	0	0.043956	0	0	1	0
1	55492711	G	A	SOMATIC;QSS=37;TQSS=1;NT=ref;QSS_NT=37;TQSS_NT=1;SGT=GG->AG;MQ=60;MQ0=0;ReadPosRankSum=2.14;SNVSB=0;SomaticEVS=7.48;DP=155;ANN=A|5_prime_UTR_variant|MODIFIER|HTR1E|ENSSSCG00000035251|transcript|ENSSSCT00000050259.2|protein_coding|2/2|c.-174G>A|||||174|	0	0.03125	0	0	0	0	0	0	0
1	55554850	A	C	SOMATIC;QSS=44;TQSS=1;NT=ref;QSS_NT=44;TQSS_NT=1;SGT=AA->AC;MQ=60;MQ0=0;ReadPosRankSum=-0.68;SNVSB=0;SomaticEVS=8.82;DP=161;ANN=C|missense_variant|MODERATE|CGA|ENSSSCG00000025434|transcript|ENSSSCT00000062390.2|protein_coding|2/4|c.91T>G|p.Tyr31Asp|252/860|91/435|31/144||,C|missense_variant|MODERATE|CGA|ENSSSCG00000025434|transcript|ENSSSCT00000031283.3|protein_coding|2/4|c.19T>G|p.Tyr7Asp|117/20…	0	0.0227273	0	0	0	0	0	1	0
1	55618682	C	T	SOMATIC;QSS=32;TQSS=1;NT=ref;QSS_NT=32;TQSS_NT=1;SGT=CC->CT;MQ=60;MQ0=0;ReadPosRankSum=-1.34;SNVSB=0;SomaticEVS=7.65;DP=157;ANN=T|missense_variant|MODERATE|ZNF292|ENSSSCG00000035281|transcript|ENSSSCT00000065061.2|protein_coding|1/9|c.124C>T|p.Pro42Ser|139/9073|124/8169|42/2722||	0	0	0	0	0	0.0444444	0	1	0
1	55704973	C	T	SOMATIC;QSS=1;TQSS=1;NT=ref;QSS_NT=1;TQSS_NT=1;SGT=CC->CC;MQ=60;MQ0=0;ReadPosRankSum=-0.42;SNVSB=0;SomaticEVS=1.09;DP=284;ANN=T|missense_variant|MODERATE|ZNF292|ENSSSCG00000035281|transcript|ENSSSCT00000065061.2|protein_coding|8/9|c.2435C>T|p.Thr812Ile|2450/9073|2435/8169|812/2722||	0	0	0.025974	0	0	0.0540541	0	1	0
1	55839901	G	A	SOMATIC;QSS=35;TQSS=1;NT=ref;QSS_NT=35;TQSS_NT=1;SGT=GG->AG;MQ=60;MQ0=0;ReadPosRankSum=-1.17;SNVSB=0;SomaticEVS=7.8;DP=217;ANN=A|missense_variant|MODERATE|ENSSSCG00000004302|ENSSSCG00000004302|transcript|ENSSSCT00000004756.4|protein_coding|10/13|c.1228G>A|p.Asp410Asn|1328/2661|1228/1869|410/622||,A|missense_variant|MODERATE|ENSSSCG00000004302|ENSSSCG00000004302|transcript|ENSSSCT00000059405.2|pro…	0	0	0	0.016	0	0	0	1	0
1	56034948	A	G	SOMATIC;QSS=54;TQSS=1;NT=ref;QSS_NT=54;TQSS_NT=1;SGT=AA->AG;MQ=60;MQ0=0;ReadPosRankSum=-1.28;SNVSB=0;SomaticEVS=13.65;DP=114;ANN=G|synonymous_variant|LOW|ORC3|ENSSSCG00000004306|transcript|ENSSSCT00000004761.4|protein_coding|16/18|c.1650A>G|p.Glu550Glu|1696/3893|1650/2277|550/758||,G|synonymous_variant|LOW|ORC3|ENSSSCG00000004306|transcript|ENSSSCT00000037698.2|protein_coding|18/22|c.1653A>G|p.Gl…	0	0	0	0.0727273	0	0	0	0	1
1	56272206	G	T	SOMATIC;QSS=31;TQSS=1;NT=ref;QSS_NT=31;TQSS_NT=1;SGT=GG->GT;MQ=60;MQ0=0;ReadPosRankSum=0.61;SNVSB=0;SomaticEVS=7.05;DP=236;ANN=T|non_coding_transcript_exon_variant|MODIFIER|ENSSSCG00000038663|ENSSSCG00000038663|transcript|ENSSSCT00000045603.2|pseudogene|6/6|n.2829G>T||||||,T|non_coding_transcript_exon_variant|MODIFIER|ENSSSCG00000038663|ENSSSCG00000038663|transcript|ENSSSCT00000043574.2|pseudogen…	0	0	0	0	0	0.027972	0	0	0
1	56274011	G	T	SOMATIC;QSS=34;TQSS=1;NT=ref;QSS_NT=34;TQSS_NT=1;SGT=GG->GT;MQ=60;MQ0=0;ReadPosRankSum=-1.72;SNVSB=0;SomaticEVS=7.49;DP=343;ANN=T|non_coding_transcript_exon_variant|MODIFIER|ENSSSCG00000038663|ENSSSCG00000038663|transcript|ENSSSCT00000045603.2|pseudogene|6/6|n.4634G>T||||||,T|non_coding_transcript_exon_variant|MODIFIER|ENSSSCG00000038663|ENSSSCG00000038663|transcript|ENSSSCT00000043574.2|pseudoge…	0	0	0	0.0201342	0	0	0	0	0
1	57011923	A	G	SOMATIC;QSS=0;TQSS=1;NT=ref;QSS_NT=0;TQSS_NT=1;SGT=AA->AA;MQ=56.94;MQ0=4;ReadPosRankSum=-3.64;SNVSB=7.18;SomaticEVS=0.08;DP=2429;ANN=G|intron_variant|MODIFIER|RNGTT|ENSSSCG00000004311|transcript|ENSSSCT00000053939.2|protein_coding|8/16|c.897-13841T>C||||||,G|intron_variant|MODIFIER|RNGTT|ENSSSCG00000004311|transcript|ENSSSCT00000004766.4|protein_coding|8/15|c.897-13841T>C||||||,G|intron_variant|M…	0.0687831	0.184466	0.0722892	0.210046	0.101604	0.167382	0	0	0
1	57438238	T	G	SOMATIC;QSS=0;TQSS=1;NT=ref;QSS_NT=0;TQSS_NT=1;SGT=TT->TT;MQ=59.98;MQ0=0;ReadPosRankSum=1.78;SNVSB=6.59;SomaticEVS=0.43;DP=2069;ANN=G|intron_variant|MODIFIER|ANKRD6|ENSSSCG00000004322|transcript|ENSSSCT00000043370.2|protein_coding|1/15|c.-151+77T>G||||||,G|intron_variant|MODIFIER|ANKRD6|ENSSSCG00000004322|transcript|ENSSSCT00000004778.4|protein_coding|1/13|c.-151+77T>G||||||,G|intron_variant|MODI…	0	0.0234114	0.00480769	0.0440415	0	0.0144578	0	0	0
1	57632158	G	A	SOMATIC;QSS=45;TQSS=1;NT=ref;QSS_NT=45;TQSS_NT=1;SGT=GG->AG;MQ=60;MQ0=0;ReadPosRankSum=2.66;SNVSB=0;SomaticEVS=8.23;DP=131;ANN=A|missense_variant|MODERATE|ANKRD6|ENSSSCG00000004322|transcript|ENSSSCT00000043370.2|protein_coding|10/16|c.811G>A|p.Gly271Arg|1123/4223|811/2184|271/727||,A|missense_variant|MODERATE|ANKRD6|ENSSSCG00000004322|transcript|ENSSSCT00000004778.4|protein_coding|8/14|c.634G>A|…	0	0.0240964	0	0	0	0	0	1	0
1	57666609	C	T	SOMATIC;QSS=0;TQSS=1;NT=ref;QSS_NT=0;TQSS_NT=1;SGT=CC->CC;MQ=60;MQ0=0;ReadPosRankSum=1.65;SNVSB=3.41;SomaticEVS=0.66;DP=529;ANN=T|missense_variant|MODERATE|MDN1|ENSSSCG00000004328|transcript|ENSSSCT00000004784.4|protein_coding|98/103|c.16087G>A|p.Ala5363Thr|16267/18221|16087/16791|5363/5596||	0	0	0	0	0.00714286	0.0261438	0	1	0
1	57880709	G	A	SOMATIC;QSS=36;TQSS=1;NT=ref;QSS_NT=36;TQSS_NT=1;SGT=GG->AG;MQ=60;MQ0=0;ReadPosRankSum=0.64;SNVSB=0;SomaticEVS=8.05;DP=217;ANN=A|missense_variant|MODERATE|GJA10|ENSSSCG00000004330|transcript|ENSSSCT00000004786.4|protein_coding|1/2|c.970G>A|p.Glu324Lys|970/1479|970/1479|324/492||	0	0.0169492	0	0	0	0	0	1	0
1	57901273	C	T	SOMATIC;QSS=46;TQSS=1;NT=ref;QSS_NT=46;TQSS_NT=1;SGT=CC->CT;MQ=60;MQ0=0;ReadPosRankSum=2.14;SNVSB=0;SomaticEVS=8.94;DP=169;ANN=T|3_prime_UTR_variant|MODIFIER|BACH2|ENSSSCG00000004332|transcript|ENSSSCT00000064722.2|protein_coding|9/9|c.*2136G>A|||||2136|	0	0.05	0	0	0	0	0	0	0
1	62941918	C	T	SOMATIC;QSS=29;TQSS=1;NT=ref;QSS_NT=29;TQSS_NT=1;SGT=CC->CT;MQ=60;MQ0=0;ReadPosRankSum=-1.05;SNVSB=0;SomaticEVS=7.89;DP=175;ANN=T|3_prime_UTR_variant|MODIFIER|MANEA|ENSSSCG00000035648|transcript|ENSSSCT00000038684.2|protein_coding|5/6|c.*994C>T|||||994|,T|3_prime_UTR_variant|MODIFIER|MANEA|ENSSSCG00000035648|transcript|ENSSSCT00000070296.1|protein_coding|6/7|c.*994C>T|||||994|	0.0375	0	0	0	0	0	0	0	0
1	63706015	C	A	SOMATIC;QSS=57;TQSS=1;NT=ref;QSS_NT=57;TQSS_NT=1;SGT=CC->AC;MQ=60;MQ0=0;ReadPosRankSum=-1.27;SNVSB=0;SomaticEVS=10.22;DP=240;ANN=A|5_prime_UTR_variant|MODIFIER|FHL5|ENSSSCG00000004340|transcript|ENSSSCT00000004796.4|protein_coding|1/7|c.-98C>A|||||32262|,A|5_prime_UTR_variant|MODIFIER|FHL5|ENSSSCG00000004340|transcript|ENSSSCT00000068060.1|protein_coding|1/7|c.-98C>A|||||32262|WARNING_TRANSCRIPT_…	0	0	0.02	0	0	0	0	0	0
1	63913126	G	A	SOMATIC;QSS=56;TQSS=1;NT=ref;QSS_NT=56;TQSS_NT=1;SGT=GG->AG;MQ=60;MQ0=0;ReadPosRankSum=-0.36;SNVSB=0;SomaticEVS=14.8;DP=149;ANN=A|3_prime_UTR_variant|MODIFIER|GPR63|ENSSSCG00000035240|transcript|ENSSSCT00000049315.1|protein_coding|3/3|c.*2228C>T|||||2228|,A|3_prime_UTR_variant|MODIFIER|GPR63|ENSSSCG00000035240|transcript|ENSSSCT00000072487.1|protein_coding|4/4|c.*2228C>T|||||2228|,A|3_prime_UTR_v…	0	0.0769231	0	0	0	0	0	0	0
1	63913697	G	A	SOMATIC;QSS=36;TQSS=1;NT=ref;QSS_NT=36;TQSS_NT=1;SGT=GG->AG;MQ=60;MQ0=0;ReadPosRankSum=2.29;SNVSB=0;SomaticEVS=8.13;DP=234;ANN=A|3_prime_UTR_variant|MODIFIER|GPR63|ENSSSCG00000035240|transcript|ENSSSCT00000049315.1|protein_coding|3/3|c.*1657C>T|||||1657|,A|3_prime_UTR_variant|MODIFIER|GPR63|ENSSSCG00000035240|transcript|ENSSSCT00000072487.1|protein_coding|4/4|c.*1657C>T|||||1657|,A|3_prime_UTR_va…	0	0.0168067	0	0	0	0	0	0	0
1	64307655	A	G	SOMATIC;QSS=60;TQSS=1;NT=ref;QSS_NT=60;TQSS_NT=1;SGT=AA->AG;MQ=59.44;MQ0=0;ReadPosRankSum=-2.66;SNVSB=0;SomaticEVS=8.06;DP=90;ANN=G|3_prime_UTR_variant|MODIFIER|MMS22L|ENSSSCG00000004344|transcript|ENSSSCT00000004800.4|protein_coding|24/24|c.*2292T>C|||||2292|,G|3_prime_UTR_variant|MODIFIER|MMS22L|ENSSSCG00000004344|transcript|ENSSSCT00000062484.2|protein_coding|25/25|c.*2292T>C|||||2292|,G|downs…	0	0	0	0.08	0	0	0	0	0
1	65875376	C	T	SOMATIC;QSS=35;TQSS=1;NT=ref;QSS_NT=35;TQSS_NT=1;SGT=CC->CT;MQ=60;MQ0=0;ReadPosRankSum=-0.48;SNVSB=0;SomaticEVS=8.55;DP=128;ANN=T|missense_variant|MODERATE|FBXL4|ENSSSCG00000004347|transcript|ENSSSCT00000004804.4|protein_coding|8/9|c.1648G>A|p.Asp550Asn|2021/2642|1648/1866|550/621||,T|missense_variant|MODERATE|FBXL4|ENSSSCG00000004347|transcript|ENSSSCT00000042969.2|protein_coding|8/8|c.1648G>A|p…	0.0526316	0	0	0	0	0	0	1	0
1	66232289	G	A	SOMATIC;QSS=43;TQSS=1;NT=ref;QSS_NT=43;TQSS_NT=1;SGT=GG->AG;MQ=60;MQ0=0;ReadPosRankSum=-0.29;SNVSB=0;SomaticEVS=8.51;DP=166;ANN=A|3_prime_UTR_variant|MODIFIER|FAXC|ENSSSCG00000004349|transcript|ENSSSCT00000024260.3|protein_coding|6/6|c.*102C>T|||||102|,A|3_prime_UTR_variant|MODIFIER|FAXC|ENSSSCG00000004349|transcript|ENSSSCT00000004805.4|protein_coding|7/7|c.*102C>T|||||102|	0	0	0	0	0	0.0224719	0	0	0
1	66322459	G	A	SOMATIC;QSS=20;TQSS=1;NT=ref;QSS_NT=20;TQSS_NT=1;SGT=GG->AG;MQ=60;MQ0=0;ReadPosRankSum=-0.39;SNVSB=0;SomaticEVS=9.44;DP=22;ANN=A|3_prime_UTR_variant|MODIFIER|PNISR|ENSSSCG00000037594|transcript|ENSSSCT00000028650.3|protein_coding|19/19|c.*2334C>T|||||28831|,A|3_prime_UTR_variant|MODIFIER|PNISR|ENSSSCG00000037594|transcript|ENSSSCT00000060237.2|protein_coding|20/20|c.*2334C>T|||||28831|,A|intron_v…	0	0	0	0.285714	0	0	0	0	0
1	66322596	T	C	SOMATIC;QSS=14;TQSS=1;NT=ref;QSS_NT=14;TQSS_NT=1;SGT=TT->CT;MQ=60;MQ0=0;ReadPosRankSum=0;SNVSB=0;SomaticEVS=8.22;DP=15;ANN=C|3_prime_UTR_variant|MODIFIER|PNISR|ENSSSCG00000037594|transcript|ENSSSCT00000028650.3|protein_coding|19/19|c.*2197A>G|||||28694|,C|3_prime_UTR_variant|MODIFIER|PNISR|ENSSSCG00000037594|transcript|ENSSSCT00000060237.2|protein_coding|20/20|c.*2197A>G|||||28694|,C|intron_varia…	0	0	0	0	0	0.333333	0	0	0
1	67613586	C	G	SOMATIC;QSS=38;TQSS=1;NT=ref;QSS_NT=38;TQSS_NT=1;SGT=CC->CG;MQ=60;MQ0=0;ReadPosRankSum=-1.63;SNVSB=0;SomaticEVS=8.26;DP=215;ANN=G|missense_variant|MODERATE|ASCC3|ENSSSCG00000004358|transcript|ENSSSCT00000058812.2|protein_coding|4/42|c.519G>C|p.Met173Ile|865/7611|519/6612|173/2203||,G|missense_variant|MODERATE|ASCC3|ENSSSCG00000004358|transcript|ENSSSCT00000004816.4|protein_coding|4/41|c.519G>C|p.…	0	0	0	0	0	0.036036	0	1	0
1	71104789	C	T	SOMATIC;QSS=32;TQSS=1;NT=ref;QSS_NT=32;TQSS_NT=1;SGT=CC->CT;MQ=60;MQ0=0;ReadPosRankSum=-0.1;SNVSB=0;SomaticEVS=8.46;DP=78;ANN=T|5_prime_UTR_variant|MODIFIER|HACE1|ENSSSCG00000004364|transcript|ENSSSCT00000004823.4|protein_coding|1/25|c.-299G>A|||||12121|,T|5_prime_UTR_variant|MODIFIER|HACE1|ENSSSCG00000004364|transcript|ENSSSCT00000048824.2|protein_coding|1/24|c.-41G>A|||||41|,T|5_prime_UTR_varia…	0	0	0.0681818	0	0	0	0	0	0
1	71240357	G	A	SOMATIC;QSS=34;TQSS=1;NT=ref;QSS_NT=34;TQSS_NT=1;SGT=GG->AG;MQ=60;MQ0=0;ReadPosRankSum=0.12;SNVSB=0;SomaticEVS=8.42;DP=160;ANN=A|missense_variant|MODERATE|LIN28B|ENSSSCG00000037612|transcript|ENSSSCT00000043008.2|protein_coding|3/4|c.371G>A|p.Gly124Glu|371/2422|371/777|124/258||,A|missense_variant|MODERATE|LIN28B|ENSSSCG00000037612|transcript|ENSSSCT00000088401.1|protein_coding|3/4|c.347G>A|p.Gly…	0	0	0	0	0.0253165	0	0	1	0
1	71297023	A	C	SOMATIC;QSS=0;TQSS=1;NT=ref;QSS_NT=0;TQSS_NT=1;SGT=AA->AA;MQ=60;MQ0=0;ReadPosRankSum=-0.4;SNVSB=1.52;SomaticEVS=0.87;DP=279;ANN=C|downstream_gene_variant|MODIFIER|LIN28B|ENSSSCG00000037612|transcript|ENSSSCT00000043008.2|protein_coding||c.*1807A>C|||||162|,C|downstream_gene_variant|MODIFIER|LIN28B|ENSSSCG00000037612|transcript|ENSSSCT00000088401.1|protein_coding||c.*1807A>C|||||162|,C|intergenic_…	0	0.0136986	0	0.0315789	0	0	0	0	0
1	72331626	G	A	SOMATIC;QSS=43;TQSS=1;NT=ref;QSS_NT=43;TQSS_NT=1;SGT=GG->AG;MQ=60;MQ0=0;ReadPosRankSum=0.02;SNVSB=0;SomaticEVS=8.06;DP=140;ANN=A|synonymous_variant|LOW|PRDM1|ENSSSCG00000004369|transcript|ENSSSCT00000037769.2|protein_coding|5/7|c.1812G>A|p.Gln604Gln|1830/4147|1812/2529|604/842||,A|synonymous_variant|LOW|PRDM1|ENSSSCG00000004369|transcript|ENSSSCT00000038421.2|protein_coding|5/6|c.1770G>A|p.Gln590…	0	0	0	0.021978	0	0	0	0	1
1	72416994	G	A	SOMATIC;QSS=10;TQSS=1;NT=ref;QSS_NT=10;TQSS_NT=1;SGT=GG->AG;MQ=56.51;MQ0=1;ReadPosRankSum=1;SNVSB=1.9;SomaticEVS=0.56;DP=319;ANN=A|downstream_gene_variant|MODIFIER|ATG5|ENSSSCG00000004370|transcript|ENSSSCT00000049307.2|protein_coding||c.*5239C>T|||||4987|,A|intron_variant|MODIFIER|ATG5|ENSSSCG00000004370|transcript|ENSSSCT00000076567.1|protein_coding|7/8|c.691+5402C>T||||||,A|intron_variant|MODI…	0.1	0.0571429	0.105263	0	0.166667	0.025641	0	0	0
1	72700426	C	A	SOMATIC;QSS=35;TQSS=1;NT=ref;QSS_NT=35;TQSS_NT=1;SGT=CC->AC;MQ=60;MQ0=0;ReadPosRankSum=1.26;SNVSB=0;SomaticEVS=7.7;DP=189;ANN=A|stop_gained|HIGH|CRYBG1|ENSSSCG00000004371|transcript|ENSSSCT00000082413.1|protein_coding|8/27|c.1164C>A|p.Cys388*|2790/8515|1164/6288|388/2095||,A|stop_gained|HIGH|CRYBG1|ENSSSCG00000004371|transcript|ENSSSCT00000004832.4|protein_coding|8/26|c.1164C>A|p.Cys388*|2790/848…	0	0	0	0.0163934	0	0	1	0	0
1	73844438	C	A	SOMATIC;QSS=81;TQSS=2;NT=ref;QSS_NT=81;TQSS_NT=2;SGT=CC->AC;MQ=59.84;MQ0=0;ReadPosRankSum=2.66;SNVSB=0;SomaticEVS=8.92;DP=227;ANN=A|3_prime_UTR_variant|MODIFIER|SCML4|ENSSSCG00000033392|transcript|ENSSSCT00000056399.2|protein_coding|10/10|c.*3147G>T|||||5579|,A|intron_variant|MODIFIER|SCML4|ENSSSCG00000033392|transcript|ENSSSCT00000047422.2|protein_coding|8/10|c.*3824+1755G>T||||||,A|intron_varia…	0	0	0	0	0.0412371	0	0	0	0
1	73847196	T	C	SOMATIC;QSS=0;TQSS=1;NT=ref;QSS_NT=0;TQSS_NT=1;SGT=TT->TT;MQ=59.91;MQ0=0;ReadPosRankSum=0.72;SNVSB=1.93;SomaticEVS=0.54;DP=395;ANN=C|3_prime_UTR_variant|MODIFIER|SCML4|ENSSSCG00000033392|transcript|ENSSSCT00000047422.2|protein_coding|8/11|c.*2821A>G|||||2821|,C|3_prime_UTR_variant|MODIFIER|SCML4|ENSSSCG00000033392|transcript|ENSSSCT00000088397.1|protein_coding|4/6|c.*2776A>G|||||2821|,C|downstrea…	0	0	0	0	0.011236	0.0425532	0	0	0
1	73847467	G	T	SOMATIC;QSS=29;TQSS=1;NT=ref;QSS_NT=29;TQSS_NT=1;SGT=GG->GT;MQ=60;MQ0=0;ReadPosRankSum=0.75;SNVSB=0;SomaticEVS=7.91;DP=355;ANN=T|3_prime_UTR_variant|MODIFIER|SCML4|ENSSSCG00000033392|transcript|ENSSSCT00000047422.2|protein_coding|8/11|c.*2550C>A|||||2550|,T|3_prime_UTR_variant|MODIFIER|SCML4|ENSSSCG00000033392|transcript|ENSSSCT00000088397.1|protein_coding|4/6|c.*2505C>A|||||2550|,T|downstream_ge…	0.0182927	0	0	0	0	0	0	0	0
1	73848847	T	C	SOMATIC;QSS=34;TQSS=1;NT=ref;QSS_NT=34;TQSS_NT=1;SGT=TT->CT;MQ=60;MQ0=0;ReadPosRankSum=-0.62;SNVSB=0;SomaticEVS=8.35;DP=277;ANN=C|3_prime_UTR_variant|MODIFIER|SCML4|ENSSSCG00000033392|transcript|ENSSSCT00000056399.2|protein_coding|8/10|c.*1170A>G|||||1170|,C|3_prime_UTR_variant|MODIFIER|SCML4|ENSSSCG00000033392|transcript|ENSSSCT00000047422.2|protein_coding|8/11|c.*1170A>G|||||1170|,C|3_prime_UTR…	0	0.0305344	0	0	0	0	0	0	0
1	74279791	C	A	SOMATIC;QSS=63;TQSS=1;NT=ref;QSS_NT=63;TQSS_NT=1;SGT=CC->AC;MQ=60;MQ0=0;ReadPosRankSum=-0.09;SNVSB=0;SomaticEVS=11.2;DP=129;ANN=A|stop_gained|HIGH|NR2E1|ENSSSCG00000004384|transcript|ENSSSCT00000022342.2|protein_coding|3/9|c.180C>A|p.Cys60*|867/3160|180/1158|60/385||;LOF=(NR2E1|ENSSSCG00000004384|1|1.00);NMD=(NR2E1|ENSSSCG00000004384|1|1.00)	0	0	0	0	0.0294118	0	1	0	0
1	74429680	G	A	SOMATIC;QSS=42;TQSS=1;NT=ref;QSS_NT=42;TQSS_NT=1;SGT=GG->AG;MQ=60;MQ0=0;ReadPosRankSum=-1.5;SNVSB=0;SomaticEVS=8.29;DP=188;ANN=A|missense_variant|MODERATE|AFG1L|ENSSSCG00000040199|transcript|ENSSSCT00000022746.3|protein_coding|5/14|c.524G>A|p.Arg175His|676/2263|524/1443|175/480||,A|missense_variant|MODERATE|AFG1L|ENSSSCG00000040199|transcript|ENSSSCT00000046117.2|protein_coding|5/13|c.524G>A|p.Ar…	0	0	0	0	0	0.0344828	0	1	0
1	74545007	C	T	SOMATIC;QSS=50;TQSS=1;NT=ref;QSS_NT=50;TQSS_NT=1;SGT=CC->CT;MQ=60;MQ0=0;ReadPosRankSum=-0.75;SNVSB=0;SomaticEVS=9.1;DP=95;ANN=T|stop_gained|HIGH|AFG1L|ENSSSCG00000040199|transcript|ENSSSCT00000022746.3|protein_coding|10/14|c.1000C>T|p.Arg334*|1152/2263|1000/1443|334/480||,T|stop_gained|HIGH|AFG1L|ENSSSCG00000040199|transcript|ENSSSCT00000046117.2|protein_coding|10/13|c.1000C>T|p.Arg334*|1152/2122…	0	0	0	0	0	0.08	1	0	0
1	74590051	G	C	SOMATIC;QSS=42;TQSS=2;NT=ref;QSS_NT=42;TQSS_NT=2;SGT=GG->CG;MQ=60;MQ0=0;ReadPosRankSum=2.04;SNVSB=0;SomaticEVS=8.6;DP=199;ANN=C|3_prime_UTR_variant|MODIFIER|AFG1L|ENSSSCG00000040199|transcript|ENSSSCT00000056646.2|protein_coding|12/12|c.*1385G>C|||||1385|,C|downstream_gene_variant|MODIFIER|AFG1L|ENSSSCG00000040199|transcript|ENSSSCT00000022746.3|protein_coding||c.*1003G>C|||||335|,C|downstream_ge…	0	0.0217391	0	0	0	0	0	0	0
1	74756031	C	T	SOMATIC;QSS=60;TQSS=1;NT=ref;QSS_NT=60;TQSS_NT=1;SGT=CC->CT;MQ=60;MQ0=0;ReadPosRankSum=0.27;SNVSB=0;SomaticEVS=10.23;DP=224;ANN=T|3_prime_UTR_variant|MODIFIER|ENSSSCG00000004387|ENSSSCG00000004387|transcript|ENSSSCT00000004849.4|protein_coding|4/4|c.*642C>T|||||17594|	0	0	0	0	0.0449438	0	0	0	0
1	74756202	C	A	SOMATIC;QSS=29;TQSS=1;NT=ref;QSS_NT=29;TQSS_NT=1;SGT=CC->AC;MQ=60;MQ0=0;ReadPosRankSum=0.25;SNVSB=0;SomaticEVS=7.91;DP=155;ANN=A|3_prime_UTR_variant|MODIFIER|ENSSSCG00000004387|ENSSSCG00000004387|transcript|ENSSSCT00000004849.4|protein_coding|4/4|c.*813C>A|||||17765|	0.046875	0	0	0	0	0	0	0	0
1	75605022	C	A	SOMATIC;QSS=0;TQSS=1;NT=ref;QSS_NT=0;TQSS_NT=1;SGT=CC->CC;MQ=60;MQ0=0;ReadPosRankSum=-1.18;SNVSB=1.03;SomaticEVS=1;DP=485;ANN=A|intergenic_region|MODIFIER|ENSSSCG00000004410-ENSSSCG00000033739|ENSSSCG00000004410-ENSSSCG00000033739|intergenic_region|ENSSSCG00000004410-ENSSSCG00000033739|||n.75605022C>A||||||	0.00917431	0.0363636	0	0	0	0	0	0	0
1	75628485	C	T	SOMATIC;QSS=0;TQSS=1;NT=ref;QSS_NT=0;TQSS_NT=1;SGT=CC->CC;MQ=60;MQ0=0;ReadPosRankSum=-0.53;SNVSB=2.43;SomaticEVS=0.7;DP=466;ANN=T|missense_variant|MODERATE|ENSSSCG00000033739|ENSSSCG00000033739|transcript|ENSSSCT00000045750.2|protein_coding|20/23|c.1723G>A|p.Ala575Thr|1907/4428|1723/2160|575/719||	0	0	0	0	0.00847458	0.0289855	0	1	0
1	76248581	A	G	SOMATIC;QSS=22;TQSS=1;NT=ref;QSS_NT=22;TQSS_NT=1;SGT=AA->AG;MQ=60;MQ0=0;ReadPosRankSum=0;SNVSB=0;SomaticEVS=11.8;DP=29;ANN=G|3_prime_UTR_variant|MODIFIER|METTL24|ENSSSCG00000004402|transcript|ENSSSCT00000043886.2|protein_coding|5/5|c.*2174T>C|||||2174|,G|downstream_gene_variant|MODIFIER|METTL24|ENSSSCG00000004402|transcript|ENSSSCT00000004865.4|protein_coding||c.*956T>C|||||956|,G|intron_variant|…	0	0.333333	0	0	0	0	0	0	0
1	76249977	G	A	SOMATIC;QSS=20;TQSS=1;NT=ref;QSS_NT=20;TQSS_NT=1;SGT=GG->AG;MQ=60;MQ0=0;ReadPosRankSum=-1.94;SNVSB=0;SomaticEVS=9.39;DP=20;ANN=A|3_prime_UTR_variant|MODIFIER|METTL24|ENSSSCG00000004402|transcript|ENSSSCT00000043886.2|protein_coding|5/5|c.*778C>T|||||778|,A|intron_variant|MODIFIER|METTL24|ENSSSCG00000004402|transcript|ENSSSCT00000037630.2|protein_coding|5/5|c.912+964C>T||||||,A|intron_variant|MODI…	0	0.285714	0	0	0	0	0	0	0
1	76422266	T	A	SOMATIC;QSS=20;TQSS=1;NT=ref;QSS_NT=20;TQSS_NT=1;SGT=TT->AT;MQ=60;MQ0=0;ReadPosRankSum=-1.94;SNVSB=0;SomaticEVS=9.33;DP=40;ANN=A|upstream_gene_variant|MODIFIER|DDO|ENSSSCG00000004401|transcript|ENSSSCT00000004864.4|protein_coding||c.-5055A>T|||||4965|,A|downstream_gene_variant|MODIFIER|SLC22A16|ENSSSCG00000004399|transcript|ENSSSCT00000004862.4|protein_coding||c.*1335A>T|||||1086|,A|intergenic_re…	0	0.285714	0	0	0	0	0	0	0
1	76422268	A	C	SOMATIC;QSS=20;TQSS=1;NT=ref;QSS_NT=20;TQSS_NT=1;SGT=AA->AC;MQ=60;MQ0=0;ReadPosRankSum=-1.94;SNVSB=0;SomaticEVS=9.33;DP=38;ANN=C|upstream_gene_variant|MODIFIER|DDO|ENSSSCG00000004401|transcript|ENSSSCT00000004864.4|protein_coding||c.-5057T>G|||||4967|,C|downstream_gene_variant|MODIFIER|SLC22A16|ENSSSCG00000004399|transcript|ENSSSCT00000004862.4|protein_coding||c.*1333T>G|||||1084|,C|intergenic_re…	0	0.285714	0	0	0	0	0	0	0
1	76422327	C	T	SOMATIC;QSS=16;TQSS=1;NT=ref;QSS_NT=16;TQSS_NT=1;SGT=CC->CT;MQ=60;MQ0=0;ReadPosRankSum=2.26;SNVSB=0;SomaticEVS=1.91;DP=109;ANN=T|downstream_gene_variant|MODIFIER|SLC22A16|ENSSSCG00000004399|transcript|ENSSSCT00000004862.4|protein_coding||c.*1274G>A|||||1025|,T|intergenic_region|MODIFIER|DDO-SLC22A16|ENSSSCG00000004401-ENSSSCG00000004399|intergenic_region|ENSSSCG00000004401-ENSSSCG00000004399|||n.…	0.105263	0	0	0	0.0967742	0	0	0	0
1	76423647	G	A	SOMATIC;QSS=31;TQSS=1;NT=ref;QSS_NT=31;TQSS_NT=1;SGT=GG->AG;MQ=60;MQ0=0;ReadPosRankSum=0.01;SNVSB=0;SomaticEVS=7.91;DP=322;ANN=A|missense_variant|MODERATE|SLC22A16|ENSSSCG00000004399|transcript|ENSSSCT00000004862.4|protein_coding|8/8|c.1598C>T|p.Ala533Val|1747/2042|1598/1644|533/547||	0.025641	0	0	0	0	0	0	1	0
1	76441261	C	T	SOMATIC;QSS=37;TQSS=1;NT=ref;QSS_NT=37;TQSS_NT=1;SGT=CC->CT;MQ=60;MQ0=0;ReadPosRankSum=0.61;SNVSB=0;SomaticEVS=8.56;DP=154;ANN=T|missense_variant|MODERATE|SLC22A16|ENSSSCG00000004399|transcript|ENSSSCT00000004862.4|protein_coding|4/8|c.904G>A|p.Glu302Lys|1053/2042|904/1644|302/547||	0	0	0.0294118	0	0	0	0	1	0
1	77318546	T	C	SOMATIC;QSS=66;TQSS=1;NT=ref;QSS_NT=66;TQSS_NT=1;SGT=TT->CT;MQ=60;MQ0=0;ReadPosRankSum=-1.34;SNVSB=0;SomaticEVS=12.13;DP=150;ANN=C|missense_variant|MODERATE|REV3L|ENSSSCG00000025703|transcript|ENSSSCT00000042003.2|protein_coding|5/32|c.617A>G|p.Asn206Ser|656/9599|617/9393|206/3130||	0	0	0.0615385	0	0	0	0	1	0
1	77810299	C	T	SOMATIC;QSS=43;TQSS=1;NT=ref;QSS_NT=43;TQSS_NT=1;SGT=CC->CT;MQ=60;MQ0=0;ReadPosRankSum=2.17;SNVSB=0;SomaticEVS=11;DP=87;ANN=T|upstream_gene_variant|MODIFIER|FYN|ENSSSCG00000004421|transcript|ENSSSCT00000004884.4|protein_coding||c.-280G>A|||||10|,T|upstream_gene_variant|MODIFIER|FYN|ENSSSCG00000004421|transcript|ENSSSCT00000004886.4|protein_coding||c.-280G>A|||||10|,T|intron_variant|MODIFIER|FYN|E…	0	0	0.0810811	0	0	0	0	0	0
1	78020382	A	G	SOMATIC;QSS=33;TQSS=1;NT=ref;QSS_NT=33;TQSS_NT=1;SGT=AA->AG;MQ=60;MQ0=0;ReadPosRankSum=-0.64;SNVSB=0;SomaticEVS=8.24;DP=139;ANN=G|downstream_gene_variant|MODIFIER|CCN6|ENSSSCG00000004422|transcript|ENSSSCT00000057912.2|protein_coding||c.*2547A>G|||||673|,G|downstream_gene_variant|MODIFIER|CCN6|ENSSSCG00000004422|transcript|ENSSSCT00000086755.1|protein_coding||c.*2547A>G|||||2346|,G|downstream_gen…	0	0	0.03125	0	0	0	0	0	0
1	81609257	C	A	SOMATIC;QSS=46;TQSS=1;NT=ref;QSS_NT=46;TQSS_NT=1;SGT=CC->AC;MQ=60;MQ0=0;ReadPosRankSum=0.67;SNVSB=0;SomaticEVS=9.21;DP=261;ANN=A|stop_gained|HIGH|FRK|ENSSSCG00000004434|transcript|ENSSSCT00000004899.4|protein_coding|7/9|c.1234G>T|p.Glu412*|1681/3953|1234/1536|412/511||;LOF=(FRK|ENSSSCG00000004434|1|1.00);NMD=(FRK|ENSSSCG00000004434|1|1.00)	0	0	0	0	0.015748	0	1	0	0
1	81867708	G	A	SOMATIC;QSS=29;TQSS=1;NT=ref;QSS_NT=29;TQSS_NT=1;SGT=GG->AG;MQ=60;MQ0=0;ReadPosRankSum=0.34;SNVSB=0;SomaticEVS=7.81;DP=195;ANN=A|missense_variant|MODERATE|NT5DC1|ENSSSCG00000004435|transcript|ENSSSCT00000035653.3|protein_coding|10/12|c.1036G>A|p.Glu346Lys|1116/3363|1036/1359|346/452||,A|missense_variant|MODERATE|NT5DC1|ENSSSCG00000004435|transcript|ENSSSCT00000004900.4|protein_coding|9/11|c.964G>…	0	0	0	0	0	0.02	0	1	0
1	82061221	G	A	SOMATIC;QSS=32;TQSS=1;NT=ref;QSS_NT=32;TQSS_NT=1;SGT=GG->AG;MQ=60;MQ0=0;ReadPosRankSum=-1.71;SNVSB=0;SomaticEVS=7.42;DP=242;ANN=A|missense_variant|MODERATE|ENSSSCG00000004441|ENSSSCG00000004441|transcript|ENSSSCT00000042745.2|protein_coding|7/7|c.1159G>A|p.Gly387Ser|1455/3216|1159/2874|387/957||,A|missense_variant|MODERATE|ENSSSCG00000004441|ENSSSCG00000004441|transcript|ENSSSCT00000004906.4|prot…	0	0	0	0.0145985	0	0	0	1	0
1	82088066	T	C	SOMATIC;QSS=39;TQSS=1;NT=ref;QSS_NT=39;TQSS_NT=1;SGT=TT->CT;MQ=60;MQ0=0;ReadPosRankSum=-0.09;SNVSB=0;SomaticEVS=8.48;DP=471;ANN=C|downstream_gene_variant|MODIFIER|CALHM6|ENSSSCG00000036064|transcript|ENSSSCT00000054831.2|protein_coding||c.*234T>C|||||175|,C|intergenic_region|MODIFIER|CALHM6-TRAPPC3L|ENSSSCG00000036064-ENSSSCG00000040660|intergenic_region|ENSSSCG00000036064-ENSSSCG00000040660|||n.…	0	0.0363636	0.0128205	0	0	0	0	0	0
1	82662910	G	T	SOMATIC;QSS=30;TQSS=1;NT=ref;QSS_NT=30;TQSS_NT=1;SGT=GG->GT;MQ=60;MQ0=0;ReadPosRankSum=-0.14;SNVSB=0;SomaticEVS=7.89;DP=162;ANN=T|missense_variant|MODERATE|SNAP91|ENSSSCG00000004453|transcript|ENSSSCT00000060709.2|protein_coding|16/29|c.1411G>T|p.Asp471Tyr|1655/2999|1411/2721|471/906||,T|missense_variant|MODERATE|SNAP91|ENSSSCG00000004453|transcript|ENSSSCT00000058076.1|protein_coding|15/27|c.123…	0.0273973	0	0	0	0	0	0	1	0
1	82716044	G	A	SOMATIC;QSS=49;TQSS=1;NT=ref;QSS_NT=49;TQSS_NT=1;SGT=GG->AG;MQ=60;MQ0=0;ReadPosRankSum=1.37;SNVSB=0;SomaticEVS=10.02;DP=171;ANN=A|3_prime_UTR_variant|MODIFIER|PRSS35|ENSSSCG00000004452|transcript|ENSSSCT00000004917.4|protein_coding|2/2|c.*134C>T|||||134|	0	0	0	0.0294118	0	0	0	0	0
1	82997751	G	A	SOMATIC;QSS=73;TQSS=1;NT=ref;QSS_NT=73;TQSS_NT=1;SGT=GG->AG;MQ=60;MQ0=0;ReadPosRankSum=-0.83;SNVSB=0;SomaticEVS=16.98;DP=107;ANN=A|downstream_gene_variant|MODIFIER|RWDD2A|ENSSSCG00000029129|transcript|ENSSSCT00000029460.3|protein_coding||c.*2765C>T|||||235|,A|intergenic_region|MODIFIER|ME1-RWDD2A|ENSSSCG00000004454-ENSSSCG00000029129|intergenic_region|ENSSSCG00000004454-ENSSSCG00000029129|||n.829…	0	0	0.0526316	0	0	0	0	0	0
1	83153620	G	A	SOMATIC;QSS=63;TQSS=1;NT=ref;QSS_NT=63;TQSS_NT=1;SGT=GG->AG;MQ=60;MQ0=0;ReadPosRankSum=-0.08;SNVSB=0;SomaticEVS=10.67;DP=167;ANN=A|missense_variant|MODERATE|UBE3D|ENSSSCG00000026346|transcript|ENSSSCT00000059955.2|protein_coding|3/10|c.320G>A|p.Cys107Tyr|672/1540|320/1188|107/395||,A|missense_variant|MODERATE|UBE3D|ENSSSCG00000026346|transcript|ENSSSCT00000078410.1|protein_coding|3/10|c.320G>A|p.…	0.0526316	0	0	0	0	0	0	1	0
1	83973726	G	T	SOMATIC;QSS=32;TQSS=1;NT=ref;QSS_NT=32;TQSS_NT=1;SGT=GG->GT;MQ=60;MQ0=0;ReadPosRankSum=1.12;SNVSB=0;SomaticEVS=8.36;DP=207;ANN=T|5_prime_UTR_variant|MODIFIER|IBTK|ENSSSCG00000004460|transcript|ENSSSCT00000004926.4|protein_coding|1/29|c.-395G>T|||||10571|,T|5_prime_UTR_variant|MODIFIER|IBTK|ENSSSCG00000004460|transcript|ENSSSCT00000044652.2|protein_coding|1/28|c.-395G>T|||||10571|	0.030303	0	0	0	0	0	0	0	0
1	86125129	C	T	SOMATIC;QSS=33;TQSS=1;NT=ref;QSS_NT=33;TQSS_NT=1;SGT=CC->CT;MQ=60;MQ0=0;ReadPosRankSum=0.87;SNVSB=0;SomaticEVS=8.01;DP=131;ANN=T|splice_region_variant&synonymous_variant|LOW|TTK|ENSSSCG00000004466|transcript|ENSSSCT00000084805.1|protein_coding|2/23|c.240G>A|p.Ala80Ala|428/4355|240/2844|80/947||,T|5_prime_UTR_variant|MODIFIER|TTK|ENSSSCG00000004466|transcript|ENSSSCT00000037594.2|protein_coding|1/…	0	0	0.046875	0	0	0	0	0	1
1	86130149	G	C	SOMATIC;QSS=0;TQSS=1;NT=ref;QSS_NT=0;TQSS_NT=1;SGT=GG->GG;MQ=59.04;MQ0=0;ReadPosRankSum=1.22;SNVSB=0.85;SomaticEVS=0.25;DP=272;ANN=C|upstream_gene_variant|MODIFIER|TTK|ENSSSCG00000004466|transcript|ENSSSCT00000084805.1|protein_coding||c.-4619C>G|||||4431|,C|upstream_gene_variant|MODIFIER|TTK|ENSSSCG00000004466|transcript|ENSSSCT00000037594.2|protein_coding||c.-5060C>G|||||4950|,C|upstream_gene_va…	0.0588235	0	0.153846	0.230769	0.0526316	0.333333	0	0	0
1	86163999	T	G	SOMATIC;QSS=0;TQSS=1;NT=ref;QSS_NT=0;TQSS_NT=1;SGT=TT->TT;MQ=59.97;MQ0=0;ReadPosRankSum=-0.41;SNVSB=0;SomaticEVS=0.39;DP=1945;ANN=G|5_prime_UTR_variant|MODIFIER|ELOVL4|ENSSSCG00000028080|transcript|ENSSSCT00000004934.4|protein_coding|1/7|c.-206T>G|||||206|,G|5_prime_UTR_variant|MODIFIER|ELOVL4|ENSSSCG00000028080|transcript|ENSSSCT00000028339.3|protein_coding|1/6|c.-206T>G|||||206|,G|5_prime_UTR_v…	0	0.0694981	0	0.0961538	0	0.0702703	0	0	0
1	86195893	C	A	SOMATIC;QSS=13;TQSS=2;NT=ref;QSS_NT=13;TQSS_NT=2;SGT=CC->AC;MQ=58.75;MQ0=0;ReadPosRankSum=-0.86;SNVSB=0;SomaticEVS=7.32;DP=27;ANN=A|3_prime_UTR_variant|MODIFIER|ELOVL4|ENSSSCG00000028080|transcript|ENSSSCT00000028339.3|protein_coding|6/6|c.*1574C>A|||||1574|,A|downstream_gene_variant|MODIFIER|ELOVL4|ENSSSCG00000028080|transcript|ENSSSCT00000004934.4|protein_coding||c.*1574C>A|||||78|,A|downstream…	0	0	0	0	0	0.444444	0	0	0
1	86419220	C	T	SOMATIC;QSS=29;TQSS=2;NT=ref;QSS_NT=29;TQSS_NT=2;SGT=CC->CT;MQ=60;MQ0=0;ReadPosRankSum=0.72;SNVSB=0;SomaticEVS=7.04;DP=233;ANN=T|synonymous_variant|LOW|SH3BGRL2|ENSSSCG00000032015|transcript|ENSSSCT00000045246.2|protein_coding|3/3|c.339G>A|p.Thr113Thr|553/3492|339/351|113/116||,T|intron_variant|MODIFIER|SH3BGRL2|ENSSSCG00000032015|transcript|ENSSSCT00000079259.1|protein_coding|3/3|c.312+4846G>A||…	0	0	0	0.027027	0	0	0	0	1
1	88379116	G	T	SOMATIC;QSS=34;TQSS=2;NT=ref;QSS_NT=34;TQSS_NT=2;SGT=GG->GT;MQ=60;MQ0=0;ReadPosRankSum=-1.75;SNVSB=0;SomaticEVS=8.4;DP=105;ANN=T|5_prime_UTR_variant|MODIFIER|MEI4|ENSSSCG00000034152|transcript|ENSSSCT00000060382.2|protein_coding|2/6|c.-25C>A|||||20065|,T|intron_variant|MODIFIER|MEI4|ENSSSCG00000034152|transcript|ENSSSCT00000059409.2|protein_coding|1/4|c.49+19817C>A||||||	0	0	0.0666667	0	0	0	0	0	0
1	88398997	G	A	SOMATIC;QSS=62;TQSS=1;NT=ref;QSS_NT=62;TQSS_NT=1;SGT=GG->AG;MQ=60;MQ0=0;ReadPosRankSum=0.94;SNVSB=0;SomaticEVS=12.22;DP=127;ANN=A|5_prime_UTR_variant|MODIFIER|MEI4|ENSSSCG00000034152|transcript|ENSSSCT00000059409.2|protein_coding|1/5|c.-16C>T|||||16|,A|5_prime_UTR_variant|MODIFIER|MEI4|ENSSSCG00000034152|transcript|ENSSSCT00000060382.2|protein_coding|1/6|c.-225C>T|||||39946|	0.0634921	0	0	0	0	0	0	0	0
1	90300269	C	A	SOMATIC;QSS=50;TQSS=1;NT=ref;QSS_NT=50;TQSS_NT=1;SGT=CC->AC;MQ=60;MQ0=0;ReadPosRankSum=0.61;SNVSB=0;SomaticEVS=17;DP=73;ANN=A|upstream_gene_variant|MODIFIER|SENP6|ENSSSCG00000020702|transcript|ENSSSCT00000058321.2|protein_coding||c.-487G>T|||||288|,A|upstream_gene_variant|MODIFIER|SENP6|ENSSSCG00000020702|transcript|ENSSSCT00000064205.2|protein_coding||c.-487G>T|||||288|,A|intergenic_region|MODIF…	0.125	0	0	0	0	0	0	0	0
1	92239193	G	T	SOMATIC;QSS=41;TQSS=1;NT=ref;QSS_NT=41;TQSS_NT=1;SGT=GG->GT;MQ=60;MQ0=0;ReadPosRankSum=1.48;SNVSB=0;SomaticEVS=8.23;DP=176;ANN=T|synonymous_variant|LOW|CD109|ENSSSCG00000004485|transcript|ENSSSCT00000035901.3|protein_coding|2/33|c.219C>A|p.Val73Val|236/9270|219/4350|73/1449||,T|synonymous_variant|LOW|CD109|ENSSSCG00000004485|transcript|ENSSSCT00000004956.4|protein_coding|2/32|c.219C>A|p.Val73Val|…	0	0	0	0	0	0.039604	0	0	1
1	95743928	C	A	SOMATIC;QSS=32;TQSS=1;NT=ref;QSS_NT=32;TQSS_NT=1;SGT=CC->AC;MQ=60;MQ0=0;ReadPosRankSum=-1.07;SNVSB=0;SomaticEVS=7.18;DP=201;ANN=A|missense_variant|MODERATE|ATP5F1A|ENSSSCG00000004499|transcript|ENSSSCT00000038124.2|protein_coding|5/23|c.533G>T|p.Gly178Val|621/3025|533/2214|178/737||,A|missense_variant|MODERATE|ATP5F1A|ENSSSCG00000004499|transcript|ENSSSCT00000004968.4|protein_coding|5/20|c.533G>T…	0	0	0	0	0	0.0289855	0	1	0
1	95893136	C	T	SOMATIC;QSS=0;TQSS=1;NT=ref;QSS_NT=0;TQSS_NT=1;SGT=CC->CC;MQ=59.86;MQ0=0;ReadPosRankSum=1.52;SNVSB=0;SomaticEVS=0.73;DP=351;ANN=T|3_prime_UTR_variant|MODIFIER|C18orf25|ENSSSCG00000004500|transcript|ENSSSCT00000004972.4|protein_coding|5/5|c.*2126C>T|||||2126|,T|3_prime_UTR_variant|MODIFIER|C18orf25|ENSSSCG00000004500|transcript|ENSSSCT00000045747.2|protein_coding|4/4|c.*2126C>T|||||2126|,T|3_prime…	0.02	0.0909091	0.0204082	0	0	0	0	0	0
1	95893361	G	A	SOMATIC;QSS=47;TQSS=1;NT=ref;QSS_NT=47;TQSS_NT=1;SGT=GG->AG;MQ=60;MQ0=0;ReadPosRankSum=-1.51;SNVSB=0;SomaticEVS=9.04;DP=125;ANN=A|3_prime_UTR_variant|MODIFIER|C18orf25|ENSSSCG00000004500|transcript|ENSSSCT00000004972.4|protein_coding|5/5|c.*2351G>A|||||2351|,A|3_prime_UTR_variant|MODIFIER|C18orf25|ENSSSCG00000004500|transcript|ENSSSCT00000045747.2|protein_coding|4/4|c.*2351G>A|||||2351|,A|3_prime…	0	0	0	0.027027	0	0	0	0	0
1	96302379	T	C	SOMATIC;QSS=30;TQSS=1;NT=ref;QSS_NT=30;TQSS_NT=1;SGT=TT->CT;MQ=60;MQ0=0;ReadPosRankSum=-0.51;SNVSB=0;SomaticEVS=7.92;DP=334;ANN=C|3_prime_UTR_variant|MODIFIER|ST8SIA5|ENSSSCG00000032053|transcript|ENSSSCT00000060574.2|protein_coding|8/8|c.*344A>G|||||344|,C|3_prime_UTR_variant|MODIFIER|ST8SIA5|ENSSSCG00000032053|transcript|ENSSSCT00000052704.2|protein_coding|6/6|c.*344A>G|||||344|,C|3_prime_UTR_v…	0	0.0238095	0	0	0	0	0	0	0
1	96478895	C	T	SOMATIC;QSS=29;TQSS=1;NT=ref;QSS_NT=29;TQSS_NT=1;SGT=CC->CT;MQ=60;MQ0=0;ReadPosRankSum=-0.36;SNVSB=0;SomaticEVS=8.37;DP=91;ANN=T|missense_variant|MODERATE|PIAS2|ENSSSCG00000034730|transcript|ENSSSCT00000090574.1|protein_coding|9/15|c.946G>A|p.Glu316Lys|1197/5875|946/1839|316/612||,T|missense_variant|MODERATE|PIAS2|ENSSSCG00000034730|transcript|ENSSSCT00000038005.2|protein_coding|8/14|c.973G>A|p.G…	0	0	0.0555556	0	0	0	0	1	0
1	97612221	T	C	SOMATIC;QSS=1;TQSS=1;NT=ref;QSS_NT=1;TQSS_NT=1;SGT=TT->TT;MQ=60;MQ0=0;ReadPosRankSum=-0.2;SNVSB=0;SomaticEVS=0.98;DP=940;ANN=C|3_prime_UTR_variant|MODIFIER|ZBTB7C|ENSSSCG00000028076|transcript|ENSSSCT00000029595.3|protein_coding|5/5|c.*355A>G|||||355|	0.0215054	0.030303	0	0.0192308	0	0.00617284	0	0	0
1	98233589	C	A	SOMATIC;QSS=49;TQSS=1;NT=ref;QSS_NT=49;TQSS_NT=1;SGT=CC->AC;MQ=60;MQ0=0;ReadPosRankSum=1.73;SNVSB=0;SomaticEVS=9.99;DP=134;ANN=A|synonymous_variant|LOW|CTIF|ENSSSCG00000004506|transcript|ENSSSCT00000052813.2|protein_coding|6/15|c.283C>A|p.Arg95Arg|820/3888|283/1827|95/608||,A|synonymous_variant|LOW|CTIF|ENSSSCG00000004506|transcript|ENSSSCT00000064712.2|protein_coding|3/11|c.235C>A|p.Arg79Arg|530…	0	0.0289855	0	0	0	0	0	0	1
1	99036842	C	T	SOMATIC;QSS=30;TQSS=2;NT=ref;QSS_NT=30;TQSS_NT=2;SGT=CC->CT;MQ=60;MQ0=0;ReadPosRankSum=0.31;SNVSB=0;SomaticEVS=7.92;DP=185;ANN=T|non_coding_transcript_exon_variant|MODIFIER|ENSSSCG00000034415|ENSSSCG00000034415|transcript|ENSSSCT00000066182.2|pseudogene|3/3|n.572G>A||||||	0	0	0.028169	0	0	0	0	0	0
1	99038199	A	G	SOMATIC;QSS=0;TQSS=1;NT=ref;QSS_NT=0;TQSS_NT=1;SGT=AA->AA;MQ=60;MQ0=0;ReadPosRankSum=-0.75;SNVSB=1.76;SomaticEVS=0.9;DP=852;ANN=G|non_coding_transcript_exon_variant|MODIFIER|ENSSSCG00000034415|ENSSSCG00000034415|transcript|ENSSSCT00000066182.2|pseudogene|2/3|n.355T>C||||||	0.0111111	0.024	0	0	0.025641	0.0393701	0	0	0
1	99307703	T	C	SOMATIC;QSS=47;TQSS=1;NT=ref;QSS_NT=47;TQSS_NT=1;SGT=TT->CT;MQ=60;MQ0=0;ReadPosRankSum=1.33;SNVSB=0;SomaticEVS=8.95;DP=133;ANN=C|synonymous_variant|LOW|ACAA2|ENSSSCG00000004510|transcript|ENSSSCT00000004982.4|protein_coding|2/11|c.63A>G|p.Gly21Gly|324/5012|63/1197|21/398||,C|synonymous_variant|LOW|ACAA2|ENSSSCG00000004510|transcript|ENSSSCT00000048553.2|protein_coding|3/11|c.54A>G|p.Gly18Gly|54/1…	0	0	0	0	0	0.0512821	0	0	1
1	99907449	A	G	SOMATIC;QSS=0;TQSS=1;NT=ref;QSS_NT=0;TQSS_NT=1;SGT=AA->AA;MQ=60;MQ0=0;ReadPosRankSum=0;SNVSB=1.86;SomaticEVS=0.26;DP=733;ANN=G|missense_variant|MODERATE|MBD1|ENSSSCG00000004516|transcript|ENSSSCT00000040933.2|protein_coding|11/16|c.1316T>C|p.Leu439Pro|1316/5008|1316/2034|439/677||,G|missense_variant|MODERATE|MBD1|ENSSSCG00000004516|transcript|ENSSSCT00000004987.4|protein_coding|10/21|c.1061T>C|p.…	0	0	0.0487805	0	0	0	0	1	0
1	99908628	C	T	SOMATIC;QSS=67;TQSS=1;NT=ref;QSS_NT=67;TQSS_NT=1;SGT=CC->CT;MQ=60;MQ0=0;ReadPosRankSum=-0.05;SNVSB=0;SomaticEVS=7.44;DP=407;ANN=T|missense_variant|MODERATE|MBD1|ENSSSCG00000004516|transcript|ENSSSCT00000040933.2|protein_coding|8/16|c.923G>A|p.Arg308His|923/5008|923/2034|308/677||,T|missense_variant|MODERATE|MBD1|ENSSSCG00000004516|transcript|ENSSSCT00000004988.4|protein_coding|9/17|c.812G>A|p.Arg…	0	0	0	0.0252101	0	0	0	1	0
1	100531719	T	C	SOMATIC;QSS=58;TQSS=1;NT=ref;QSS_NT=58;TQSS_NT=1;SGT=TT->CT;MQ=60;MQ0=0;ReadPosRankSum=1.34;SNVSB=0;SomaticEVS=10.26;DP=267;ANN=C|3_prime_UTR_variant|MODIFIER|ELAC1|ENSSSCG00000024479|transcript|ENSSSCT00000026385.3|protein_coding|4/5|c.*300T>C|||||300|,C|downstream_gene_variant|MODIFIER|ELAC1|ENSSSCG00000024479|transcript|ENSSSCT00000078541.1|protein_coding||c.*2490T>C|||||2490|,C|intron_variant…	0	0	0	0	0	0.0198675	0	0	0
1	100574503	C	T	SOMATIC;QSS=39;TQSS=1;NT=ref;QSS_NT=39;TQSS_NT=1;SGT=CC->CT;MQ=60;MQ0=0;ReadPosRankSum=-0.32;SNVSB=0;SomaticEVS=9.24;DP=99;ANN=T|intron_variant|MODIFIER|SMAD4|ENSSSCG00000004524|transcript|ENSSSCT00000004997.2|protein_coding|2/12|c.-129-15347C>T||||||,T|intron_variant|MODIFIER|SMAD4|ENSSSCG00000004524|transcript|ENSSSCT00000039851.2|protein_coding|2/9|c.-129-15347C>T||||||,T|intron_variant|MODIFI…	0	0	0	0	0.0666667	0	0	0	0
1	100627089	G	A	SOMATIC;QSS=0;TQSS=1;NT=ref;QSS_NT=0;TQSS_NT=1;SGT=GG->GG;MQ=60;MQ0=0;ReadPosRankSum=-0.92;SNVSB=2.89;SomaticEVS=0.68;DP=508;ANN=A|3_prime_UTR_variant|MODIFIER|SMAD4|ENSSSCG00000004524|transcript|ENSSSCT00000004997.2|protein_coding|13/13|c.*376G>A|||||376|,A|3_prime_UTR_variant|MODIFIER|SMAD4|ENSSSCG00000004524|transcript|ENSSSCT00000039851.2|protein_coding|10/10|c.*376G>A|||||376|,A|3_prime_UTR_…	0.00813008	0	0	0	0	0.016129	0	0	0
1	100628684	A	T	SOMATIC;QSS=0;TQSS=1;NT=ref;QSS_NT=0;TQSS_NT=1;SGT=AA->AA;MQ=59.93;MQ0=0;ReadPosRankSum=-0.42;SNVSB=1.77;SomaticEVS=0.11;DP=1081;ANN=T|downstream_gene_variant|MODIFIER|SMAD4|ENSSSCG00000004524|transcript|ENSSSCT00000004997.2|protein_coding||c.*1971A>T|||||655|,T|downstream_gene_variant|MODIFIER|SMAD4|ENSSSCG00000004524|transcript|ENSSSCT00000039851.2|protein_coding||c.*1971A>T|||||655|,T|downstre…	0.0240964	0.0655738	0.0930233	0	0.0454545	0.0731707	0	0	0
1	100630054	G	A	SOMATIC;QSS=53;TQSS=1;NT=ref;QSS_NT=53;TQSS_NT=1;SGT=GG->AG;MQ=60;MQ0=0;ReadPosRankSum=-0.35;SNVSB=0;SomaticEVS=10.13;DP=201;ANN=A|downstream_gene_variant|MODIFIER|SMAD4|ENSSSCG00000004524|transcript|ENSSSCT00000004997.2|protein_coding||c.*3341G>A|||||2025|,A|downstream_gene_variant|MODIFIER|SMAD4|ENSSSCG00000004524|transcript|ENSSSCT00000039851.2|protein_coding||c.*3341G>A|||||2025|,A|downstream…	0	0	0.0384615	0	0	0	0	0	0
1	100678496	G	A	SOMATIC;QSS=70;TQSS=1;NT=ref;QSS_NT=70;TQSS_NT=1;SGT=GG->AG;MQ=60;MQ0=0;ReadPosRankSum=0.44;SNVSB=0;SomaticEVS=13.3;DP=195;ANN=A|synonymous_variant|LOW|MEX3C|ENSSSCG00000034427|transcript|ENSSSCT00000064791.2|protein_coding|2/2|c.1929C>T|p.Cys643Cys|2490/4327|1929/1968|643/655||	0	0	0.0547945	0	0	0	0	0	1
1	103686151	C	T	SOMATIC;QSS=30;TQSS=1;NT=ref;QSS_NT=30;TQSS_NT=1;SGT=CC->CT;MQ=60;MQ0=0;ReadPosRankSum=1.18;SNVSB=0;SomaticEVS=7.81;DP=159;ANN=T|3_prime_UTR_variant|MODIFIER|MBD2|ENSSSCG00000004528|transcript|ENSSSCT00000005002.4|protein_coding|7/7|c.*606G>A|||||4310|WARNING_TRANSCRIPT_NO_START_CODON	0	0	0	0	0.0273973	0	0	0	0
1	103842490	C	A	SOMATIC;QSS=37;TQSS=1;NT=ref;QSS_NT=37;TQSS_NT=1;SGT=CC->AC;MQ=60;MQ0=0;ReadPosRankSum=0.5;SNVSB=0;SomaticEVS=9.02;DP=112;ANN=A|stop_gained|HIGH|STARD6|ENSSSCG00000004530|transcript|ENSSSCT00000005004.4|protein_coding|5/7|c.361G>T|p.Glu121*|511/1561|361/681|121/226||;LOF=(STARD6|ENSSSCG00000004530|1|1.00);NMD=(STARD6|ENSSSCG00000004530|1|1.00)	0	0	0.0363636	0	0	0	1	0	0
1	103886072	C	A	SOMATIC;QSS=32;TQSS=1;NT=ref;QSS_NT=32;TQSS_NT=1;SGT=CC->AC;MQ=60;MQ0=0;ReadPosRankSum=-1.49;SNVSB=0;SomaticEVS=9.22;DP=112;ANN=A|3_prime_UTR_variant|MODIFIER|C18orf54|ENSSSCG00000004531|transcript|ENSSSCT00000054889.2|protein_coding|11/11|c.*2606C>A|||||2866|,A|downstream_gene_variant|MODIFIER|C18orf54|ENSSSCG00000004531|transcript|ENSSSCT00000005005.4|protein_coding||c.*3653C>A|||||3011|,A|down…	0	0	0	0	0	0.0606061	0	0	0
1	103920141	G	A	SOMATIC;QSS=42;TQSS=1;NT=ref;QSS_NT=42;TQSS_NT=1;SGT=GG->AG;MQ=60;MQ0=0;ReadPosRankSum=0.62;SNVSB=0;SomaticEVS=8.3;DP=170;ANN=A|missense_variant|MODERATE|ENSSSCG00000038606|ENSSSCG00000038606|transcript|ENSSSCT00000056484.1|protein_coding|9/9|c.1318G>A|p.Ala440Thr|1404/3171|1318/1419|440/472||	0	0	0	0.0212766	0	0	0	1	0
1	104718639	G	C	SOMATIC;QSS=67;TQSS=2;NT=ref;QSS_NT=67;TQSS_NT=2;SGT=GG->CG;MQ=59.79;MQ0=0;ReadPosRankSum=-0.84;SNVSB=0;SomaticEVS=10.29;DP=161;ANN=C|downstream_gene_variant|MODIFIER|TCF4|ENSSSCG00000004535|transcript|ENSSSCT00000061115.2|protein_coding||c.*869C>G|||||669|,C|downstream_gene_variant|MODIFIER|TCF4|ENSSSCG00000004535|transcript|ENSSSCT00000036325.3|protein_coding||c.*869C>G|||||498|,C|downstream_ge…	0	0	0	0.0638298	0	0	0	0	0
1	106013033	G	T	SOMATIC;QSS=36;TQSS=2;NT=ref;QSS_NT=36;TQSS_NT=2;SGT=GG->GT;MQ=60;MQ0=0;ReadPosRankSum=1.73;SNVSB=0;SomaticEVS=8.56;DP=174;ANN=T|intron_variant|MODIFIER|TXNL1|ENSSSCG00000004537|transcript|ENSSSCT00000005011.4|protein_coding|2/8|c.413+19C>A||||||,T|intron_variant|MODIFIER|TXNL1|ENSSSCG00000004537|transcript|ENSSSCT00000038773.2|protein_coding|2/7|c.98+19C>A||||||,T|intron_variant|MODIFIER|TXNL1|E…	0	0	0.0422535	0	0	0	0	0	0
1	106013381	C	T	SOMATIC;QSS=0;TQSS=1;NT=ref;QSS_NT=0;TQSS_NT=1;SGT=CC->CC;MQ=60;MQ0=0;ReadPosRankSum=-0.39;SNVSB=2.95;SomaticEVS=0.73;DP=663;ANN=T|missense_variant|MODERATE|TXNL1|ENSSSCG00000004537|transcript|ENSSSCT00000005011.4|protein_coding|1/9|c.194G>A|p.Arg65His|194/2856|194/1185|65/394||,T|upstream_gene_variant|MODIFIER|TXNL1|ENSSSCG00000004537|transcript|ENSSSCT00000038773.2|protein_coding||c.-143G>A||||…	0	0	0.0070922	0	0.0251572	0	0	1	0
1	106114387	C	A	SOMATIC;QSS=36;TQSS=1;NT=ref;QSS_NT=36;TQSS_NT=1;SGT=CC->AC;MQ=60;MQ0=0;ReadPosRankSum=1.73;SNVSB=0;SomaticEVS=8.06;DP=221;ANN=A|stop_gained|HIGH|WDR7|ENSSSCG00000004538|transcript|ENSSSCT00000061734.2|protein_coding|14/29|c.1647C>A|p.Cys549*|1947/7405|1647/4464|549/1487||,A|stop_gained|HIGH|WDR7|ENSSSCG00000004538|transcript|ENSSSCT00000005012.4|protein_coding|14/27|c.1647C>A|p.Cys549*|1952/7124…	0	0.0168067	0	0	0	0	1	0	0
1	106409536	G	A	SOMATIC;QSS=34;TQSS=1;NT=ref;QSS_NT=34;TQSS_NT=1;SGT=GG->AG;MQ=60;MQ0=0;ReadPosRankSum=-3.03;SNVSB=0;SomaticEVS=7.44;DP=264;ANN=A|3_prime_UTR_variant|MODIFIER|WDR7|ENSSSCG00000004538|transcript|ENSSSCT00000061734.2|protein_coding|29/29|c.*488G>A|||||488|,A|3_prime_UTR_variant|MODIFIER|WDR7|ENSSSCG00000004538|transcript|ENSSSCT00000005012.4|protein_coding|27/27|c.*488G>A|||||488|,A|3_prime_UTR_var…	0	0.015625	0	0	0	0	0	0	0
1	106891539	G	A	SOMATIC;QSS=50;TQSS=1;NT=ref;QSS_NT=50;TQSS_NT=1;SGT=GG->AG;MQ=60;MQ0=0;ReadPosRankSum=0.12;SNVSB=0;SomaticEVS=9.62;DP=551;ANN=A|missense_variant|MODERATE|FECH|ENSSSCG00000004541|transcript|ENSSSCT00000053748.2|protein_coding|2/12|c.257C>T|p.Ala86Val|268/6852|257/1383|86/460||,A|intron_variant|MODIFIER|FECH|ENSSSCG00000004541|transcript|ENSSSCT00000005016.4|protein_coding|1/9|c.224+6630C>T||||||	0.0353982	0	0	0	0	0.00487805	0	1	0
1	107113710	T	G	SOMATIC;QSS=58;TQSS=1;NT=ref;QSS_NT=58;TQSS_NT=1;SGT=TT->GT;MQ=60;MQ0=0;ReadPosRankSum=0.16;SNVSB=2.42;SomaticEVS=8.71;DP=81;ANN=G|missense_variant|MODERATE|ANKDD1A|ENSSSCG00000004545|transcript|ENSSSCT00000048116.2|protein_coding|8/15|c.680A>C|p.His227Pro|1009/3947|680/1530|227/509||,G|missense_variant|MODERATE|ANKDD1A|ENSSSCG00000004545|transcript|ENSSSCT00000070488.1|protein_coding|8/14|c.680A…	0	0	0	0	0	0.101695	0	1	0
1	107187279	A	G	SOMATIC;QSS=33;TQSS=1;NT=ref;QSS_NT=33;TQSS_NT=1;SGT=AA->AG;MQ=60;MQ0=0;ReadPosRankSum=2.45;SNVSB=0;SomaticEVS=8.14;DP=307;ANN=G|3_prime_UTR_variant|MODIFIER|ENSSSCG00000004547|ENSSSCG00000004547|transcript|ENSSSCT00000089603.1|protein_coding|5/6|c.*961T>C|||||961|,G|3_prime_UTR_variant|MODIFIER|ENSSSCG00000004547|ENSSSCG00000004547|transcript|ENSSSCT00000071573.1|protein_coding|6/7|c.*961T>C||||…	0	0	0	0.0228571	0	0	0	0	0
1	107219665	T	C	SOMATIC;QSS=0;TQSS=1;NT=ref;QSS_NT=0;TQSS_NT=1;SGT=TT->TT;MQ=60;MQ0=0;ReadPosRankSum=0.16;SNVSB=0.69;SomaticEVS=1.02;DP=335;ANN=C|missense_variant|MODERATE|PIF1|ENSSSCG00000004548|transcript|ENSSSCT00000043868.2|protein_coding|2/12|c.233T>C|p.Leu78Pro|834/3194|233/2004|78/667||,C|missense_variant|MODERATE|PIF1|ENSSSCG00000004548|transcript|ENSSSCT00000005023.4|protein_coding|2/13|c.233T>C|p.Leu78…	0	0	0.015873	0.0166667	0	0	0	1	0
1	107259507	G	C	SOMATIC;QSS=0;TQSS=1;NT=ref;QSS_NT=0;TQSS_NT=1;SGT=GG->GG;MQ=59.53;MQ0=0;ReadPosRankSum=1.25;SNVSB=2.77;SomaticEVS=0.28;DP=1187;ANN=C|5_prime_UTR_variant|MODIFIER|RBPMS2|ENSSSCG00000004549|transcript|ENSSSCT00000005024.4|protein_coding|1/8|c.-129G>C|||||129|	0.0714286	0.0701754	0.136986	0.056338	0.0638298	0.102857	0	0	0
1	107951537	A	C	SOMATIC;QSS=0;TQSS=1;NT=ref;QSS_NT=0;TQSS_NT=1;SGT=AA->AA;MQ=58.31;MQ0=0;ReadPosRankSum=-1.13;SNVSB=1.53;SomaticEVS=0.14;DP=1553;ANN=C|5_prime_UTR_variant|MODIFIER|ENSSSCG00000048062|ENSSSCG00000048062|transcript|ENSSSCT00000068863.1|protein_coding|1/16|c.-172T>G|||||172|,C|5_prime_UTR_variant|MODIFIER|ENSSSCG00000042703|ENSSSCG00000042703|transcript|ENSSSCT00000069257.1|protein_coding|1/16|c.-17…	0.0248447	0.045045	0.01	0.116505	0	0	0	0	0
1	107997318	C	T	SOMATIC;QSS=44;TQSS=1;NT=ref;QSS_NT=44;TQSS_NT=1;SGT=CC->CT;MQ=60;MQ0=0;ReadPosRankSum=0.32;SNVSB=0;SomaticEVS=8.09;DP=127;ANN=T|5_prime_UTR_variant|MODIFIER|DAPK2|ENSSSCG00000021588|transcript|ENSSSCT00000041965.2|protein_coding|1/11|c.-107C>T|||||6382|,T|5_prime_UTR_variant|MODIFIER|DAPK2|ENSSSCG00000021588|transcript|ENSSSCT00000059507.2|protein_coding|1/10|c.-107C>T|||||6382|,T|5_prime_UTR_va…	0	0	0	0	0	0.0449438	0	0	0
1	108397113	C	T	SOMATIC;QSS=41;TQSS=1;NT=ref;QSS_NT=41;TQSS_NT=1;SGT=CC->CT;MQ=60;MQ0=0;ReadPosRankSum=-0.46;SNVSB=0;SomaticEVS=8.72;DP=326;ANN=T|synonymous_variant|LOW|HERC1|ENSSSCG00000004561|transcript|ENSSSCT00000044262.2|protein_coding|77/80|c.13773C>T|p.Cys4591Cys|13967/15044|13773/14646|4591/4881||,T|synonymous_variant|LOW|HERC1|ENSSSCG00000004561|transcript|ENSSSCT00000005038.4|protein_coding|76/79|c.137…	0	0	0	0	0.0235294	0	0	0	1
1	108416863	G	A	SOMATIC;QSS=30;TQSS=1;NT=ref;QSS_NT=30;TQSS_NT=1;SGT=GG->AG;MQ=60;MQ0=0;ReadPosRankSum=-0.54;SNVSB=0;SomaticEVS=7.19;DP=265;ANN=A|3_prime_UTR_variant|MODIFIER|USP3|ENSSSCG00000028737|transcript|ENSSSCT00000029412.3|protein_coding|14/14|c.*853C>T|||||853|,A|3_prime_UTR_variant|MODIFIER|USP3|ENSSSCG00000028737|transcript|ENSSSCT00000031114.3|protein_coding|16/16|c.*945C>T|||||945|,A|3_prime_UTR_var…	0	0	0	0	0	0.0135135	0	0	0
1	108731134	C	A	SOMATIC;QSS=39;TQSS=1;NT=ref;QSS_NT=39;TQSS_NT=1;SGT=CC->AC;MQ=60;MQ0=0;ReadPosRankSum=-0.15;SNVSB=0;SomaticEVS=7.28;DP=1268;ANN=A|3_prime_UTR_variant|MODIFIER|RAB8B|ENSSSCG00000026571|transcript|ENSSSCT00000026677.3|protein_coding|16/16|c.*5364G>T|||||45903|,A|3_prime_UTR_variant|MODIFIER|APH1B|ENSSSCG00000032949|transcript|ENSSSCT00000047575.2|protein_coding|15/15|c.*2428G>T|||||2428|,A|3_prime…	0	0.0190476	0	0	0	0	0	0	0
1	108731468	A	G	SOMATIC;QSS=0;TQSS=1;NT=ref;QSS_NT=0;TQSS_NT=1;SGT=AA->AA;MQ=60;MQ0=0;ReadPosRankSum=-1.33;SNVSB=1.97;SomaticEVS=0.61;DP=338;ANN=G|3_prime_UTR_variant|MODIFIER|RAB8B|ENSSSCG00000026571|transcript|ENSSSCT00000026677.3|protein_coding|16/16|c.*5030T>C|||||45569|,G|3_prime_UTR_variant|MODIFIER|APH1B|ENSSSCG00000032949|transcript|ENSSSCT00000047575.2|protein_coding|15/15|c.*2094T>C|||||2094|,G|3_prime…	0	0	0	0	0.010101	0.0421053	0	0	0
1	108776009	T	C	SOMATIC;QSS=41;TQSS=1;NT=ref;QSS_NT=41;TQSS_NT=1;SGT=TT->CT;MQ=60;MQ0=0;ReadPosRankSum=-0.43;SNVSB=0;SomaticEVS=8.72;DP=175;ANN=C|3_prime_UTR_variant|MODIFIER|RAB8B|ENSSSCG00000026571|transcript|ENSSSCT00000052686.2|protein_coding|6/6|c.*3956A>G|||||3956|,C|3_prime_UTR_variant|MODIFIER|RAB8B|ENSSSCG00000026571|transcript|ENSSSCT00000026677.3|protein_coding|8/16|c.*1028A>G|||||1028|,C|3_prime_UTR_…	0	0	0	0	0.0434783	0	0	0	0
1	108986283	G	T	SOMATIC;QSS=0;TQSS=1;NT=ref;QSS_NT=0;TQSS_NT=1;SGT=GG->GG;MQ=60;MQ0=0;ReadPosRankSum=-1.61;SNVSB=4.91;SomaticEVS=0.62;DP=892;ANN=T|downstream_gene_variant|MODIFIER|TPM1|ENSSSCG00000004570|transcript|ENSSSCT00000050713.2|protein_coding||c.*1481C>A|||||698|,T|downstream_gene_variant|MODIFIER|TPM1|ENSSSCG00000004570|transcript|ENSSSCT00000005049.4|protein_coding||c.*1530C>A|||||1530|,T|intergenic_re…	0	0	0	0.00473934	0	0.015625	0	0	0
1	108987420	T	C	SOMATIC;QSS=36;TQSS=2;NT=ref;QSS_NT=36;TQSS_NT=2;SGT=TT->CT;MQ=60;MQ0=0;ReadPosRankSum=0.97;SNVSB=0;SomaticEVS=8.35;DP=462;ANN=C|3_prime_UTR_variant|MODIFIER|TPM1|ENSSSCG00000004570|transcript|ENSSSCT00000050713.2|protein_coding|11/11|c.*344A>G|||||344|,C|downstream_gene_variant|MODIFIER|TPM1|ENSSSCG00000004570|transcript|ENSSSCT00000005049.4|protein_coding||c.*393A>G|||||393|	0	0.017094	0	0	0.0103093	0	0	0	0
1	109338847	G	C	SOMATIC;QSS=29;TQSS=1;NT=ref;QSS_NT=29;TQSS_NT=1;SGT=GG->CG;MQ=60;MQ0=0;ReadPosRankSum=-0.27;SNVSB=0;SomaticEVS=7.19;DP=91;ANN=C|missense_variant&splice_region_variant|MODERATE|TLN2|ENSSSCG00000024088|transcript|ENSSSCT00000051920.2|protein_coding|25/59|c.2879C>G|p.Ala960Gly|3207/8556|2879/7629|960/2542||,C|missense_variant&splice_region_variant|MODERATE|TLN2|ENSSSCG00000024088|transcript|ENSSSCT…	0	0	0	0	0	0.0517241	0	1	0
1	112344390	C	A	SOMATIC;QSS=33;TQSS=1;NT=ref;QSS_NT=33;TQSS_NT=1;SGT=CC->AC;MQ=60;MQ0=0;ReadPosRankSum=0.18;SNVSB=0;SomaticEVS=8.43;DP=109;ANN=A|missense_variant|MODERATE|BNIP2|ENSSSCG00000004582|transcript|ENSSSCT00000005061.4|protein_coding|1/11|c.194C>A|p.Ala65Asp|832/6188|194/1242|65/413||,A|missense_variant|MODERATE|BNIP2|ENSSSCG00000004582|transcript|ENSSSCT00000040315.2|protein_coding|1/10|c.194C>A|p.Ala6…	0	0	0.04	0	0	0	0	1	0
1	112358779	C	T	SOMATIC;QSS=0;TQSS=1;NT=ref;QSS_NT=0;TQSS_NT=1;SGT=CC->CC;MQ=60;MQ0=0;ReadPosRankSum=1.48;SNVSB=2.18;SomaticEVS=0.77;DP=789;ANN=T|missense_variant|MODERATE|BNIP2|ENSSSCG00000004582|transcript|ENSSSCT00000005061.4|protein_coding|6/11|c.787C>T|p.Pro263Ser|1425/6188|787/1242|263/413||,T|missense_variant|MODERATE|BNIP2|ENSSSCG00000004582|transcript|ENSSSCT00000040315.2|protein_coding|6/10|c.787C>T|p.…	0	0	0	0.00869565	0.0327869	0.00704225	0	1	0
1	112556646	G	T	SOMATIC;QSS=38;TQSS=2;NT=ref;QSS_NT=38;TQSS_NT=2;SGT=GG->GT;MQ=60;MQ0=0;ReadPosRankSum=0.35;SNVSB=0;SomaticEVS=9.04;DP=167;ANN=T|missense_variant|MODERATE|FAM81A|ENSSSCG00000004586|transcript|ENSSSCT00000062699.2|protein_coding|7/11|c.712C>A|p.Gln238Lys|869/3579|712/1107|238/368||,T|missense_variant|MODERATE|FAM81A|ENSSSCG00000004586|transcript|ENSSSCT00000005065.4|protein_coding|7/9|c.712C>A|p.G…	0	0	0.046875	0	0	0	0	1	0
1	113013029	G	A	SOMATIC;QSS=0;TQSS=1;NT=ref;QSS_NT=0;TQSS_NT=1;SGT=GG->GG;MQ=60;MQ0=0;ReadPosRankSum=-1.18;SNVSB=0;SomaticEVS=0.99;DP=547;ANN=A|missense_variant|MODERATE|RNF111|ENSSSCG00000004589|transcript|ENSSSCT00000042854.2|protein_coding|2/14|c.559C>T|p.Arg187Trp|789/4729|559/2979|187/992||,A|missense_variant|MODERATE|RNF111|ENSSSCG00000004589|transcript|ENSSSCT00000005070.4|protein_coding|2/14|c.535C>T|p.A…	0	0	0	0	0.0140845	0.0272109	0	1	0
1	113174116	A	T	SOMATIC;QSS=0;TQSS=1;NT=ref;QSS_NT=0;TQSS_NT=1;SGT=AA->AA;MQ=60;MQ0=0;ReadPosRankSum=-0.44;SNVSB=1.31;SomaticEVS=1;DP=388;ANN=T|3_prime_UTR_variant|MODIFIER|MINDY2|ENSSSCG00000024131|transcript|ENSSSCT00000022531.3|protein_coding|7/8|c.*3511T>A|||||3511|,T|downstream_gene_variant|MODIFIER|MINDY2|ENSSSCG00000024131|transcript|ENSSSCT00000025255.3|protein_coding||c.*3511T>A|||||3020|	0	0	0.0135135	0.040404	0	0	0	0	0
1	113174127	A	T	SOMATIC;QSS=0;TQSS=1;NT=ref;QSS_NT=0;TQSS_NT=1;SGT=AA->AA;MQ=60;MQ0=0;ReadPosRankSum=-0.15;SNVSB=2.59;SomaticEVS=0.63;DP=1234;ANN=T|3_prime_UTR_variant|MODIFIER|MINDY2|ENSSSCG00000024131|transcript|ENSSSCT00000022531.3|protein_coding|7/8|c.*3500T>A|||||3500|,T|downstream_gene_variant|MODIFIER|MINDY2|ENSSSCG00000024131|transcript|ENSSSCT00000025255.3|protein_coding||c.*3500T>A|||||3009|	0.00806452	0.0192308	0.0131579	0.0392157	0.0166667	0.0104167	0	0	0
1	114036035	C	T	SOMATIC;QSS=0;TQSS=1;NT=ref;QSS_NT=0;TQSS_NT=1;SGT=CC->CC;MQ=60;MQ0=0;ReadPosRankSum=1.54;SNVSB=0.74;SomaticEVS=0.4;DP=1092;ANN=T|3_prime_UTR_variant|MODIFIER|ALDH1A2|ENSSSCG00000025578|transcript|ENSSSCT00000072756.1|protein_coding|14/14|c.*843C>T|||||4444|,T|3_prime_UTR_variant|MODIFIER|ALDH1A2|ENSSSCG00000025578|transcript|ENSSSCT00000024465.3|protein_coding|13/13|c.*766C>T|||||766|WARNING_TRA…	0.015873	0.0421053	0	0.00740741	0.0114943	0.0165289	0	0	0
1	114259219	G	A	SOMATIC;QSS=29;TQSS=1;NT=ref;QSS_NT=29;TQSS_NT=1;SGT=GG->AG;MQ=60;MQ0=0;ReadPosRankSum=-0.76;SNVSB=0;SomaticEVS=7.91;DP=245;ANN=A|missense_variant|MODERATE|POLR2M|ENSSSCG00000030605|transcript|ENSSSCT00000027727.3|protein_coding|4/4|c.998C>T|p.Ala333Val|1170/3929|998/1110|333/369||,A|missense_variant|MODERATE|POLR2M|ENSSSCG00000030605|transcript|ENSSSCT00000051070.2|protein_coding|4/4|c.965C>T|p.…	0	0	0	0	0.0168067	0	0	1	0
1	114288256	C	A	SOMATIC;QSS=33;TQSS=1;NT=ref;QSS_NT=33;TQSS_NT=1;SGT=CC->AC;MQ=60;MQ0=0;ReadPosRankSum=0.05;SNVSB=0;SomaticEVS=8.35;DP=908;ANN=A|3_prime_UTR_variant|MODIFIER|ENSSSCG00000004598|ENSSSCG00000004598|transcript|ENSSSCT00000005079.4|protein_coding|13/13|c.*223G>T|||||223|,A|3_prime_UTR_variant|MODIFIER|ENSSSCG00000004598|ENSSSCG00000004598|transcript|ENSSSCT00000046256.2|protein_coding|12/12|c.*223G>T…	0.00980392	0	0	0.0037037	0	0	0	0	0
1	114598805	C	A	SOMATIC;QSS=35;TQSS=1;NT=ref;QSS_NT=35;TQSS_NT=1;SGT=CC->AC;MQ=60;MQ0=0;ReadPosRankSum=1.6;SNVSB=0;SomaticEVS=7.96;DP=91;ANN=A|5_prime_UTR_variant|MODIFIER|CGNL1|ENSSSCG00000035038|transcript|ENSSSCT00000044055.1|protein_coding|1/18|c.-57G>T|||||64100|,A|5_prime_UTR_variant|MODIFIER|CGNL1|ENSSSCG00000035038|transcript|ENSSSCT00000038569.2|protein_coding|1/15|c.-57G>T|||||64100|	0	0	0.0363636	0	0	0	0	0	0
1	114683682	C	T	SOMATIC;QSS=47;TQSS=1;NT=ref;QSS_NT=47;TQSS_NT=1;SGT=CC->CT;MQ=60;MQ0=0;ReadPosRankSum=-1;SNVSB=0;SomaticEVS=9.43;DP=161;ANN=T|3_prime_UTR_variant|MODIFIER|TCF12|ENSSSCG00000004600|transcript|ENSSSCT00000043785.2|protein_coding|21/21|c.*2549G>A|||||5779|,T|3_prime_UTR_variant|MODIFIER|TCF12|ENSSSCG00000004600|transcript|ENSSSCT00000005081.4|protein_coding|21/21|c.*2549G>A|||||5779|,T|3_prime_UTR_…	0	0	0	0	0	0.0425532	0	0	0
1	114685503	T	A	SOMATIC;QSS=44;TQSS=2;NT=ref;QSS_NT=44;TQSS_NT=2;SGT=TT->AT;MQ=60;MQ0=0;ReadPosRankSum=-1.03;SNVSB=0;SomaticEVS=9.02;DP=186;ANN=A|3_prime_UTR_variant|MODIFIER|TCF12|ENSSSCG00000004600|transcript|ENSSSCT00000043785.2|protein_coding|21/21|c.*728A>T|||||3958|,A|3_prime_UTR_variant|MODIFIER|TCF12|ENSSSCG00000004600|transcript|ENSSSCT00000005081.4|protein_coding|21/21|c.*728A>T|||||3958|,A|3_prime_UTR…	0	0	0	0.0238095	0	0	0	0	0
1	115548764	C	A	SOMATIC;QSS=41;TQSS=1;NT=ref;QSS_NT=41;TQSS_NT=1;SGT=CC->AC;MQ=60;MQ0=0;ReadPosRankSum=-0.2;SNVSB=0;SomaticEVS=8.84;DP=729;ANN=A|intron_variant|MODIFIER|TEX9|ENSSSCG00000004602|transcript|ENSSSCT00000005083.4|protein_coding|10/11|c.966+4681G>T||||||,A|intron_variant|MODIFIER|MNS1|ENSSSCG00000004601|transcript|ENSSSCT00000005082.4|protein_coding|11/11|c.*1518-4680C>A||||||,A|intron_variant|MODIFIE…	0	0	0.013245	0	0	0.00809717	0	0	0
1	115734359	G	C	SOMATIC;QSS=52;TQSS=1;NT=ref;QSS_NT=52;TQSS_NT=1;SGT=GG->CG;MQ=59.88;MQ0=0;ReadPosRankSum=-1.5;SNVSB=0;SomaticEVS=8.26;DP=268;ANN=C|5_prime_UTR_variant|MODIFIER|RFX7|ENSSSCG00000004603|transcript|ENSSSCT00000005084.4|protein_coding|1/10|c.-399G>C|||||546|,C|upstream_gene_variant|MODIFIER|TEX9|ENSSSCG00000004602|transcript|ENSSSCT00000067547.1|protein_coding||c.-5683C>G|||||165|	0.0245902	0	0	0	0	0	0	0	0
1	116340471	C	T	SOMATIC;QSS=0;TQSS=1;NT=ref;QSS_NT=0;TQSS_NT=1;SGT=CC->CC;MQ=60;MQ0=0;ReadPosRankSum=-0.84;SNVSB=2.7;SomaticEVS=0.7;DP=709;ANN=T|intron_variant|MODIFIER|DNAAF4|ENSSSCG00000004608|transcript|ENSSSCT00000073247.1|protein_coding|3/8|c.738+2614C>T||||||,T|intron_variant|MODIFIER|DNAAF4|ENSSSCG00000004608|transcript|ENSSSCT00000071949.1|protein_coding|3/7|c.738+2614C>T||||||,T|intron_variant|MODIFIER|…	0	0	0	0	0.00657895	0.014652	0	0	0
1	116494195	T	C	SOMATIC;QSS=65;TQSS=1;NT=ref;QSS_NT=65;TQSS_NT=1;SGT=TT->CT;MQ=52;MQ0=0;ReadPosRankSum=-0.6;SNVSB=0;SomaticEVS=9.6;DP=55;ANN=C|downstream_gene_variant|MODIFIER|CCPG1|ENSSSCG00000004610|transcript|ENSSSCT00000005091.4|protein_coding||c.*1387T>C|||||1289|,C|downstream_gene_variant|MODIFIER|CCPG1|ENSSSCG00000004610|transcript|ENSSSCT00000053631.2|protein_coding||c.*1387T>C|||||1289|,C|downstream_gen…	0	0	0	0	0	0.137931	0	0	0
1	116605727	C	T	SOMATIC;QSS=35;TQSS=2;NT=ref;QSS_NT=35;TQSS_NT=2;SGT=CC->CT;MQ=60;MQ0=0;ReadPosRankSum=1.15;SNVSB=0;SomaticEVS=8.79;DP=46;ANN=T|downstream_gene_variant|MODIFIER|RAB27A|ENSSSCG00000004612|transcript|ENSSSCT00000038357.2|protein_coding||c.*1903C>T|||||674|,T|downstream_gene_variant|MODIFIER|RAB27A|ENSSSCG00000004612|transcript|ENSSSCT00000037937.2|protein_coding||c.*1903C>T|||||528|,T|intergenic_re…	0	0	0	0	0	0.107143	0	0	0
1	117170238	G	T	SOMATIC;QSS=0;TQSS=1;NT=ref;QSS_NT=0;TQSS_NT=1;SGT=GG->GG;MQ=60;MQ0=0;ReadPosRankSum=0.52;SNVSB=0;SomaticEVS=0.98;DP=536;ANN=T|synonymous_variant|LOW|UNC13C|ENSSSCG00000004614|transcript|ENSSSCT00000059435.2|protein_coding|34/36|c.6111C>A|p.Arg2037Arg|7114/8364|6111/6645|2037/2214||	0.0169492	0	0	0	0.0298507	0	0	0	1
1	117764755	G	A	SOMATIC;QSS=52;TQSS=1;NT=ref;QSS_NT=52;TQSS_NT=1;SGT=GG->AG;MQ=60;MQ0=0;ReadPosRankSum=-0.22;SNVSB=0;SomaticEVS=10.75;DP=138;ANN=A|upstream_gene_variant|MODIFIER|UNC13C|ENSSSCG00000004614|transcript|ENSSSCT00000059435.2|protein_coding||c.-1090C>T|||||87|,A|intergenic_region|MODIFIER|UNC13C-WDR72|ENSSSCG00000004614-ENSSSCG00000004615|intergenic_region|ENSSSCG00000004614-ENSSSCG00000004615|||n.1177…	0.0441176	0	0	0	0	0	0	0	0
1	119083949	C	T	SOMATIC;QSS=55;TQSS=1;NT=ref;QSS_NT=55;TQSS_NT=1;SGT=CC->CT;MQ=60;MQ0=0;ReadPosRankSum=-2.22;SNVSB=0;SomaticEVS=14.06;DP=122;ANN=T|missense_variant|MODERATE|FAM214A|ENSSSCG00000004617|transcript|ENSSSCT00000053294.2|protein_coding|5/12|c.2033C>T|p.Thr678Ile|2167/4262|2033/3276|678/1091||,T|missense_variant|MODERATE|FAM214A|ENSSSCG00000004617|transcript|ENSSSCT00000047929.2|protein_coding|6/13|c.2…	0	0	0	0.0754717	0	0	0	1	0
1	119155001	A	C	SOMATIC;QSS=0;TQSS=1;NT=ref;QSS_NT=0;TQSS_NT=1;SGT=AA->AA;MQ=52.38;MQ0=2;ReadPosRankSum=-1.62;SNVSB=0.77;SomaticEVS=0.18;DP=90;ANN=C|3_prime_UTR_variant|MODIFIER|MYO5A|ENSSSCG00000004620|transcript|ENSSSCT00000038541.2|protein_coding|5/5|c.*2434A>C|||||2495|,C|intron_variant|MODIFIER|MYO5A|ENSSSCG00000004620|transcript|ENSSSCT00000061445.2|protein_coding|3/39|c.168+5656A>C||||||,C|intron_variant|…	0	0	0	0.0666667	0.25	0	0	0	0
1	119331193	C	A	SOMATIC;QSS=51;TQSS=2;NT=ref;QSS_NT=51;TQSS_NT=2;SGT=CC->AC;MQ=60;MQ0=0;ReadPosRankSum=-1.28;SNVSB=0;SomaticEVS=10.65;DP=219;ANN=A|missense_variant|MODERATE|MYO5A|ENSSSCG00000004620|transcript|ENSSSCT00000005103.4|protein_coding|24/41|c.3244C>A|p.Leu1082Met|3257/7683|3244/5634|1082/1877||,A|missense_variant|MODERATE|MYO5A|ENSSSCG00000004620|transcript|ENSSSCT00000061445.2|protein_coding|26/40|c.3…	0.0615385	0.0136986	0	0	0	0	0	1	0
1	119994666	G	T	SOMATIC;QSS=0;TQSS=1;NT=ref;QSS_NT=0;TQSS_NT=1;SGT=GG->GG;MQ=60;MQ0=0;ReadPosRankSum=1.27;SNVSB=3.37;SomaticEVS=0.65;DP=809;ANN=T|missense_variant|MODERATE|TMOD2|ENSSSCG00000004628|transcript|ENSSSCT00000050687.2|protein_coding|2/11|c.25C>A|p.Leu9Met|243/8444|25/1056|9/351||,T|missense_variant|MODERATE|TMOD2|ENSSSCG00000004628|transcript|ENSSSCT00000049208.2|protein_coding|2/10|c.25C>A|p.Leu9Met|…	0	0.00671141	0	0	0.0102041	0.0176471	0	1	0
1	120137817	C	T	SOMATIC;QSS=32;TQSS=1;NT=ref;QSS_NT=32;TQSS_NT=1;SGT=CC->CT;MQ=60;MQ0=0;ReadPosRankSum=0.29;SNVSB=0;SomaticEVS=8.72;DP=100;ANN=T|upstream_gene_variant|MODIFIER|DMXL2|ENSSSCG00000032517|transcript|ENSSSCT00000005115.4|protein_coding||c.-585C>T|||||517|,T|upstream_gene_variant|MODIFIER|DMXL2|ENSSSCG00000032517|transcript|ENSSSCT00000047160.2|protein_coding||c.-585C>T|||||517|,T|upstream_gene_varian…	0	0	0.0714286	0	0	0	0	0	0
1	120269046	C	A	SOMATIC;QSS=59;TQSS=1;NT=ref;QSS_NT=59;TQSS_NT=1;SGT=CC->AC;MQ=60;MQ0=0;ReadPosRankSum=1.72;SNVSB=0;SomaticEVS=10.23;DP=222;ANN=A|missense_variant|MODERATE|DMXL2|ENSSSCG00000032517|transcript|ENSSSCT00000005115.4|protein_coding|28/44|c.7112C>A|p.Ala2371Asp|7180/10429|7112/9174|2371/3057||,A|missense_variant|MODERATE|DMXL2|ENSSSCG00000032517|transcript|ENSSSCT00000047160.2|protein_coding|27/43|c.7…	0.0258621	0	0	0	0	0	0	1	0
1	120848895	C	A	SOMATIC;QSS=33;TQSS=2;NT=ref;QSS_NT=33;TQSS_NT=2;SGT=CC->AC;MQ=60;MQ0=0;ReadPosRankSum=-1.22;SNVSB=0;SomaticEVS=8.35;DP=274;ANN=A|3_prime_UTR_variant|MODIFIER|TNFAIP8L3|ENSSSCG00000031794|transcript|ENSSSCT00000040447.2|protein_coding|4/4|c.*26C>A|||||26|,A|3_prime_UTR_variant|MODIFIER|TNFAIP8L3|ENSSSCG00000031794|transcript|ENSSSCT00000057361.2|protein_coding|2/2|c.*26C>A|||||26|,A|intron_varian…	0	0	0	0.02	0	0	0	0	0
1	121130687	T	C	SOMATIC;QSS=51;TQSS=2;NT=ref;QSS_NT=51;TQSS_NT=2;SGT=TT->CT;MQ=60;MQ0=0;ReadPosRankSum=-0.03;SNVSB=0;SomaticEVS=11.7;DP=169;ANN=C|3_prime_UTR_variant|MODIFIER|SPPL2A|ENSSSCG00000004635|transcript|ENSSSCT00000005120.4|protein_coding|17/17|c.*158T>C|||||158|,C|3_prime_UTR_variant|MODIFIER|SPPL2A|ENSSSCG00000004635|transcript|ENSSSCT00000058029.2|protein_coding|14/14|c.*158T>C|||||158|,C|3_prime_UTR…	0	0	0	0.0655738	0	0	0	0	0
1	121308200	A	G	SOMATIC;QSS=45;TQSS=2;NT=ref;QSS_NT=45;TQSS_NT=2;SGT=AA->AG;MQ=60;MQ0=0;ReadPosRankSum=0.29;SNVSB=0;SomaticEVS=8.96;DP=283;ANN=G|3_prime_UTR_variant|MODIFIER|USP8|ENSSSCG00000004639|transcript|ENSSSCT00000054894.2|protein_coding|20/20|c.*790T>C|||||790|,G|downstream_gene_variant|MODIFIER|USP50|ENSSSCG00000004638|transcript|ENSSSCT00000005123.4|protein_coding||c.*1171A>G|||||1093|,G|downstream_gen…	0	0.0487805	0	0	0	0.025	0	0	0
1	121536814	G	T	SOMATIC;QSS=47;TQSS=1;NT=ref;QSS_NT=47;TQSS_NT=1;SGT=GG->GT;MQ=60;MQ0=0;ReadPosRankSum=1.71;SNVSB=0;SomaticEVS=8.8;DP=118;ANN=T|missense_variant|MODERATE|SLC27A2|ENSSSCG00000004643|transcript|ENSSSCT00000005128.4|protein_coding|8/10|c.1547C>A|p.Ser516Tyr|1758/3895|1547/1863|516/620||,T|missense_variant|MODERATE|SLC27A2|ENSSSCG00000004643|transcript|ENSSSCT00000073475.1|protein_coding|8/9|c.1547C>…	0	0	0	0	0	0.0519481	0	1	0
1	121579109	G	C	SOMATIC;QSS=30;TQSS=1;NT=ref;QSS_NT=30;TQSS_NT=1;SGT=GG->CG;MQ=60;MQ0=0;ReadPosRankSum=1.34;SNVSB=0;SomaticEVS=7.04;DP=228;ANN=C|5_prime_UTR_variant|MODIFIER|SLC27A2|ENSSSCG00000004643|transcript|ENSSSCT00000005128.4|protein_coding|1/10|c.-199C>G|||||199|,C|5_prime_UTR_variant|MODIFIER|SLC27A2|ENSSSCG00000004643|transcript|ENSSSCT00000083114.1|protein_coding|1/9|c.-199C>G|||||199|,C|upstream_gene…	0	0.0137931	0	0	0	0	0	0	0
1	122277455	C	T	SOMATIC;QSS=38;TQSS=1;NT=ref;QSS_NT=38;TQSS_NT=1;SGT=CC->CT;MQ=60;MQ0=0;ReadPosRankSum=-0.64;SNVSB=0;SomaticEVS=8.47;DP=236;ANN=T|synonymous_variant|LOW|GALK2|ENSSSCG00000004651|transcript|ENSSSCT00000056886.2|protein_coding|2/4|c.30G>A|p.Leu10Leu|498/2003|30/585|10/194||,T|intron_variant|MODIFIER|FAM227B|ENSSSCG00000004648|transcript|ENSSSCT00000030745.3|protein_coding|11/17|c.1010-62566C>T|||||…	0	0	0	0.0357143	0	0	0	0	1
1	122686896	G	T	SOMATIC;QSS=39;TQSS=1;NT=ref;QSS_NT=39;TQSS_NT=1;SGT=GG->GT;MQ=60;MQ0=0;ReadPosRankSum=2.17;SNVSB=0;SomaticEVS=8.27;DP=395;ANN=T|3_prime_UTR_variant|MODIFIER|SECISBP2L|ENSSSCG00000004653|transcript|ENSSSCT00000042081.2|protein_coding|15/15|c.*1807G>T|||||1807|,T|3_prime_UTR_variant|MODIFIER|SECISBP2L|ENSSSCG00000004653|transcript|ENSSSCT00000046882.2|protein_coding|16/16|c.*1807G>T|||||1807|,T|do…	0	0	0.01875	0	0	0	0	0	0
1	122840040	G	C	SOMATIC;QSS=37;TQSS=1;NT=ref;QSS_NT=37;TQSS_NT=1;SGT=GG->CG;MQ=60;MQ0=0;ReadPosRankSum=0.09;SNVSB=0;SomaticEVS=7.7;DP=182;ANN=C|missense_variant|MODERATE|CEP152|ENSSSCG00000004657|transcript|ENSSSCT00000052554.2|protein_coding|8/12|c.1186G>C|p.Val396Leu|1956/5162|1186/1890|396/629||,C|missense_variant|MODERATE|CEP152|ENSSSCG00000004657|transcript|ENSSSCT00000005140.4|protein_coding|8/13|c.1186G>C…	0	0.0172414	0	0	0	0	0	1	0
1	122974690	C	T	SOMATIC;QSS=60;TQSS=2;NT=ref;QSS_NT=60;TQSS_NT=2;SGT=CC->CT;MQ=60;MQ0=0;ReadPosRankSum=-1.5;SNVSB=0;SomaticEVS=10.2;DP=156;ANN=T|missense_variant|MODERATE|CEP152|ENSSSCG00000004657|transcript|ENSSSCT00000005142.3|protein_coding|25/27|c.3934C>T|p.Arg1312Cys|4020/5553|3934/5157|1312/1718||,T|missense_variant|MODERATE|CEP152|ENSSSCG00000004657|transcript|ENSSSCT00000029380.3|protein_coding|24/26|c.3…	0	0	0	0	0.047619	0	0	1	0
1	123102779	G	A	SOMATIC;QSS=42;TQSS=1;NT=ref;QSS_NT=42;TQSS_NT=1;SGT=GG->AG;MQ=60;MQ0=0;ReadPosRankSum=0.56;SNVSB=0;SomaticEVS=8.2;DP=165;ANN=A|5_prime_UTR_variant|MODIFIER|FBN1|ENSSSCG00000004658|transcript|ENSSSCT00000005143.4|protein_coding|1/65|c.-60G>A|||||60|,A|5_prime_UTR_variant|MODIFIER|FBN1|ENSSSCG00000004658|transcript|ENSSSCT00000078299.1|protein_coding|1/65|c.-60G>A|||||60|	0	0.0408163	0	0	0	0	0	0	0
1	123224218	C	A	SOMATIC;QSS=39;TQSS=1;NT=ref;QSS_NT=39;TQSS_NT=1;SGT=CC->AC;MQ=60;MQ0=0;ReadPosRankSum=0.33;SNVSB=0;SomaticEVS=8.56;DP=170;ANN=A|missense_variant|MODERATE|FBN1|ENSSSCG00000004658|transcript|ENSSSCT00000005143.4|protein_coding|6/65|c.677C>A|p.Ala226Asp|1507/9527|677/8616|226/2871||,A|missense_variant|MODERATE|FBN1|ENSSSCG00000004658|transcript|ENSSSCT00000078299.1|protein_coding|6/65|c.677C>A|p.Al…	0	0	0.025641	0	0	0	0	1	0
1	123451154	A	C	SOMATIC;QSS=46;TQSS=2;NT=ref;QSS_NT=46;TQSS_NT=2;SGT=AA->AC;MQ=60;MQ0=0;ReadPosRankSum=2.5;SNVSB=0;SomaticEVS=13.42;DP=1140;ANN=C|downstream_gene_variant|MODIFIER|DUT|ENSSSCG00000032141|transcript|ENSSSCT00000040068.2|protein_coding||c.*122T>G|||||60|,C|downstream_gene_variant|MODIFIER|DUT|ENSSSCG00000032141|transcript|ENSSSCT00000063339.2|protein_coding||c.*122T>G|||||58|,C|downstream_gene_varia…	0.228916	0.0135135	0.109091	0.166667	0.116279	0.141026	0	0	0
1	123636405	C	G	SOMATIC;QSS=34;TQSS=2;NT=ref;QSS_NT=34;TQSS_NT=2;SGT=CC->CG;MQ=60;MQ0=0;ReadPosRankSum=-0.64;SNVSB=0;SomaticEVS=8.36;DP=303;ANN=G|3_prime_UTR_variant|MODIFIER|MYEF2|ENSSSCG00000004661|transcript|ENSSSCT00000040489.2|protein_coding|16/16|c.*1841C>G|||||1841|,G|3_prime_UTR_variant|MODIFIER|MYEF2|ENSSSCG00000004661|transcript|ENSSSCT00000065720.2|protein_coding|16/16|c.*1841C>G|||||1841|,G|3_prime_U…	0	0	0	0.015873	0	0	0	0	0
1	123989518	C	G	SOMATIC;QSS=45;TQSS=2;NT=ref;QSS_NT=45;TQSS_NT=2;SGT=CC->CG;MQ=59.9;MQ0=0;ReadPosRankSum=1.49;SNVSB=0;SomaticEVS=7.06;DP=166;ANN=G|3_prime_UTR_variant|MODIFIER|SEMA6D|ENSSSCG00000004663|transcript|ENSSSCT00000058132.2|protein_coding|18/18|c.*498G>C|||||498|,G|3_prime_UTR_variant|MODIFIER|SEMA6D|ENSSSCG00000004663|transcript|ENSSSCT00000045755.2|protein_coding|18/18|c.*498G>C|||||498|,G|3_prime_UT…	0	0	0	0.0526316	0	0	0	0	0
1	123997907	C	T	SOMATIC;QSS=29;TQSS=1;NT=ref;QSS_NT=29;TQSS_NT=1;SGT=CC->CT;MQ=60;MQ0=0;ReadPosRankSum=0.38;SNVSB=0;SomaticEVS=7.41;DP=161;ANN=T|missense_variant|MODERATE|SEMA6D|ENSSSCG00000004663|transcript|ENSSSCT00000005149.4|protein_coding|11/20|c.770G>A|p.Arg257His|935/3850|770/3261|257/1086||,T|missense_variant|MODERATE|SEMA6D|ENSSSCG00000004663|transcript|ENSSSCT00000058132.2|protein_coding|10/18|c.770G>A…	0	0	0	0	0.0384615	0	0	1	0
1	126334352	T	C	SOMATIC;QSS=0;TQSS=1;NT=ref;QSS_NT=0;TQSS_NT=1;SGT=TT->TT;MQ=60;MQ0=0;ReadPosRankSum=-0.53;SNVSB=1.56;SomaticEVS=0.95;DP=333;ANN=C|missense_variant|MODERATE|SPATA5L1|ENSSSCG00000004671|transcript|ENSSSCT00000005157.4|protein_coding|1/9|c.1040A>G|p.Glu347Gly|1040/3849|1040/2514|347/837||,C|missense_variant|MODERATE|SPATA5L1|ENSSSCG00000004671|transcript|ENSSSCT00000066317.2|protein_coding|1/8|c.10…	0.0138889	0	0	0	0.0454545	0	0	1	0
1	126361904	C	G	SOMATIC;QSS=62;TQSS=1;NT=ref;QSS_NT=62;TQSS_NT=1;SGT=CC->CG;MQ=60;MQ0=0;ReadPosRankSum=-0.71;SNVSB=0;SomaticEVS=18.44;DP=554;ANN=G|upstream_gene_variant|MODIFIER|GATM|ENSSSCG00000004672|transcript|ENSSSCT00000005158.4|protein_coding||c.-131C>G|||||41|,G|intergenic_region|MODIFIER|SPATA5L1-GATM|ENSSSCG00000004671-ENSSSCG00000004672|intergenic_region|ENSSSCG00000004671-ENSSSCG00000004672|||n.126361…	0	0.122807	0.02	0.0289855	0	0.025974	0	0	0
1	126379884	T	C	SOMATIC;QSS=75;TQSS=1;NT=ref;QSS_NT=75;TQSS_NT=1;SGT=TT->CT;MQ=60;MQ0=0;ReadPosRankSum=1.94;SNVSB=0;SomaticEVS=10.07;DP=693;ANN=C|3_prime_UTR_variant|MODIFIER|GATM|ENSSSCG00000004672|transcript|ENSSSCT00000005158.4|protein_coding|9/9|c.*2047T>C|||||2047|	0	0	0	0	0.0181818	0.0100503	0	0	0
1	126654945	A	G	SOMATIC;QSS=37;TQSS=2;NT=ref;QSS_NT=37;TQSS_NT=2;SGT=AA->AG;MQ=42.15;MQ0=0;ReadPosRankSum=0;SNVSB=0.75;SomaticEVS=4.03;DP=91;ANN=G|upstream_gene_variant|MODIFIER|DUOXA2|ENSSSCG00000004676|transcript|ENSSSCT00000005161.4|protein_coding||c.-2482T>C|||||2482|,G|downstream_gene_variant|MODIFIER|SORD|ENSSSCG00000004679|transcript|ENSSSCT00000055444.2|protein_coding||c.*4392T>C|||||190|,G|intergenic_re…	0	0.3	0	0.5	0	0.333333	0	0	0
1	126654949	A	G	SOMATIC;QSS=37;TQSS=1;NT=ref;QSS_NT=37;TQSS_NT=1;SGT=AA->AG;MQ=42.15;MQ0=0;ReadPosRankSum=-1.17;SNVSB=0;SomaticEVS=10.41;DP=90;ANN=G|upstream_gene_variant|MODIFIER|DUOXA2|ENSSSCG00000004676|transcript|ENSSSCT00000005161.4|protein_coding||c.-2486T>C|||||2486|,G|downstream_gene_variant|MODIFIER|SORD|ENSSSCG00000004679|transcript|ENSSSCT00000055444.2|protein_coding||c.*4388T>C|||||186|,G|intergenic_…	0	0.333333	0	0.5	0	0.3	0	0	0
1	126768196	T	C	SOMATIC;QSS=44;TQSS=1;NT=ref;QSS_NT=44;TQSS_NT=1;SGT=TT->CT;MQ=60;MQ0=0;ReadPosRankSum=0.5;SNVSB=0;SomaticEVS=9.02;DP=377;ANN=C|5_prime_UTR_variant|MODIFIER|TERB2|ENSSSCG00000004680|transcript|ENSSSCT00000005167.4|protein_coding|1/7|c.-269A>G|||||269|	0	0	0	0	0.0223464	0	0	0	0
1	126784673	G	A	SOMATIC;QSS=64;TQSS=1;NT=ref;QSS_NT=64;TQSS_NT=1;SGT=GG->AG;MQ=60;MQ0=0;ReadPosRankSum=0.04;SNVSB=0;SomaticEVS=11.12;DP=170;ANN=A|intron_variant|MODIFIER|TRIM69|ENSSSCG00000004681|transcript|ENSSSCT00000005168.3|protein_coding|6/6|c.961+2284C>T||||||,A|intron_variant|MODIFIER|TRIM69|ENSSSCG00000004681|transcript|ENSSSCT00000079150.1|protein_coding|5/5|c.484+2284C>T||||||,A|intron_variant|MODIFIER…	0	0	0	0	0.028169	0	0	0	0
1	127029404	G	A	SOMATIC;QSS=61;TQSS=1;NT=ref;QSS_NT=61;TQSS_NT=1;SGT=GG->AG;MQ=56.94;MQ0=0;ReadPosRankSum=-2.68;SNVSB=0;SomaticEVS=4.67;DP=325;ANN=A|3_prime_UTR_variant|MODIFIER|CTDSPL2|ENSSSCG00000035827|transcript|ENSSSCT00000063792.1|protein_coding|12/12|c.*4453C>T|||||4453|	0.131579	0.0540541	0	0.136364	0.0333333	0	0	0	0
1	127032851	G	A	SOMATIC;QSS=0;TQSS=1;NT=ref;QSS_NT=0;TQSS_NT=1;SGT=GG->GG;MQ=60;MQ0=0;ReadPosRankSum=-0.65;SNVSB=1.26;SomaticEVS=0.93;DP=421;ANN=A|3_prime_UTR_variant|MODIFIER|CTDSPL2|ENSSSCG00000035827|transcript|ENSSSCT00000063792.1|protein_coding|12/12|c.*1006C>T|||||1006|	0	0	0.0138889	0	0	0.0165289	0	0	0
1	127130248	T	A	SOMATIC;QSS=39;TQSS=1;NT=ref;QSS_NT=39;TQSS_NT=1;SGT=TT->AT;MQ=60;MQ0=0;ReadPosRankSum=0.83;SNVSB=0;SomaticEVS=8.48;DP=257;ANN=A|upstream_gene_variant|MODIFIER|CTDSPL2|ENSSSCG00000035827|transcript|ENSSSCT00000063792.1|protein_coding||c.-5053A>T|||||4856|,A|downstream_gene_variant|MODIFIER|CASC4|ENSSSCG00000023996|transcript|ENSSSCT00000088308.1|protein_coding||c.*3315A>T|||||2147|,A|downstream_g…	0	0	0	0.0188679	0	0	0	0	0
1	127757535	C	A	SOMATIC;QSS=20;TQSS=1;NT=ref;QSS_NT=20;TQSS_NT=1;SGT=CC->AC;MQ=60;MQ0=0;ReadPosRankSum=0.93;SNVSB=0;SomaticEVS=11.71;DP=18;ANN=A|upstream_gene_variant|MODIFIER|SERINC4|ENSSSCG00000004698|transcript|ENSSSCT00000005188.4|protein_coding||c.-2839C>A|||||2839|,A|upstream_gene_variant|MODIFIER|SERINC4|ENSSSCG00000004698|transcript|ENSSSCT00000068396.1|protein_coding||c.-2839C>A|||||2839|WARNING_TRANSCR…	0	0	0	0	0	0.333333	0	0	0
[truncated: 7,661 more rows]

## Sheet: Table S5
Table S5: Insertions and deletions with corresponding variant allele frequencies (VAFs) identified in different samples of an Oncopig HCC model.
[truncated: 359 more rows]

[truncated: 3 more sheets: Table S6, Table S7, Table S8]
